# Supplementary material for: Developing a highly efficient hydroxytyrosol whole-cell catalyst by de-bottlenecking rate-limiting steps
Source: Nat Commun. 2020 Mar 23;11:1515. doi: 10.1038/s41467-020-14918-5 (PMC7090077; doi:10.1038/s41467-020-14918-5)
Supplement: Supplementary file 4 — Supplementary Data 1 [file 41467_2020_14918_MOESM4_ESM.xlsx]

## Sheet: Sheet1
Strains and plasmids used in this study
Resource	Description	Reference or source
Strains
MC1061	For cloning work	1
BL21(DE3)	For protein expression and hpaBC gene cloning	Novagen
MG1655	For lacZ gene cloning	Life Technologies
BW25113	For library transformation	2
JW1380	Keio collection	3
BHYT	Strain JW1380 with kan gene knocked out	4
H2	Fragment “PvanABK’-lacZ-CP6-vanRHyT12” was integrated into the chromosome of strain H1	This study
Pseudomonas putida KT2440, ATCC 47054	For dodc gene cloning	Gift from Dr. Bo Yu from Institute of Microbiology, CAS
Corynebacterium glutamicum, ATCC 13032	For vanR gene and PvanABK cloning	CGMCC 1.1886
Plasmids
pFA	Plasmid with p15A replication origin	4
pRSF	Plasmid with pRSF3010 replication origin	4
pFA-hpaBC	HpaBC expressed from plasmid pFA	4
pFA-hpaB23F9-M4C-dodc-tyo (P1)	Pathway constructed in pFA	This study
pRSF- hpaB23F9-M4C-dodc-tyo (P2)	Pathway constructed in pRSF	This study
pRSF- hpaB23F9-M4C-tyo-dodc (P3)	Pathway constructed in pRSF	This study
pRSF-dodc-tyo- hpaB23F9-M4C (P4)	Pathway constructed in pRSF	This study
pRSF-dodc- hpaB23F9-M4C-tyo (P5)	Pathway constructed in pRSF	This study
pRSF-tyo- hpaB23F9-M4C-dodc (P6)	Pathway constructed in pRSF	This study
pRSF-tyo-dodc- hpaB23F9-M4C (P7)	Pathway constructed in pRSF	This study
pRSF-tyoMUT1- hpaB23F9-M4C-dodc (P8)	Pathway constructed in pRSF	This study
pRSF-tyoMUT1-22- hpaB23F9-M4C-dodc (P9)	Pathway constructed in pRSF	This study
pRSF-th-pcd-dhpr	Pathway constructed in pRSF	This study
pET28a	pET expression vector	Novagen
pET28a-hpaB	HpaB expressed from pET28a vector	4
pET28a-hpaC	HpaC expressed from pET28a vector	4
pSHYa	Vector template	5
pVan	RFP expression under the control of PvanABK in the absence of VanR	This study
pVanR	RFP expression under the control of PvanABK’ in the presence of constitutively expressed VanR
pGEX-6p-1	GST-Tag protein expression vector	GE Healthcare
pGEX-6p-1-vanR	VanR expressed from pGEX-6p-1 vector	This study
pCP20	A plasmid shows temperature-sensitive replication and thermal induction of FLP synthesis	2
pAH69	A CRIM helper plasmid	6
pAH156	A CRIM plasmid	6
References
1. Casadaban, M.J. & Cohen, S.N. Analysis of gene-control signals by DNA-fusion and cloning in Escherichia coli. J. Mol. Biol. 138, 179-207 (1980).
2. Datsenko, K.A. & Wanner, B.L. One-step inactivation of chromosomal genes in Escherichia coli K-12 using PCR products. Proc. Natl. Acad. Sci. USA 97, 6640-6645 (2000).
3. Baba, T. et al. Construction of Escherichia coli K-12 in-frame, single-gene knockout mutants: the Keio collection. Mol. Syst. Biol. 2, 2006.0008 (2006).
4. Chen W, et al. Promiscuous enzymatic activity-aided multiple-pathway network design for metabolic flux rearrangement in hydroxytyrosol biosynthesis. Nat. Commun. 10, 960 (2019).
5. Liang, C.N., Xiong, D.D., Zhang, Y., Mu, S.S. & Tang, S.Y. Development of a novel uric-acid-responsive regulatory system in Escherichia coli. Appl. Microbiol. Biot. 99, 2267-2275 (2015).
6. Haldimann, A. & Wanner, B.L. Conditional-replication, integration, excision, and retrieval plasmid-host systems for gene structure-function studies of bacteria. J. Bacteriol. 183, 6384-6393 (2001).
