# Supplementary material for: Developing a highly efficient hydroxytyrosol whole-cell catalyst by de-bottlenecking rate-limiting steps
Source: Nat Commun. 2020 Mar 23;11:1515. doi: 10.1038/s41467-020-14918-5 (PMC7090077; doi:10.1038/s41467-020-14918-5)
Supplement: Supplementary file 5 — Supplementary Data 2 [file 41467_2020_14918_MOESM5_ESM.xlsx]

## Sheet: Sheet1
Primers used in this study
Primers	Sequence (5’-3’)
pFA-for-XhoI	AAACTCGAGGATCTGGTACTAGTGGTGAATT
pFA-rev-NdeI	GGAATTCCATATGGGTTAATTCCTCCTGTTAGC
P1-gibson-1(for vector)	TGCGTGATATTCGTGCGTAACTCGAGACCACTAATACAGA
P1-gibson-2(for vector)	CGGAAATCTTCTGGTTTCATATGTAATTCCTCCTGTTAGC
P1-gibson-3(for hpaB23F9-M4C)	GCTAACAGGAGGAATTACATATGAAACCAGAAGATTTCCG
P1-gibson-4(for hpaB23F9-M4C)	GGGGTCATATTGTTTCTCCTTTAAATCGCAGCTTCCATTT
P1-gibson-5(for dodc)	AGGAGAAACAATATGACCCCCGAACAATTCCG
P1-gibson-6(for dodc)	GCTCATATTGTTTCTCCTTCAGCCCTTGATCACGTC
P1-gibson-7(for tyo)	AGGAGAAACAATATGAGCAACCCGCATGTGGTGATT
P1-gibson-8(for tyo)	TCTGTATTAGTGGTCTCGAGTTACGCACGAATATCACGCA
P2-gibson-1(for vector)	TGCGTGATATTCGTGCGTAACTCGAGACCACTAATACAGA
P2-gibson-2(for vector)	CGGAAATCTTCTGGTTTCATATGTAATTCCTCCTGTTAGC
P2-gibson-3(for hpaB23F9-M4C)	GCTAACAGGAGGAATTACATATGAAACCAGAAGATTTCCG
P2-gibson-4(for hpaB23F9-M4C)	GGGGTCATATTGTTTCTCCTTTAAATCGCAGCTTCCATTT
P2-gibson-5(for dodc)	AGGAGAAACAATATGACCCCCGAACAATTCCG
P2-gibson-6(for dodc)	GCTCATATTGTTTCTCCTTCAGCCCTTGATCACGTC
P2-gibson-7(for tyo)	AGGAGAAACAATATGAGCAACCCGCATGTGGTGATT
P2-gibson-8(for tyo)	TCTGTATTAGTGGTCTCGAGTTACGCACGAATATCACGCA
P3-gibson-1(for vector)	AGGACGTGATCAAGGGCTGACTCGAGACCACTAATACAGA
P3-gibson-2(for vector)	CGGAAATCTTCTGGTTTCATATGTAATTCCTCCTGTTAGC
P3-gibson-3(for hpaB23F9-M4C)	GCTAACAGGAGGAATTACATATGAAACCAGAAGATTTCCG
P3-gibson-4(for hpaB23F9-M4C)	TTGCTCATATTGTTTCTCCTTTAAATCGCAGCTTCCATTT
P3-gibson-5(for tyo)	AGGAGAAACAATATGAGCAACCCGCATGTGGTGATT
P3-gibson-6(for tyo)	GGGGTCATATTGTTTCTCCTTTACGCACGAATATCACGCA
P3-gibson-7(for dodc)	AGGAGAAACAATATGACCCCCGAACAATTCCG
P3-gibson-8(for dodc)	TCTGTATTAGTGGTCTCGAGTCAGCCCTTGATCACGTCCT
P4-gibson-1(for vector)	AAATGGAAGCTGCGATTTAACTCGAGACCACTAATACAGA
P4-gibson-2(for vector)	CGGAATTGTTCGGGGGTCATATGTAATTCCTCCTGTTAGC
P4-gibson-3(for dodc)	GCTAACAGGAGGAATTACATATGACCCCCGAACAATTCCG
P4-gibson-4(for dodc)	TTGCTCATATTGTTTCTCCTTCAGCCCTTGATCACGTCCT
P4-gibson-5(for tyo)	AGGAGAAACAATATGAGCAACCCGCATGTGGTGATT
P4-gibson-6(for tyo)	GGTTTCATATTGTTTCTCCTTTACGCACGAATATCACGCA
P4-gibson-7(for hpaB23F9-M4C)	AGGAGAAACAATATGAAACCAGAAGATTTCCGCGCCAGTA
P4-gibson-8(for hpaB23F9-M4C)	TCTGTATTAGTGGTCTCGAGTTAAATCGCAGCTTCCATTT
P5-gibson-1(for vector)	TGCGTGATATTCGTGCGTAACTCGAGACCACTAATACAGA
P5-gibson-2(for vector)	CGGAATTGTTCGGGGGTCATATGTAATTCCTCCTGTTAGC
P5-gibson-3(for dodc)	GCTAACAGGAGGAATTACATATGACCCCCGAACAATTCCG
P5-gibson-4(for dodc)	GGTTTCATATTGTTTCTCCTTCAGCCCTTGATCACGTCCT
P5-gibson-5(for hpcB23F9-M4C)	AGGAGAAACAATATGAAACCAGAAGATTTCCGCGCCAGTA
P5-gibson-6(for hpcB23F9-M4C)	TTGCTCATATTGTTTCTCCTTTAAATCGCAGCTTCCATTT
P5-gibson-7(for tyo)	AGGAGAAACAATATGAGCAACCCGCATGTGGTGATT
P5-gibson-8(for tyo)	TCTGTATTAGTGGTCTCGAGTTACGCACGAATATCACGCA
P6-gibson-1(for vector)	AGGACGTGATCAAGGGCTGACTCGAGACCACTAATACAGA
P6-gibson-2(for vector)	ACCACATGCGGGTTGCTCATATGTAATTCCTCCTGTTAGC
P6-gibson-3(for tyo)	GCTAACAGGAGGAATTACATATGAGCAACCCGCATGTGGT
P6-gibson-4(for tyo)	GGTTTCATATTGTTTCTCCTTTACGCACGAATATCACGCA
P6-gibson-5(for hpaB23F9-M4C)	AGGAGAAACAATATGAAACCAGAAGATTTCCGCGCCAGTA
P6-gibson-6(for hpaB23F9-M4C)	GGGGTCATATTGTTTCTCCTTTAAATCGCAGCTTCCATTT
P6-gibson-7(for dodc)	AGGAGAAACAATATGACCCCCGAACAATTCCG
P6-gibson-8(for dodc)	TCTGTATTAGTGGTCTCGAGTCAGCCCTTGATCACGTCCT
P7-gibson-1(for vector)	AAATGGAAGCTGCGATTTAACTCGAGACCACTAATACAGA
P7-gibson-2(for vector)	ACCACATGCGGGTTGCTCATATGTAATTCCTCCTGTTAGC
P7-gibson-3(for tyo)	GCTAACAGGAGGAATTACATATGAGCAACCCGCATGTGGT
P7-gibson-4(for tyo)	GGGGTCATATTGTTTCTCCTTTACGCACGAATATCACGCA
P7-gibson-5(for dodc)	AGGAGAAACAATATGACCCCCGAACAATTCCG
P7-gibson-6(for dodc)	GGTTTCATATTGTTTCTCCTTCAGCCCTTGATCACGTCCT
P7-gibson-7(for hpaB23F9-M4C)	AGGAGAAACAATATGAAACCAGAAGATTTCCGCGCCAGTA
P7-gibson-8(for hpaB23F9-M4C)	TCTGTATTAGTGGTCTCGAGTTAAATCGCAGCTTCCATTT
P8-gibson-1(for vector)	AGGACGTGATCAAGGGCTGACTCGAGACCACTAATACAGA
P8-gibson-2(for vector)	ACCACATGCGGGTTGCTCATATGTAATTCCTCCTGTTAGC
P8-gibson-3(for tyoMUT1)	GCTAACAGGAGGAATTACATATGAGCAACCCGCATGTGGT
P8-gibson-4(for tyoMUT1)	GGTTTCATATTGTTTCTCCTTTACGCACGAATATCACGCA
P8-gibson-5(for hpaB23F9-M4C)	AGGAGAAACAATATGAAACCAGAAGATTTCCGCGCCAGTA
P8-gibson-6(for hpaB23F9-M4C)	GGGGTCATATTGTTTCTCCTTTAAATCGCAGCTTCCATTT
P8-gibson-7(for dodc)	AGGAGAAACAATATGACCCCCGAACAATTCCG
P8-gibson-8(for dodc)	TCTGTATTAGTGGTCTCGAGTCAGCCCTTGATCACGTCCT
P9-gibson-1(for vector)	AGGACGTGATCAAGGGCTGACTCGAGACCACTAATACAGA
P9-gibson-2(for vector)	ACCACATGCGGGTTGCTCATATGTAATTCCTCCTGTTAGC
P9-gibson-3(for tyoMUT1-22)	GCTAACAGGAGGAATTACATATGAGCAACCCGCATGTGGT
P9-gibson-4(for tyoMUT1-22)	GGTTTCATATTGTTTCTCCTTTACGCACGAATATCACGCA
P9-gibson-5(for hpaB23F9-M4C)	AGGAGAAACAATATGAAACCAGAAGATTTCCGCGCCAGTA
P9-gibson-6(for hpaB23F9-M4C)	GGGGTCATATTGTTTCTCCTTTAAATCGCAGCTTCCATTT
P9-gibson-7(for dodc)	AGGAGAAACAATATGACCCCCGAACAATTCCG
P9-gibson-8(for dodc)	TCTGTATTAGTGGTCTCGAGTCAGCCCTTGATCACGTCCT
hpaBC-Saturated-for	ATTGGCTTCGGCNNSNNSNNSGTGATGGGCGAA
hpaBC-Saturated-rev	TGACCCACGGCGTTGCTTCTGAACACATCGAGTCACTC
hpaB-ErrorProne-for	ATGAAACCAGAAGATTTCCGCGCCA
hpaB-ErrorProne-rev	TTATTTCAGCAGCTTATCCAGCATGTTGATATCGTCG
PvanABK-Gibson-1	ACTCATTAGGCACCCCAGGCTTGACAGTGATTTGAAGCAC
PvanABK-Gibson-2	ACGTCCTCGGAGGAGGCCATGGTGAACTCCTAAAGAACTA
pSHYa-backbone-Gibson-1	TAGTTCTTTAGGAGTTCACCATGGCCTCCTCCGAGGACGT
pSHYa-backbone-Gibson-2	GTGCTTCAAATCACTGTCAAGCCTGGGGTGCCTAATGAGT
vanR-Gibson-1	AGATTGTACTGAGAGAGCTCCTAAAGGGTATCGAGTAGTT
vanR-Gibson-2	GGGTCTAGAAGGAGGCACATATGACTCTACGATCTGCATT
pVanR-backbone-Gibson-1	AATGCAGATCGTAGAGTCATATGTGCCTCCTTCTAGACCC
pVanR-backbone-Gibson-2	AACTACTCGATACCCTTTAGGAGCTCTCTCAGTACAATCT
vanR1-for	CCAGGCTTAAAGCCGCCNNSTTTGAGGTCGGTACAAA
vanR1-rev	GGAGCGCTCAAGSNNCCGTGCCAAGGT
vanR2-for	ACCTTGGCACGGNNSCTTGAGCGCTCC
vanR2-rev	CGTGCAATCTGCCCCTCSNNGGCAAGCACTTTAAACG
vanR-F0-for	CCAGGCTTAAAGCCGCC
vanR-F0-rev	CGTGCAATCTGCCCCTC
lacZ-for-KpnI	CCGGGTACCAATGACCATGATTACGGATTC
lacZ-rev-BglII	TGGAGATCTTTATTTTTGACACCAGACCAAC
pAH156-PvanABK’-for	ATTGTCTGATTCGTTACCAAACTCATTAGGCACCCCAGGC
PvanABK’-pAH156- rev	GTACCAGATCTACCCTCGAGCATGTGGGAGTTTATTCTTG
vanR-pAH156-for	CAAGAATAAACTCCCACATGCTCGAGGGTAGATCTGGTAC
pAH156-vanR-rev	GCCTGGGGTGCCTAATGAGTTTGGTAACGAATCAGACAAT
vanR-for-EcoRI	AAAGAATTCATGACTCTACGATCTGCATTACTTGC
vanR-rev-XhoI	AAACTCGAGCTAAAGGGTATCGAGTAGTTTCAAG
tyo-ErrorProne-for	ATGAGCAACCCGCATGTGGTGATT
tyo-ErrorProne-rev	TTACGCACGAATATCACGCAGCACATC
tyo-for-NdeI	GGAATTCCATATGAGCAACCCGCATGTGGT
tyo-rev-XhoI	AAACTCGAGTTACGCACGAATATCACGCAGCA
th-Gibson-1	TTTTGGGCTAACAGGAGGAATTAACATGCCGACCCCGAGCGCTAGT
th-Gibson-2	GCTGCGGCCATGTTATACTCCTTTTAACTAATGGCGCTCAGGGCCTGGGTCA
pcd-Gibson-1	CGAACTGACCCCGGCATATTTTTAAAAGGAGATATACATGGCAGGTAAAGCACATCGT
pcd-Gibson-2	ATTCACCACTAGTACCAGATCTACCCTAGGTCATGCTAACTGCCACC
dhpr-Gibson-1	TGACCCAGGCCCTGAGCGCCATTAGTTAAAAGGAGTATAACATGGCCGCAGCCGCAG
dhpr-Gibson-2	TTACCTGCCATGTATATCTCCTTTTAAAAATATGCCGGGGTCAGTTCG
pRSF-Gibson-1	GGTAGATCTGGTACTAGTGGTGAAT
pRSF-Gibson-2	GTTAATTCCTCCTGTTAGCCCAAAA
