# Supplementary material for: Developing a highly efficient hydroxytyrosol whole-cell catalyst by de-bottlenecking rate-limiting steps
Source: Nat Commun. 2020 Mar 23;11:1515. doi: 10.1038/s41467-020-14918-5 (PMC7090077; doi:10.1038/s41467-020-14918-5)
Supplement: Supplementary file 6 — Supplementary Data 3 [file 41467_2020_14918_MOESM6_ESM.xlsx]

## Sheet: Sheet1
Sequence of the genes after codon optimization
Gene name	DNA sequence after codon optimization
th	ATGCCGACCCCGAGCGCTAGTAGCCCGCAGCCTAAAGGTTTTCGTCGTGCCGTTAGCGAACAGGATACCAAACAGGCCGAAGCAGTGACCAGTCCGCGCTTTATTGGTCGTCGCCAGAGCCTGATTGAAGATGCCCGCAAAGAACGCGAAGCAGCAGCCGCAGCAGCCGCCGCAGCAGTTGCTAGCGCAGAACCGGGCAATCCGCTGGAAGCCGTGGTTTTTGAAGAACGTGATGGTAATGCCGTGCTGAATCTGCTGTTTAGCCTGCGCGGTACCAAACCGAGCAGCCTGAGCCGCGCACTGAAAGTTTTTGAAACCTTTGAAGCCAAAATCCATCATCTGGAAACCCGCCCGGCCCAGCGCCCTTTAGCAGGTAGTCCGCATCTGGAATATTTTGTG…
pcd	ATGGCAGGTAAAGCACATCGTCTGAGCGCCGAAGAACGTGATCAGCTGCTGCCGAATCTGCGCGCCGTTGGTTGGAATGAACTGGAAGGTCGCGATGCCATTTTTAAACAGTTTCATTTTAAGGACTTCAACCGTGCCTTTGGCTTTATGACCCGTGTGGCACTGCAGGCAGAAAAACTGGATCATCATCCGGAATGGTTTAATGTTTATAATAAGGTGCACATCACCCTGAGTACCCATGAATGTGCCGGCCTGAGCGAACGCGATATTAATCTGGCAAGTTTTATTGAACAGGTGGCAGTTAGCATGACCTAG
dhpr	ATGGCCGCAGCCGCAGCCGCCGGTGAAGCAAGACGCGTGCTGGTGTATGGTGGTCGTGGCGCCCTGGGTAGCCGCTGTGTTCAGGCATTTCGCGCACGTAATTGGTGGGTGGCCAGTGTGGATGTTGTTGAAAATGAAGAAGCCAGCGCAAGCATTATTGTTAAAATGACCGATAGCTTTACCGAACAGGCAGATCAGGTTACCGCCGAAGTGGGTAAACTGCTGGGTGAAGAAAAAGTGGATGCCATTCTGTGTGTGGCCGGCGGCTGGGCCGGTGGTAATGCTAAAAGTAAAAGTCTGTTTAAGAACTGTGACCTGATGTGGAAACAGAGTATTTGGACCAGCACCATTAGCAGTCATCTGGCCACCAAACATCTGAAAGAAGGTGGTCTGCTGACC…
