# Supplementary material for: Developing a highly efficient hydroxytyrosol whole-cell catalyst by de-bottlenecking rate-limiting steps
Source: Nat Commun. 2020 Mar 23;11:1515. doi: 10.1038/s41467-020-14918-5 (PMC7090077; doi:10.1038/s41467-020-14918-5)
Supplement: Supplementary file 7 — Source Data [file 41467_2020_14918_MOESM7_ESM.zip]

Archive with 3 entries (2 files):
- Source Data/
- Source Data/Source Data 1.xlsx
- Source Data/Supplementary Figure 8a.xlsx
