# Supplementary material for: Developing a highly efficient hydroxytyrosol whole-cell catalyst by de-bottlenecking rate-limiting steps
Source: Nat Commun. 2020 Mar 23;11:1515. doi: 10.1038/s41467-020-14918-5 (PMC7090077; doi:10.1038/s41467-020-14918-5)
Supplement: Supplementary file 7 — Source Data [file 41467_2020_14918_MOESM7_ESM.zip › Source Data/Source Data 1.xlsx]

## Sheet: Table 2
Table 2
			Km
	Enzymes	sample 1	sample 2	sample 3	average	s.d.
	TYO wild-type	9.2222	8.9592	7.2607	8.4807	1.0647
	TYO YM9	7.2197	6.9448	5.856	6.6735	0.721195
	TYO YM9-2	4.6195	4.3871	3.8995	4.30203	0.367461
			kcat
	Enzymes	sample 1	sample 2	sample 3	average	s.d.
	TYO wild-type	137.601	114.004	93.7339	115.113	21.9546
	TYO YM9	171.163	160.98	138.002	156.715	16.9871
	TYO YM9-2	210.014	195.988	177.26	194.421	16.4335
			kcat/Km
	Enzymes	sample 1	sample 2	sample 3	average	s.d.
	TYO wild-type	14.9206	12.7247	12.9098	13.5184	1.2179
	TYO YM9	23.7078	23.1799	23.5659	23.4845	0.273213
	TYO YM9-2	45.4626	44.6736	45.4571	45.1978	0.45392

## Sheet: Figure 1b
Figure 1b
	Tyrosine		OD400
	Concentration (mM)	sample 1	sample 2	sample 3	average	s.d.
	0	0.0096	0.0092	0.0103	0.0097	0.000556776
	0.025	0.0094	0.0099	0.0096	0.00963333	0.000251661
	0.125	0.0097	0.0092	0.0099	0.0096	0.000360555
	0.25	0.0098	0.0096	0.0096	0.00966667	0.00011547
	0.625	0.0103	0.0092	0.0098	0.00976667	0.000550757
	1.25	0.0093	0.0096	0.0096	0.0095	0.000173205
	2.5	0.0098	0.0096	0.0101	0.00983333	0.000251661
	L-DOPA		OD400
	Concentration (mM)	sample 1	sample 2	sample 3	average	s.d.
	0	0.0096	0.0093	0.0102	0.0097	0.000458258
	0.025	0.0419	0.0538	0.0345	0.0434	0.00973704
	0.125	0.1595	0.1122	0.1312	0.1343	0.0238019
	0.25	0.2863	0.1809	0.3539	0.2737	0.0871855
	0.625	0.6223	0.6898	0.7495	0.6872	0.0636398
	1.25	1.2807	1.5115	1.3843	1.39217	0.115601
	2.5	2.9115	2.7346	2.8099	2.81867	0.0887752

## Sheet: Figure 1d
Figure 1d
			Towards 4-HPA
		sample 1	sample 2	sample 3	average	s.d.
	HpaBC wild-type	108.035	91.0436	100.928	100.002	8.53362
	HpaBC mutant 23F9	42.0024	45.0095	38.9902	42.0007	3.00965
	HpaBC mutant 23F9-M4	13.9998	12.0211	10.0005	12.0071	1.99969
			Towards tyrosine
		sample 1	sample 2	sample 3	average	s.d.
	HpaBC wild-type	2.8995	4.1912	5.2989	4.12987	1.20088
	HpaBC mutant 23F9	50.1396	55.1945	44.7559	50.03	5.22016
	HpaBC mutant 23F9-M4	96.5347	83.6598	90.4045	90.1997	6.43989

## Sheet: Figure 1e
Figure 1e
		sample 1	sample 2	sample 3	average	s.d.
	HpaBC wild-type	6.5935	3.9325	4.5043	5.0101	1.40075
	HpaBC mutant 23F9	53.7046	49.7695	47.1389	50.2043	3.30438
	HpaBC mutant 23F9-M4	76.7812	66.0689	82.1823	75.0108	8.20129
	TH-PCD-DHPR	19.2122	21.555	22.3181	21.0284	1.61852

## Sheet: Figure 1g
Figure 1g
			P1
	Production (mM)	sample 1	sample 2	sample 3	average	s.d.
	Hydroxytyrosol	0.2336	0.2541	0.2627	0.250133	0.01495
	Dopamine	0.4135	0.3992	0.3923	0.401667	0.0108131
	Tyrosine	0.3501	0.3379	0.3605	0.3495	0.0113119
			P2
	Production (mM)	sample 1	sample 2	sample 3	average	s.d.
	Hydroxytyrosol	0.3164	0.2866	0.2992	0.300733	0.0149591
	Dopamine	0.6525	0.6694	0.6291	0.650333	0.0202372
	Tyrosine	0.0404	0.0595	0.0513	0.0504	0.00958175
			P3
	Production (mM)	sample 1	sample 2	sample 3	average	s.d.
	Hydroxytyrosol	0.3304	0.3519	0.3701	0.3508	0.0198728
	Dopamine	0.6199	0.6035	0.5801	0.601167	0.0200023
	Tyrosine	0.0403	0.0516	0.0594	0.0504333	0.0096033
			P4
	Production (mM)	sample 1	sample 2	sample 3	average	s.d.
	Hydroxytyrosol	0.3144	0.2849	0.303	0.300767	0.0148763
	Dopamine	0.6199	0.5805	0.6009	0.600433	0.0197041
	Tyrosine	0.0909	0.1045	0.1098	0.101733	0.00974902
			P5
	Production (mM)	sample 1	sample 2	sample 3	average	s.d.
	Hydroxytyrosol	0.2563	0.268	0.2285	0.250933	0.0202895
	Dopamine	0.6765	0.713	0.7093	0.6996	0.0200905
	Tyrosine	0.0519	0.0482	0.0505	0.0502	0.00186815
			P6
	Production (mM)	sample 1	sample 2	sample 3	average	s.d.
	Hydroxytyrosol	0.5015	0.5219	0.4795	0.500967	0.021205
	Dopamine	0.4472	0.4614	0.4409	0.449833	0.0105006
	Tyrosine	0.0536	0.0475	0.0501	0.0504	0.00306105
			P7
	Production (mM)	sample 1	sample 2	sample 3	average	s.d.
	Hydroxytyrosol	0.3866	0.4162	0.3941	0.398967	0.0153884
	Dopamine	0.4545	0.4302	0.469	0.451233	0.0196052
	Tyrosine	0.1596	0.1501	0.1403	0.15	0.00965039

## Sheet: Figure 3c
Figure 3c
			RFP fluorescence
			wild-type
		sample 1	sample 2	sample 3	average	s.d.
	NO inducer	502	548	449	499.667	49.5412
	1 mM hydroxytyrosol	605	551	495	550.333	55.003
	Mixture	515	558	456	509.667	51.2087
			HyT5
		sample 1	sample 2	sample 3	average	s.d.
	NO inducer	688	568	625	627	60.025
	1 mM hydroxytyrosol	1939	1838	2077	1951.33	119.976
	Mixture	564	623	584	590.333	30.0056
			HyT12
		sample 1	sample 2	sample 3	average	s.d.
	NO inducer	491	549	450	496.667	49.7427
	1 mM hydroxytyrosol	2710	2591	2471	2590.67	119.5
	Mixture	472	499	461	477.333	19.5533
			HyT19
		sample 1	sample 2	sample 3	average	s.d.
	NO inducer	482	582	531	531.667	50.0033
	1 mM hydroxytyrosol	1753	1953	1848	1851.33	100.042
	Mixture	699	639	579	639	60
			HyT31
		sample 1	sample 2	sample 3	average	s.d.
	NO inducer	700	644	763	702.333	59.5343
	1 mM hydroxytyrosol	2369	2152	2440	2320.33	150.041
	Mixture	805	675	785	755	70
			HyT55
		sample 1	sample 2	sample 3	average	s.d.
	NO inducer	696	640	596	644	50.1199
	1 mM hydroxytyrosol	1964.97	2122	1911	1999.32	109.615
	Mixture	631	699	579	636.333	60.1775
			HyT134
		sample 1	sample 2	sample 3	average	s.d.
	NO inducer	427	377	457	420.333	40.4145
	1 mM hydroxytyrosol	1233	1324	1480	1345.67	124.917
	Mixture	377	398	339	371.333	29.9054
			HyT172
		sample 1	sample 2	sample 3	average	s.d.
	NO inducer	556	619	676	617	60.025
	1 mM hydroxytyrosol	1770	1641	1510	1640.33	130.001
	Mixture	598	549	530	559	35.0856

## Sheet: Figure 3d
Figure 3d
			RFP fluorescence
			VanR HyT12
	[Hydroxytyrosol] (mM)	sample 1	sample 2	sample 3	average	s.d.
	0	514	552	535	533.667	19.0351
	0.1	600	752	703	685	77.5822
	0.25	813	850	901	854.667	44.1852
	0.5	1550	1601	1631	1594	40.9512
	1	2521	2485	2550	2518.67	32.5628
	2.5	2845	2823	2934	2867.33	58.7736
	5	3011	3203	3150	3121.33	99.1581
	10	2950	3051	3107	3036	79.5676
			VanR wild-type
	[Hydroxytyrosol] (mM)	sample 1	sample 2	sample 3	average	s.d.
	0	500	550	535	528.333	25.658
	0.1	500	580	525	535	40.9268
	0.25	500	550	530	526.667	25.1661
	0.5	500	550	545	531.667	27.5379
	1	500	585	510	531.667	46.4579
	2.5	510	580	550	546.667	35.1188
	5	520	600	550	556.667	40.4145
	10	530	580	600	570	36.0555

## Sheet: Figure 3e
Figure 3e
			RFP fluorescence fold change
		sample 1	sample 2	sample 3	average	s.d.
	Control	1	1.1	0.91	1.00333	0.0950438
	1 mM vanillate	1.8	1.21	1.5	1.50333	0.295014
	1 mM hydroxytyrosol	5.59	5.08	6.14	5.60333	0.530126
	1 mM tyrosine	1	1.19	1.1	1.09667	0.0950438
	1 mM L-DOPA	1.04	0.95	0.92	0.97	0.06245
	1 mM dopamine	0.92	0.82	1.05	0.93	0.115326
	1 mM 3,4-DHPAA	0.92	1.12	1.03	1.02333	0.100167
	1 mM mimic-mix	1.25	1.12	1.02	1.13	0.115326

## Sheet: Figure 4b
Figure 4b
			Enzyme activity (Units)
		sample 1	sample 2	sample 3	average	s.d.
	Strain H2 carrying control plasmid	5.25	5.01	4.75	5.00333	0.250067
	Strain H2 carrying plasmid P6	28.77	26.56	25.67	27	1.59615
			Hydroxytyrosol production (mM)
		sample 1	sample 2	sample 3	average	s.d.
	Strain H2 carrying control plasmid	0.0093	0.0167	0.0033	0.00976667	0.00671218
	Strain H2 carrying plasmid P6	17.1099	17.9105	17.4904	17.5036	0.400463

## Sheet: Figure 4c
Figure 4c
			Hydroxytyrosol production (mM)
		sample 1	sample 2	sample 3	average	s.d.
	Wild-type	0.4364	0.4739	0.5005	0.470267	0.0322041
	YM9	0.7093	0.7155	0.6767	0.7005	0.0208432
	YM9-2	0.9917	0.9476	0.9104	0.9499	0.0406988

[truncated: 12 more sheets: Figure 4d, Figure 4e, Figue 4f, Figure 4g, Supplementary Figure 2, Supplementary Figure 3a, Supplementary Figure 3b, Supplementary Figure 7, Supplementary Figure 9a, Supplementary Figure 9b, Supplementary Figure 10, Sheet1]
