# Supplementary material for: Developing a highly efficient hydroxytyrosol whole-cell catalyst by de-bottlenecking rate-limiting steps
Source: Nat Commun. 2020 Mar 23;11:1515. doi: 10.1038/s41467-020-14918-5 (PMC7090077; doi:10.1038/s41467-020-14918-5)
Supplement: Supplementary file 7 — Source Data [file 41467_2020_14918_MOESM7_ESM.zip › Source Data/Supplementary Figure 8a.xlsx]

## Sheet: HyT55
SEQUEN	CE:
SCORE:	total_score	Transform_accept_ratio	angle_constraint	atom_pair_constraint	chainbreak	coordinate_constraint	dihedral_constraint	dslf_ca_dih	dslf_cs_ang	dslf_ss_dih	dslf_ss_dst	fa_atr	fa_dun	fa_elec	fa_intra_rep	fa_pair	fa_rep	fa_sol	hbond_bb_sc	hbond_lr_bb	hbond_sc	hbond_sr_bb	if_X_angle_constraint	if_X_atom_pair_constraint	if_X_chainbreak	if_X_coordinate_constraint	if_X_dihedral_constraint	if_X_dslf_ca_dih	if_X_dslf_cs_ang	if_X_dslf_ss_dih	if_X_dslf_ss_dst	if_X_fa_atr	if_X_fa_dun	if_X_fa_elec	if_X_fa_intra_rep	if_X_fa_pair	if_X_fa_rep	if_X_fa_sol	if_X_hbond_bb_sc	if_X_hbond_lr_bb	if_X_hbond_sc	if_X_hbond_sr_bb	if_X_omega	if_X_p_aa_pp	if_X_pro_close	if_X_rama	if_X_ref	interface_delta ligand_i	s_touching_X
SCORE:	-769.516	0.758	0	0	0	6.868	0	0	0	0	0	-1560.42	344.484	-75.779	2.782	-59.996	539.409	733.765	-32.779	-60.474	-34.167	-617.221	0	0	0	0	0	0	0	0	0	-10.944	0	-0.274	0	0	0.492	5.14	-0.163	0	-1.621	0	0	0	0	0	0	-7.371	1
SCORE:	-775.658	0.74	0	0	0	5.233	0	0	0	0	0	-1566.72	346.435	-77.14	2.803	-59.956	539.989	737.842	-36.132	-60.813	-33.08	-617.51	0	0	0	0	0	0	0	0	0	-12.279	0	-0.196	0	0	2.799	5.02	-0.144	0	-0.902	0	0	0	0	0	0	-5.702	1
SCORE:	-763.02	0.698	0	0	0	8.192	0.018	0	0	0	0	-1566.68	347.783	-76.167	2.783	-60.6	544.554	738.643	-34.746	-61.107	-32.248	-616.442	0	0	0	0	0	0	0	0	0	-11.705	0	-0.232	0	0	2.932	5.946	-0.247	0	-1.283	0	0	0	0	0	0	-4.59	1
SCORE:	-782.477	0.732	0	0	0	4.994	0	0	0	0	0	-1565.02	344.559	-77.219	2.784	-60.184	534.41	737.06	-35.256	-59.846	-33.455	-618.769	0	0	0	0	0	0	0	0	0	-12.617	0	-1.275	0	0	0.791	5.561	-1.738	0	-3.471	0	0	0	0	0	0	-12.748	1
SCORE:	-775.373	0.76	0	0	0	4.536	0	0	0	0	0	-1562.88	346.542	-76.658	2.809	-60.474	536.164	734.91	-34.604	-59.712	-33.205	-617.036	0	0	0	0	0	0	0	0	0	-9.967	0	-0.273	0	0	1.049	3.922	-0.172	0	-1.126	0	0	0	0	0	0	-6.568	1
SCORE:	-759.102	0.748	0	0	0	8.466	0	0	0	0	0	-1563.38	345.55	-75.832	2.789	-60.213	544.995	736.044	-31.147	-61.223	-35.304	-616.731	0	0	0	0	0	0	0	0	0	-11.537	0	-0.01	0	-0.221	1.942	6.765	-0.134	0	-2.641	0	0	0	0	0	0	-5.836	1
SCORE:	-787.391	0.716	0	0	0	5.165	0	0	0	0	0	-1562.91	339.582	-76.562	2.796	-60.961	532.715	735.056	-34.029	-60.002	-35.106	-616.42	0	0	0	0	0	0	0	0	0	-10.845	0	0.134	0	0	0.943	3.867	-0.149	0	-0.061	0	0	0	0	0	0	-6.111	1
SCORE:	-761.789	0.75	0	0	0	4.736	0	0	0	0	0	-1559.53	344.81	-75.15	2.8	-60.575	550.6	732.985	-30.36	-60.609	-35.925	-619.397	0	0	0	0	0	0	0	0	0	-10.336	0	-0.281	0	0	1.769	4.69	-0.108	0	-1.04	0	0	0	0	0	0	-5.306	1
SCORE:	-766.024	0.804	0	0	0	6.076	0	0	0	0	0	-1562.98	346.127	-74.984	2.808	-60.73	542.285	734.58	-34.067	-60.315	-32.085	-617.252	0	0	0	0	0	0	0	0	0	-11.587	0	-0.03	0	0	1.202	5.687	-0.237	0	-1.739	0	0	0	0	0	0	-6.704	1
SCORE:	-764.868	0.672	0	0	0	4.563	0	0	0	0	0	-1565.19	349.697	-76.73	2.808	-61.322	541.51	735.581	-34.683	-59.988	-33.146	-613.839	0	0	0	0	0	0	0	0	0	-10.669	0	-0.399	0	0	1.666	3.819	-1.816	0	-0.475	0	0	0	0	0	0	-7.873	1
SCORE:	-780.06	0.742	0	0	0	5.109	0	0	0	0	0	-1561.88	341.859	-76.65	2.791	-61.194	537.466	733.55	-32.511	-61.28	-33.233	-620.574	0	0	0	0	0	0	0	0	0	-11.425	0	-0.3	0	0	2.184	4.464	-0.121	0	-0.656	0	0	0	0	0	0	-5.854	1
SCORE:	-762.355	0.698	0	0	0	4.578	0	0	0	0	0	-1563.92	346.631	-76.99	2.78	-60.909	551.596	736.501	-35.006	-60.944	-32.813	-617.967	0	0	0	0	0	0	0	0	0	-11.467	0	0.134	0	0	2.735	5.089	-0.199	0	-0.057	0	0	0	0	0	0	-3.765	1
SCORE:	-772.713	0.71	0	0	0	6.035	0	0	0	0	0	-1564.57	349.541	-77.072	2.793	-60.736	537.563	735.495	-35.161	-60.676	-35.01	-616.421	0	0	0	0	0	0	0	0	0	-10.621	0	-0.404	0	0	1.502	3.765	-1.752	0	-0.048	0	0	0	0	0	0	-7.557	1
SCORE:	-758.809	0.754	0	0	0	6.879	0	0	0	0	0	-1563.15	345.633	-76.573	2.802	-60.939	553.676	736.23	-35.977	-60.451	-33.885	-616.108	0	0	0	0	0	0	0	0	0	-9.4	0	-0.544	0	0	1.018	3.957	-0.142	0	-1.314	0	0	0	0	0	0	-6.424	1
SCORE:	-621.865	0.704	0	0	0	12.222	0	0	0	0	0	-1560.76	352.362	-75.784	2.853	-62.861	616.816	734.399	-27.549	-60.178	-34.004	-610.315	0	0	0	0	0	0	0	0	0	-10.74	0	-0.421	0	0.084	3.922	5.932	-0.188	0	-2.049	0	0	0	0	0	0	-3.46	1
SCORE:	-770.234	0.68	0	0	0	5.201	0	0	0	0	0	-1561.13	342.954	-75.38	2.782	-59.592	539.042	733.79	-32.508	-59.548	-31.18	-616.43	0	0	0	0	0	0	0	0	0	-14.18	0	-0.329	0	0	3.485	6.815	-0.155	0	-1.252	0	0	0	0	0	0	-5.616	1
SCORE:	-750.798	0.802	0	0	0	8.893	0	0	0	0	0	-1565.3	344.68	-76.538	2.802	-61.215	553.366	737.241	-33.022	-60.054	-33.968	-614.147	0	0	0	0	0	0	0	0	0	-11.066	0	-0.241	0	0	2.945	6.064	-0.176	0	-1.463	0	0	0	0	0	0	-3.938	1
SCORE:	-543.354	0.762	0	0	0	18.032	0	0	0	0	0	-1563.24	356.047	-75.158	2.809	-59.842	644.103	734.549	-32.264	-60.392	-32.463	-615.833	0	0	0	0	0	0	0	0	0	-12.139	0	-0.805	0	0	0.49	7.668	-0.212	0	-1.873	0	0	0	0	0	0	-6.871	1
SCORE:	-777.78	0.67	0	0	0	5.059	0.088	0	0	0	0	-1563.56	342.942	-77.363	2.759	-60.643	539.583	735.392	-34.544	-60.585	-34.615	-617.36	0	0	0	0	0	0	0	0	0	-10.862	0	-0.643	0	0	1.183	4.41	-0.167	0	-2.849	0	0	0	0	0	0	-8.928	1
SCORE:	-751.181	0.746	0	0	0	6.238	0.001	0	0	0	0	-1564.55	348.104	-76.665	2.815	-61.398	558.497	737.717	-33.647	-60.667	-34.853	-617.404	0	0	0	0	0	0	0	0	0	-12.942	0	-0.397	0	-0.273	2.822	7.656	-0.197	0	-2.847	0	0	0	0	0	0	-6.178	1
SCORE:	-781.369	0.796	0	0	0	5.073	0	0	0	0	0	-1566.45	347.983	-76.813	2.787	-60.679	535.545	735.423	-33.473	-60.595	-36.29	-616.64	0	0	0	0	0	0	0	0	0	-12.377	0	-0.319	0	0	2.314	5.337	-0.123	0	-1.464	0	0	0	0	0	0	-6.632	1
SCORE:	-759.874	0.676	0	0	0	6.372	0	0	0	0	0	-1565.79	357.064	-76.664	2.82	-60.91	541.474	737.36	-34.578	-60.024	-33.95	-617.602	0	0	0	0	0	0	0	0	0	-11.26	0	-0.293	0	0	1.176	5.732	-0.204	0	-1.641	0	0	0	0	0	0	-6.491	1
SCORE:	-782.649	0.694	0	0	0	4.911	0	0	0	0	0	-1563.2	343.026	-77.105	2.793	-60.395	535.962	734.866	-35.2	-60.058	-34.036	-616.787	0	0	0	0	0	0	0	0	0	-10.314	0	-0.272	0	0	0.459	3.993	-0.157	0	-0.047	0	0	0	0	0	0	-6.339	1
SCORE:	-764.149	0.73	0	0	0	4.719	0	0	0	0	0	-1566.32	354.292	-76.061	2.772	-60.513	541.025	739.182	-35.255	-60.175	-32.442	-619.846	0	0	0	0	0	0	0	0	0	-11.424	0	-0.031	0	0	4.299	6.178	-0.145	0	-0.263	0	0	0	0	0	0	-1.386	1
SCORE:	-768.188	0.762	0	0	0	7.124	0	0	0	0	0	-1560.07	343.041	-76.431	2.816	-59.967	543.255	733.734	-32.198	-59.976	-38.972	-617.135	0	0	0	0	0	0	0	0	0	-12.435	0	-1.287	0	0	1.016	5.649	-1.825	0	-3.76	0	0	0	0	0	0	-12.643	1
SCORE:	-781.465	0.782	0	0	0	3.309	0	0	0	0	0	-1564.74	348.522	-76.448	2.809	-60.489	532.97	735.327	-35.36	-60.453	-34.719	-615.025	0	0	0	0	0	0	0	0	0	-11.621	0	-0.184	0	0	1.297	4.956	-0.194	0	-1.571	0	0	0	0	0	0	-7.317	1
SCORE:	-756.519	0.768	0	0	0	10.856	0	0	0	0	0	-1564.47	347.3	-77.818	2.77	-60.763	552.643	736.635	-34.817	-60.263	-37.512	-616.623	0	0	0	0	0	0	0	0	0	-11.938	0	-0.729	0	-0.316	1.634	6.321	-0.222	0	-3.23	0	0	0	0	0	0	-8.48	1
SCORE:	-790.278	0.712	0	0	0	4.276	0	0	0	0	0	-1563.9	341.746	-76.087	2.79	-59.983	533.563	732.908	-33.432	-59.941	-35.603	-617.686	0	0	0	0	0	0	0	0	0	-12.834	0	-0.291	0	0	3.376	5.667	-0.131	0	-1.138	0	0	0	0	0	0	-5.352	1
SCORE:	-784.352	0.66	0	0	0	4.175	0	0	0	0	0	-1565.21	346.788	-76.707	2.812	-60.745	532.431	735.179	-34.185	-60.724	-33.845	-616.133	0	0	0	0	0	0	0	0	0	-11.118	0	-0.31	0	0	1.106	3.803	-0.235	0	-0.001	0	0	0	0	0	0	-6.755	1
SCORE:	-791.468	0.712	0	0	0	4.067	0	0	0	0	0	-1564.22	347.703	-77.95	2.776	-60.637	532.12	735.507	-36.044	-60.035	-38.827	-617.302	0	0	0	0	0	0	0	0	0	-10.675	0	-0.295	0	0	0.482	4.915	-0.107	0	-1.893	0	0	0	0	0	0	-7.574	1
SCORE:	-759.085	0.718	0	0	0	5.44	0	0	0	0	0	-1565.67	354.904	-75.235	2.791	-60.088	540.03	735.839	-32.557	-60.122	-35.943	-616.167	0	0	0	0	0	0	0	0	0	-13.813	0	-0.989	0	-0.526	5.397	6.451	-1.595	0	-3.112	0	0	0	0	0	0	-8.188	1
SCORE:	-783.477	0.654	0	0	0	4.214	0	0	0	0	0	-1566.32	350.01	-77.205	2.783	-61.306	535.399	737.093	-33.19	-60.87	-38.993	-619.274	0	0	0	0	0	0	0	0	0	-11.534	0	-1.034	0	0	1.431	5.843	-0.127	0	-4.227	0	0	0	0	0	0	-9.648	1
SCORE:	-787.492	0.728	0	0	0	3.843	0	0	0	0	0	-1566.17	348.186	-77.067	2.785	-61.141	532.527	734.996	-36.856	-61.319	-33.459	-617.757	0	0	0	0	0	0	0	0	0	-11.521	0	0.273	0	0	0.805	3.731	-0.214	0	0	0	0	0	0	0	0	-6.927	1
SCORE:	-771.33	0.63	0	0	0	5.227	0	0	0	0	0	-1565.29	355.156	-77.13	2.815	-61.501	537.083	736.926	-34.542	-60.976	-37.6	-616.11	0	0	0	0	0	0	0	0	0	-11.446	0	-0.544	0	0	2.981	6.331	-0.169	0	-3.184	0	0	0	0	0	0	-6.031	1
SCORE:	-781.381	0.766	0	0	0	3.762	0	0	0	0	0	-1563.95	346.954	-75.349	2.799	-60.913	533.07	734.522	-35.126	-60.32	-32.815	-619.783	0	0	0	0	0	0	0	0	0	-11.391	0	0.233	0	0	0.801	4.436	-0.208	0	0	0	0	0	0	0	0	-6.129	1
SCORE:	-756.193	0.7	0	0	0	6.409	0	0	0	0	0	-1565.3	357.517	-78.173	2.802	-61.48	547.631	737.369	-34.843	-60.131	-39.056	-614.891	0	0	0	0	0	0	0	0	0	-10.655	0	-0.876	0	0	2.162	5.907	-0.205	0	-4.312	0	0	0	0	0	0	-7.979	1
SCORE:	-784.137	0.684	0	0	0	3.899	0	0	0	0	0	-1565.95	347.451	-77.568	2.804	-61.768	534.913	736.17	-34.4	-60.88	-36.928	-615.852	0	0	0	0	0	0	0	0	0	-10.845	0	-0.369	0	0	1.017	4.493	-0.126	0	-1.352	0	0	0	0	0	0	-7.182	1
SCORE:	-779.575	0.746	0	0	0	3.871	0	0	0	0	0	-1564.67	350.119	-77.328	2.771	-60.534	538.843	735.37	-35.748	-60.481	-35.923	-620.589	0	0	0	0	0	0	0	0	0	-11.562	0	-0.497	0	0	3.245	5.55	-0.212	0	-0.968	0	0	0	0	0	0	-4.443	1
SCORE:	-775.711	0.76	0	0	0	4.073	0	0	0	0	0	-1563.88	346.544	-75.366	2.789	-60.49	536.415	734.919	-33.574	-60.917	-32.824	-618.511	0	0	0	0	0	0	0	0	0	-11.017	0	0.125	0	0	2.086	4.813	-0.17	0	0	0	0	0	0	0	0	-4.162	1
SCORE:	-783.266	0.738	0	0	0	4.348	0	0	0	0	0	-1565.55	347.476	-76.493	2.817	-60.997	533.641	735.683	-33.709	-60.944	-35.578	-617.731	0	0	0	0	0	0	0	0	0	-10.557	0	-0.249	0	0	0.631	4.279	-0.167	0	-1.774	0	0	0	0	0	0	-7.837	1
SCORE:	-789.591	0.72	0	0	0	4.327	0	0	0	0	0	-1564.93	347.233	-77.087	2.81	-60.791	532.948	735.469	-35.255	-61.235	-37.835	-618.172	0	0	0	0	0	0	0	0	0	-10.67	0	-0.668	0	0	0.714	4.421	-0.132	0	-2.402	0	0	0	0	0	0	-8.738	1
SCORE:	-782.898	0.714	0	0	0	4.739	0	0	0	0	0	-1565.01	348.22	-77.546	2.814	-61.461	533.274	735.542	-35.497	-60.953	-35.156	-617.119	0	0	0	0	0	0	0	0	0	-9.877	0	0.105	0	0	1.362	3.205	-0.183	0	0	0	0	0	0	0	0	-5.389	1
SCORE:	-785.578	0.792	0	0	0	3.921	0.002	0	0	0	0	-1566.18	346.69	-77.016	2.805	-60.653	534.116	735.914	-35.463	-60.35	-35.103	-617.786	0	0	0	0	0	0	0	0	0	-9.909	0	0.102	0	0	1.219	4.041	-0.128	0	-0.309	0	0	0	0	0	0	-4.984	1
SCORE:	-776.952	0.698	0	0	0	5.359	0	0	0	0	0	-1568.89	348.947	-77.884	2.805	-61.386	539.456	740.016	-34.845	-60.807	-38.711	-616.417	0	0	0	0	0	0	0	0	0	-14.088	0	-0.692	0	-0.171	4.599	8.733	-0.237	0	-4.036	0	0	0	0	0	0	-5.893	1
SCORE:	-773.32	0.788	0	0	0	5.887	0	0	0	0	0	-1568.39	347.911	-75.916	2.77	-61.237	540.182	737.247	-34.025	-60.758	-35.436	-617.107	0	0	0	0	0	0	0	0	0	-13.392	0	-0.247	0	-0.314	1.674	7.42	-0.171	0	-1.333	0	0	0	0	0	0	-6.363	1
SCORE:	-784.59	0.638	0	0	0	4.045	0	0	0	0	0	-1564.77	346.898	-76.733	2.789	-60.882	534.656	734.699	-36.163	-61.153	-35.315	-616.077	0	0	0	0	0	0	0	0	0	-11.69	0	0.102	0	-0.268	1.185	5.097	-0.261	0	-0.166	0	0	0	0	0	0	-6.001	1
SCORE:	-767.101	0.754	0	0	0	5.633	0	0	0	0	0	-1563.65	345.097	-74.649	2.803	-60.343	541.55	735.383	-33.645	-60.214	-33.459	-616.287	0	0	0	0	0	0	0	0	0	-11.124	0	-0.267	0	0	2.022	4.69	-0.235	0	-2.581	0	0	0	0	0	0	-7.495	1
SCORE:	-785.828	0.74	0	0	0	6.052	0	0	0	0	0	-1565.15	343.627	-77.364	2.787	-60.399	537.427	737.112	-37.079	-60.416	-36.11	-620.12	0	0	0	0	0	0	0	0	0	-11.531	0	-0.917	0	0	0.885	5.716	-1.725	0	-2.81	0	0	0	0	0	0	-10.382	1
SCORE:	-746.187	0.748	0	0	0	6.974	0	0	0	0	0	-1560.4	348.402	-76.251	2.812	-61.169	555.078	735.329	-31.858	-60.601	-35.621	-613.577	0	0	0	0	0	0	0	0	0	-11.027	0	-0.643	0	0	2.532	7.389	-0.19	0	-2.302	0	0	0	0	0	0	-4.242	1
SCORE:	-780.141	0.744	0	0	0	3.513	0	0	0	0	0	-1565.11	347.198	-76.431	2.795	-60.816	533.516	735.344	-33.221	-61.085	-32.822	-616.144	0	0	0	0	0	0	0	0	0	-11.336	0	-0.256	0	0	0.499	4.93	-0.182	0	0	0	0	0	0	0	0	-6.346	1
SCORE:	-778.597	0.73	0	0	0	4.155	0	0	0	0	0	-1570.35	349.747	-76.66	2.807	-60.172	537.653	740.089	-35.736	-61.352	-34.719	-617.768	0	0	0	0	0	0	0	0	0	-12.089	0	-0.068	0	0	1.625	4.851	-0.928	0	-0.112	0	0	0	0	0	0	-6.721	1
SCORE:	-784.017	0.726	0	0	0	3.826	0	0	0	0	0	-1565.66	350.415	-77.678	2.773	-60.867	536.312	737.556	-35.608	-60.2	-39.219	-619.187	0	0	0	0	0	0	0	0	0	-11.777	0	-0.611	0	0	2.277	6.85	-0.127	0	-3.425	0	0	0	0	0	0	-6.812	1
SCORE:	-757.459	0.756	0	0	0	7.616	0	0	0	0	0	-1566.69	355.487	-77.224	2.802	-60.823	545.309	738.15	-35.338	-60.161	-36.858	-613.493	0	0	0	0	0	0	0	0	0	-12.175	0	-0.331	0	0	2.269	6.364	-0.256	0	-1.686	0	0	0	0	0	0	-5.813	1
SCORE:	-753.005	0.778	0	0	0	5.182	0	0	0	0	0	-1561.39	345.876	-74.959	2.8	-61.095	555.527	734.222	-32.14	-61.196	-32.456	-618.366	0	0	0	0	0	0	0	0	0	-13.363	0	-0.633	0	0	2.262	7.308	-0.555	0	-2.319	0	0	0	0	0	0	-7.3	1
SCORE:	-779.252	0.722	0	0	0	5.42	0	0	0	0	0	-1566.68	343.835	-76.827	2.788	-60.657	537.396	737.611	-34.112	-60.393	-34.034	-619.366	0	0	0	0	0	0	0	0	0	-12.246	0	-0.431	0	-0.299	1.543	5.489	-0.175	0	-1.859	0	0	0	0	0	0	-7.979	1
SCORE:	-780.366	0.772	0	0	0	4.643	0	0	0	0	0	-1564.35	345.68	-76.714	2.802	-60.794	535.795	734.574	-33.207	-61.622	-34.237	-616.431	0	0	0	0	0	0	0	0	0	-11.753	0	0.147	0	0	2.503	3.92	-0.213	0	0	0	0	0	0	0	0	-5.397	1
SCORE:	-777.601	0.714	0	0	0	4.489	0	0	0	0	0	-1564.3	348.96	-77.6	2.783	-61.172	534.966	736.617	-33.785	-60.42	-36.681	-615.963	0	0	0	0	0	0	0	0	0	-10.758	0	-0.382	0	-0.281	1.83	5.717	-0.469	0	-0.269	0	0	0	0	0	0	-4.612	1
SCORE:	-788.714	0.772	0	0	0	3.761	0	0	0	0	0	-1564.56	347.439	-77.8	2.788	-60.675	533.312	735.395	-34.858	-60.039	-38.724	-617.75	0	0	0	0	0	0	0	0	0	-11.316	0	-0.867	0	0	1.691	5.262	-0.196	0	-3.454	0	0	0	0	0	0	-8.881	1
SCORE:	-791.305	0.68	0	0	0	4.665	0	0	0	0	0	-1563.19	343.528	-76.566	2.801	-60.608	531.202	734.499	-35.304	-60.168	-39.214	-616.882	0	0	0	0	0	0	0	0	0	-11.079	0	-0.769	0	0	1.12	4.68	-0.13	0	-3.153	0	0	0	0	0	0	-9.331	1
SCORE:	-782.279	0.748	0	0	0	4.756	0	0	0	0	0	-1564.61	347.94	-76.842	2.788	-61.132	533.835	734.973	-32.907	-60.778	-36.838	-617.321	0	0	0	0	0	0	0	0	0	-11.748	0	-0.736	0	0	1.112	5.478	-1.419	0	-1.423	0	0	0	0	0	0	-8.736	1
SCORE:	-783.944	0.738	0	0	0	4.375	0	0	0	0	0	-1564.93	347.495	-77.062	2.779	-61.111	534.34	736.314	-33.963	-61.165	-36.761	-617.408	0	0	0	0	0	0	0	0	0	-11.718	0	-0.375	0	0	0.729	5.526	-0.214	0	-1.798	0	0	0	0	0	0	-7.851	1
SCORE:	-786.17	0.7	0	0	0	5.234	0	0	0	0	0	-1561.62	344.711	-75.786	2.779	-60.386	531.678	732.905	-35.728	-61.259	-33.428	-617.44	0	0	0	0	0	0	0	0	0	-11.361	0	0.213	0	0	1.584	4.134	-0.189	0	0	0	0	0	0	0	0	-5.619	1
SCORE:	-786.002	0.65	0	0	0	3.927	0	0	0	0	0	-1567.46	346.529	-77.678	2.796	-60.282	535.113	737.18	-34.494	-60.844	-38.786	-617.764	0	0	0	0	0	0	0	0	0	-12.338	0	-0.508	0	0	1.015	5.957	-0.205	0	-3.353	0	0	0	0	0	0	-9.432	1
SCORE:	-755.891	0.75	0	0	0	6.802	0.002	0	0	0	0	-1562.13	351.281	-76.617	2.792	-60.55	540.167	734.425	-31.49	-60.176	-35.231	-612.564	0	0	0	0	0	0	0	0	0	-10.053	0	0.069	0	0	0.957	3.44	-0.035	0	-0.081	0	0	0	0	0	0	-5.703	1
SCORE:	-790.224	0.648	0	0	0	4.606	0	0	0	0	0	-1564.78	348.523	-78.356	2.787	-61.196	532.922	736.25	-36.429	-61.113	-37.886	-617.823	0	0	0	0	0	0	0	0	0	-10.668	0	-0.342	0	0	0.648	4.781	-0.13	0	-1.878	0	0	0	0	0	0	-7.589	1
SCORE:	-790.801	0.716	0	0	0	4.781	0.01	0	0	0	0	-1562.95	344.083	-76.671	2.759	-60.731	532.118	733.911	-34.571	-61.272	-37.975	-616.425	0	0	0	0	0	0	0	0	0	-12.374	0	-0.64	0	0	1.98	5.263	-0.18	0	-3.229	0	0	0	0	0	0	-9.179	1
SCORE:	-779.738	0.682	0	0	0	3.519	0	0	0	0	0	-1564.02	348.075	-75.536	2.817	-60.139	529.965	735.934	-33.587	-60.143	-35.102	-614.297	0	0	0	0	0	0	0	0	0	-11.03	0	-0.748	0	0	1.244	6.328	-0.186	0	-1.424	0	0	0	0	0	0	-5.816	1
SCORE:	-741.359	0.724	0	0	0	6.938	0	0	0	0	0	-1570.42	359.876	-77.558	2.893	-59.437	551.555	743.458	-35.156	-60.47	-37.496	-613.218	0	0	0	0	0	0	0	0	0	-12.27	0	0.112	0	0	7.556	6.345	-0.121	0	-0.186	0	0	0	0	0	0	1.436	1
SCORE:	-790.35	0.68	0	0	0	4.455	0	0	0	0	0	-1565.72	346.681	-77.703	2.8	-60.989	531.921	735.895	-35.504	-61.445	-38.45	-616.333	0	0	0	0	0	0	0	0	0	-10.915	0	-0.772	0	0	1.024	4.81	-0.202	0	-3.599	0	0	0	0	0	0	-9.654	1
SCORE:	-775.187	0.76	0	0	0	4.918	0	0	0	0	0	-1566.99	346.335	-76.894	2.802	-61.42	538.387	738.131	-34.722	-61.061	-34.388	-615.05	0	0	0	0	0	0	0	0	0	-11.558	0	0.003	0	0	2.239	6.36	-0.239	0	-0.085	0	0	0	0	0	0	-3.281	1
SCORE:	-777.332	0.792	0	0	0	5.658	0	0	0	0	0	-1564.52	349.376	-77.124	2.84	-60.731	533.683	735.939	-35.631	-60.584	-33.21	-615.479	0	0	0	0	0	0	0	0	0	-10.396	0	0.102	0	0	1.445	3.895	-0.215	0	0	0	0	0	0	0	0	-5.168	1
SCORE:	-781.185	0.752	0	0	0	4.433	0	0	0	0	0	-1564.82	346.97	-76.27	2.793	-60.702	534.425	735.976	-34.089	-61.214	-33.099	-618.424	0	0	0	0	0	0	0	0	0	-12.036	0	-0.398	0	0	0.795	5.319	-0.577	0	-0.048	0	0	0	0	0	0	-6.945	1
SCORE:	-775.579	0.688	0	0	0	4.339	0	0	0	0	0	-1564.57	348.195	-76.458	2.798	-60.952	536.584	735.963	-33.3	-60.766	-36.598	-615.722	0	0	0	0	0	0	0	0	0	-11.705	0	-0.041	0	0	1.502	6.229	-0.272	0	-1.006	0	0	0	0	0	0	-5.293	1
SCORE:	-778.788	0.712	0	0	0	3.506	0	0	0	0	0	-1564.64	350.202	-76.911	2.822	-60.85	533.928	735.444	-35.242	-59.954	-34.023	-616.532	0	0	0	0	0	0	0	0	0	-10.121	0	-0.238	0	0	0.896	3.605	-0.116	0	-0.039	0	0	0	0	0	0	-6.014	1
SCORE:	-780.934	0.726	0	0	0	4.858	0	0	0	0	0	-1563.26	347.798	-76.699	2.797	-60.96	535.511	734.77	-32.895	-61.136	-38.562	-619.295	0	0	0	0	0	0	0	0	0	-11.761	0	-0.761	0	-0.203	1.648	6.332	-0.244	0	-2.523	0	0	0	0	0	0	-7.512	1
SCORE:	-790.998	0.726	0	0	0	4.484	0	0	0	0	0	-1565.1	346.004	-77.141	2.801	-60.476	528.704	735.015	-34.786	-60.36	-36.497	-617.953	0	0	0	0	0	0	0	0	0	-10.617	0	-0.461	0	0	0.941	3.642	-0.15	0	-1.67	0	0	0	0	0	0	-8.314	1
SCORE:	-773.253	0.816	0	0	0	5.42	0	0	0	0	0	-1563	348.921	-77.351	2.79	-62.296	538.078	736.471	-33.663	-60.804	-37.483	-615.074	0	0	0	0	0	0	0	0	0	-11.426	0	-0.435	0	0	1.316	7.117	-0.179	0	-1.228	0	0	0	0	0	0	-4.836	1
SCORE:	-789.701	0.758	0	0	0	5.57	0.005	0	0	0	0	-1565.05	347.077	-77.751	2.803	-61.269	534.689	735.893	-35.277	-60.577	-39.547	-619.088	0	0	0	0	0	0	0	0	0	-10.895	0	-0.376	0	-0.21	2.759	4.874	-0.224	0	-2.949	0	0	0	0	0	0	-7.022	1
SCORE:	-784.694	0.78	0	0	0	4.892	0	0	0	0	0	-1566.13	346.516	-77.065	2.807	-60.036	536.611	735.25	-34.587	-60.689	-36.215	-621.245	0	0	0	0	0	0	0	0	0	-11.73	0	-0.742	0	0	2.161	5.399	-0.19	0	-1.201	0	0	0	0	0	0	-6.304	1
SCORE:	-780.41	0.712	0	0	0	3.973	0	0	0	0	0	-1564.01	357.946	-78.157	2.791	-60.795	530.189	736.223	-35.704	-60.875	-38.764	-615.407	0	0	0	0	0	0	0	0	0	-11.495	0	-0.956	0	0	0.797	5.66	-0.203	0	-3.875	0	0	0	0	0	0	-10.071	1
SCORE:	-774.536	0.754	0	0	0	4.712	0	0	0	0	0	-1568.79	349.316	-77.151	2.81	-59.706	540.246	739.948	-34.5	-61.779	-35.685	-617.598	0	0	0	0	0	0	0	0	0	-11.172	0	-0.05	0	0	4.779	4.569	-0.155	0	-0.086	0	0	0	0	0	0	-2.116	1
SCORE:	-781.358	0.716	0	0	0	4.47	0	0	0	0	0	-1565.43	348.54	-77.511	2.781	-60.479	537.042	736.069	-36.417	-60.14	-37.661	-615.874	0	0	0	0	0	0	0	0	0	-11.072	0	-0.702	0	0	1.845	6.169	-0.209	0	-3.371	0	0	0	0	0	0	-7.339	1
SCORE:	-774.438	0.798	0	0	0	5.893	0	0	0	0	0	-1568.94	348.028	-77.355	2.793	-61.234	542.689	738.895	-34.421	-60.437	-36.929	-617.984	0	0	0	0	0	0	0	0	0	-13.095	0	-0.3	0	-0.303	2.765	6.925	-0.179	0	-1.8	0	0	0	0	0	0	-5.987	1
SCORE:	-785.567	0.774	0	0	0	4.487	0	0	0	0	0	-1565.17	348.314	-77.117	2.796	-60.819	532.281	735.404	-35.697	-61.046	-35.847	-616.806	0	0	0	0	0	0	0	0	0	-11.416	0	-0.873	0	0	1.151	5.167	-1.735	0	-1.664	0	0	0	0	0	0	-9.37	1
SCORE:	-785.231	0.746	0	0	0	3.823	0	0	0	0	0	-1564.63	349.955	-76.765	2.818	-60.663	531.252	735.553	-36.503	-60.221	-34.266	-620.245	0	0	0	0	0	0	0	0	0	-11.3	0	-0.383	0	0	0.629	5.301	-0.189	0	-1.022	0	0	0	0	0	0	-6.964	1
SCORE:	-764.086	0.69	0	0	0	6.79	0	0	0	0	0	-1564.9	349.08	-77.111	2.763	-61.151	541.275	736.108	-34.934	-60.346	-34.689	-614.095	0	0	0	0	0	0	0	0	0	-12.266	0	0.286	0	-0.304	1.311	5.947	-0.232	0	-0.167	0	0	0	0	0	0	-5.425	1
SCORE:	-772.325	0.744	0	0	0	5.977	0	0	0	0	0	-1563.95	351.591	-76.859	2.801	-59.894	536.437	734.744	-35.444	-63.352	-32.81	-616.664	0	0	0	0	0	0	0	0	0	-10.361	0	0.016	0	0	0.916	3.698	-0.136	0	0	0	0	0	0	0	0	-5.867	1
SCORE:	-786.875	0.74	0	0	0	4.798	0	0	0	0	0	-1564.8	347.118	-76.743	2.775	-60.498	531.105	734.62	-33.618	-60.996	-35.787	-618.128	0	0	0	0	0	0	0	0	0	-10.526	0	-0.48	0	0	0.976	4.172	-0.143	0	-1.595	0	0	0	0	0	0	-7.595	1
SCORE:	-779.4	0.738	0	0	0	3.547	0	0	0	0	0	-1568.24	348.415	-77.196	2.794	-60.793	539.945	738.818	-35.704	-61.355	-36.267	-618.094	0	0	0	0	0	0	0	0	0	-12.127	0	-0.386	0	0	3.433	7.271	-0.223	0	-1.69	0	0	0	0	0	0	-3.721	1
SCORE:	-781.594	0.744	0	0	0	5.102	0	0	0	0	0	-1567.23	347.965	-76.322	2.793	-61.01	535.508	736.974	-35.573	-60.444	-33.958	-618.897	0	0	0	0	0	0	0	0	0	-13.255	0	0.155	0	-0.229	2.144	6.48	-0.781	0	-0.155	0	0	0	0	0	0	-5.64	1
SCORE:	-779.756	0.676	0	0	0	4.661	0.003	0	0	0	0	-1565.34	350.4	-77.028	2.789	-61.482	535.832	735.705	-30.55	-60.881	-37.216	-618.985	0	0	0	0	0	0	0	0	0	-11.245	0	-0.505	0	0	3.521	5.021	-0.13	0	-2.492	0	0	0	0	0	0	-5.831	1
SCORE:	-781.983	0.774	0	0	0	3.885	0	0	0	0	0	-1563.6	349.336	-77.14	2.782	-61.017	532.353	734.434	-34.295	-60.113	-36.826	-616.854	0	0	0	0	0	0	0	0	0	-10.11	0	-0.299	0	-0.161	0.815	3.944	-0.219	0	-1.294	0	0	0	0	0	0	-7.323	1
SCORE:	-777.058	0.74	0	0	0	4.732	0	0	0	0	0	-1564.67	347.454	-76.909	2.787	-61.756	539.443	736.384	-36.078	-60.399	-34.73	-617.859	0	0	0	0	0	0	0	0	0	-11.586	0	-0.215	0	0	2.18	5.804	-2.522	0	-0.126	0	0	0	0	0	0	-6.464	1
SCORE:	-790.797	0.644	0	0	0	4.54	0	0	0	0	0	-1561.98	343.391	-75.791	2.807	-60.32	530.543	731.693	-34.852	-60.902	-35.707	-617.599	0	0	0	0	0	0	0	0	0	-11.095	0	-0.761	0	0	0.757	4.411	-0.122	0	-2.046	0	0	0	0	0	0	-8.856	1
SCORE:	-787.409	0.678	0	0	0	4.79	0	0	0	0	0	-1564.39	345.693	-77.722	2.783	-61.057	536.293	735.227	-33.759	-61.518	-38.635	-617.708	0	0	0	0	0	0	0	0	0	-10.683	0	-0.599	0	0	2.003	4.624	-0.208	0	-3.785	0	0	0	0	0	0	-8.648	1
SCORE:	-779.599	0.748	0	0	0	5.018	0	0	0	0	0	-1566.12	347.644	-77.022	2.788	-60.646	537.331	737.147	-35.774	-60.264	-36.597	-617.268	0	0	0	0	0	0	0	0	0	-11.474	0	-0.277	0	0	2.211	6.252	-0.227	0	-1.695	0	0	0	0	0	0	-5.211	1
SCORE:	-781.416	0.75	0	0	0	3.623	0	0	0	0	0	-1565.81	355.646	-77.94	2.797	-60.868	534.46	736.247	-35.924	-60.208	-38.239	-619.098	0	0	0	0	0	0	0	0	0	-11.895	0	-0.576	0	0	1.686	5.35	-0.262	0	-2.978	0	0	0	0	0	0	-8.675	1
SCORE:	-766.078	0.732	0	0	0	7.595	0	0	0	0	0	-1561.94	346.474	-76.755	2.832	-61.14	541.515	735.514	-33.42	-60.314	-34.956	-617.28	0	0	0	0	0	0	0	0	0	-11.654	0	-0.569	0	0	2.044	5.575	-0.222	0	-1.691	0	0	0	0	0	0	-6.516	1
SCORE:	-653.098	0.756	0	0	0	23.37	0	0	0	0	0	-1570.32	360.369	-75.873	2.828	-60.096	613.388	740.256	-32.411	-60.103	-34.858	-609.877	0	0	0	0	0	0	0	0	0	-11.566	0	0.275	0	0	5.3	5.724	-0.168	0	-1.058	0	0	0	0	0	0	-1.493	1
SCORE:	-782.363	0.754	0	0	0	5.041	0.005	0	0	0	0	-1565.1	344.71	-76.725	2.795	-60.41	537.784	736.124	-33.794	-60.33	-36.756	-618.093	0	0	0	0	0	0	0	0	0	-10.917	0	-0.446	0	0	0.843	4.335	-0.2	0	-3.026	0	0	0	0	0	0	-9.411	1
SCORE:	-779.171	0.752	0	0	0	4.315	0	0	0	0	0	-1564.39	347.853	-76.249	2.805	-60.741	534.86	735.273	-35.489	-60.447	-34.305	-616.913	0	0	0	0	0	0	0	0	0	-10.259	0	0.019	0	0	1.443	4.26	-0.27	0	-0.04	0	0	0	0	0	0	-4.846	1
SCORE:	-764.624	0.748	0	0	0	7.504	0	0	0	0	0	-1562.77	345.324	-75.962	2.799	-60.083	544.73	734.707	-34.786	-61.085	-32.583	-617.255	0	0	0	0	0	0	0	0	0	-10.955	0	-0.161	0	0	1.122	6.017	-0.246	0	-1.638	0	0	0	0	0	0	-5.861	1
SCORE:	-770.669	0.792	0	0	0	5.672	0	0	0	0	0	-1559.63	350.956	-75.023	2.809	-59.616	531.906	732.288	-31.837	-60.181	-33.16	-619.432	0	0	0	0	0	0	0	0	0	-12.039	0	-0.891	0	0	0.967	7.38	-0.209	0	-3.095	0	0	0	0	0	0	-7.886	1
SCORE:	-786.473	0.67	0	0	0	4.889	0	0	0	0	0	-1565.03	346.62	-77.031	2.793	-61.078	534.527	735.828	-35.344	-61.376	-35	-619.561	0	0	0	0	0	0	0	0	0	-11.458	0	-0.301	0	0	0.962	4.52	-0.126	0	-1.728	0	0	0	0	0	0	-8.131	1
SCORE:	-764.161	0.786	0	0	0	7.869	0	0	0	0	0	-1564.87	350.353	-76.596	2.853	-60.429	539.581	737.751	-35.01	-60.354	-35.383	-616.836	0	0	0	0	0	0	0	0	0	-11.107	0	-0.24	0	0	0.491	5.113	-0.125	0	-1.797	0	0	0	0	0	0	-7.666	1
SCORE:	-742.246	0.672	0	0	0	8.509	0	0	0	0	0	-1567.53	357.911	-77.798	2.833	-60.384	547.383	738.841	-34.811	-60.163	-37.014	-608.679	0	0	0	0	0	0	0	0	0	-10.273	0	-0.086	0	0	0.863	3.611	-0.051	0	-0.102	0	0	0	0	0	0	-6.038	1
SCORE:	-775.609	0.624	0	0	0	4.277	0	0	0	0	0	-1568.48	350.932	-75.041	2.786	-60.393	535.552	739.27	-37.222	-60.989	-31.248	-618.388	0	0	0	0	0	0	0	0	0	-11.42	0	-0.037	0	0	1.718	4.673	-0.121	0	0	0	0	0	0	0	0	-5.187	1
SCORE:	-778.232	0.678	0	0	0	3.352	0	0	0	0	0	-1564.41	347.957	-76.571	2.79	-60.505	535.877	735.058	-35.447	-60.391	-34.024	-616.428	0	0	0	0	0	0	0	0	0	-11.215	0	-0.086	0	0	1.822	4.963	-0.243	0	-0.039	0	0	0	0	0	0	-4.799	1
SCORE:	-780.403	0.756	0	0	0	4.753	0	0	0	0	0	-1567.45	349.285	-76.286	2.81	-59.648	534.864	738.783	-35.151	-60.918	-36.523	-618.424	0	0	0	0	0	0	0	0	0	-10.563	0	0.371	0	0	1.508	4.899	-0.262	0	-0.194	0	0	0	0	0	0	-4.241	1
SCORE:	-784.082	0.728	0	0	0	3.854	0	0	0	0	0	-1565.93	348.271	-76.702	2.796	-60.911	534.438	735.728	-35.449	-60.504	-34.978	-618.538	0	0	0	0	0	0	0	0	0	-11.276	0	0.014	0	0	0.845	4.455	-0.173	0	-0.43	0	0	0	0	0	0	-6.565	1
SCORE:	-781.061	0.7	0	0	0	5.024	0	0	0	0	0	-1565.99	351.143	-76.648	2.796	-61.059	534.096	737.298	-35.234	-60.374	-36.041	-621.57	0	0	0	0	0	0	0	0	0	-9.814	0	-0.245	0	0	0.439	5.244	-0.128	0	-1.136	0	0	0	0	0	0	-5.639	1
SCORE:	-784.159	0.684	0	0	0	4.988	0	0	0	0	0	-1565.21	346.806	-77.162	2.804	-60.48	535.837	736.903	-35.255	-60.099	-39.164	-618.5	0	0	0	0	0	0	0	0	0	-12.228	0	-1.284	0	0	2.569	6.92	-0.204	0	-5.21	0	0	0	0	0	0	-9.436	1
SCORE:	-771.007	0.712	0	0	0	3.932	0	0	0	0	0	-1563.7	348.186	-76.766	2.776	-61.648	540.43	734.63	-32.08	-60.451	-36.148	-616.241	0	0	0	0	0	0	0	0	0	-10.739	0	0.133	0	-0.29	2.33	4.581	-0.218	0	-0.197	0	0	0	0	0	0	-4.4	1
SCORE:	-786.919	0.748	0	0	0	4.872	0	0	0	0	0	-1566.16	349.263	-77.497	2.79	-60.792	533.988	736.639	-37.94	-60.823	-36.723	-617.939	0	0	0	0	0	0	0	0	0	-12.069	0	-0.873	0	0	1.161	5.836	-2.04	0	-2.747	0	0	0	0	0	0	-10.731	1
SCORE:	-786.773	0.69	0	0	0	4.028	0	0	0	0	0	-1565.28	348.049	-77.672	2.791	-60.878	532.983	735.216	-35.3	-60.449	-37.755	-615.691	0	0	0	0	0	0	0	0	0	-10.558	0	-0.772	0	0	0.823	4.301	-0.122	0	-2.872	0	0	0	0	0	0	-9.201	1
SCORE:	-777.435	0.678	0	0	0	4.285	0	0	0	0	0	-1570.41	349.263	-76.65	2.807	-60.122	536.204	740.006	-35.094	-60.797	-34.51	-617.228	0	0	0	0	0	0	0	0	0	-12.392	0	-0.089	0	0	1.168	4.827	-0.49	0	-0.109	0	0	0	0	0	0	-7.084	1
SCORE:	-791.533	0.708	0	0	0	3.909	0	0	0	0	0	-1563.71	349.09	-78.078	2.808	-61.113	530.149	734.754	-37.054	-60.464	-35.977	-620.249	0	0	0	0	0	0	0	0	0	-10.53	0	-0.481	0	0	0.708	4.069	-2.035	0	-0.858	0	0	0	0	0	0	-9.126	1
SCORE:	-778.825	0.8	0	0	0	4.221	0	0	0	0	0	-1566.38	349.007	-76.931	2.777	-61.172	538.235	737.5	-34.76	-61.321	-35.655	-618.699	0	0	0	0	0	0	0	0	0	-12.644	0	-0.526	0	-0.163	2.947	6.527	-1.125	0	-1.979	0	0	0	0	0	0	-6.963	1
SCORE:	-781.251	0.774	0	0	0	4.224	0	0	0	0	0	-1565.02	347.267	-76.279	2.806	-60.426	534.507	733.519	-35.543	-60.163	-35.07	-615.777	0	0	0	0	0	0	0	0	0	-10.518	0	-0.911	0	0	1.652	4.183	-0.121	0	-1.797	0	0	0	0	0	0	-7.512	1
SCORE:	-780.256	0.688	0	0	0	3.735	0	0	0	0	0	-1565.66	347.149	-75.934	2.817	-60.573	533.399	735.533	-33.305	-61.126	-32.792	-617.399	0	0	0	0	0	0	0	0	0	-11.871	0	0.306	0	0	0.897	4.677	-0.186	0	0	0	0	0	0	0	0	-6.177	1
SCORE:	-787.07	0.764	0	0	0	5.252	0	0	0	0	0	-1564.46	347.423	-78.122	2.773	-61.017	535.481	735.33	-35.459	-61.101	-38.216	-618.326	0	0	0	0	0	0	0	0	0	-10.72	0	-0.362	0	0	2.662	4.489	-0.229	0	-1.762	0	0	0	0	0	0	-5.921	1
SCORE:	-779.713	0.758	0	0	0	4.494	0	0	0	0	0	-1569.1	348.293	-76.575	2.814	-59.572	536.766	738.706	-35.26	-60.012	-36.847	-617.867	0	0	0	0	0	0	0	0	0	-10.494	0	-0.003	0	0	1.586	4.246	-0.119	0	-0.109	0	0	0	0	0	0	-4.893	1
SCORE:	-738.864	0.758	0	0	0	8.361	0	0	0	0	0	-1566.94	350.527	-77.508	2.798	-61.093	565.869	737.63	-33.059	-60.324	-39.416	-617.093	0	0	0	0	0	0	0	0	0	-11.164	0	-0.866	0	0	0.52	5.787	-0.172	0	-4.433	0	0	0	0	0	0	-10.328	1
SCORE:	-766.253	0.768	0	0	0	6.926	0	0	0	0	0	-1565.13	357.09	-77.218	2.818	-60.395	537.752	735.893	-35.463	-60.375	-36.507	-616.882	0	0	0	0	0	0	0	0	0	-10.246	0	0.032	0	0	4.994	4.902	-0.162	0	-0.984	0	0	0	0	0	0	-1.464	1
SCORE:	-781.803	0.65	0	0	0	3.337	0	0	0	0	0	-1565.38	347.569	-76.455	2.802	-61.017	534.339	735.8	-32.751	-61.277	-34.27	-616.995	0	0	0	0	0	0	0	0	0	-11.379	0	0.218	0	-0.332	1.304	4.738	-0.141	0	-0.112	0	0	0	0	0	0	-5.703	1
SCORE:	-782.506	0.706	0	0	0	4.511	0	0	0	0	0	-1568.44	348.153	-76.912	2.807	-59.75	535.181	738.189	-35.492	-61.129	-36.054	-616.47	0	0	0	0	0	0	0	0	0	-11.379	0	0.01	0	0	1.786	4.007	-0.114	0	-0.118	0	0	0	0	0	0	-5.808	1
SCORE:	-782.102	0.698	0	0	0	4.442	0	0	0	0	0	-1562.28	350.094	-76.544	2.802	-60.485	530.533	733.458	-36.377	-60.442	-35.313	-617.02	0	0	0	0	0	0	0	0	0	-10.449	0	-0.647	0	0	0.851	4.345	-0.2	0	-1.663	0	0	0	0	0	0	-7.761	1
SCORE:	-781.136	0.734	0	0	0	4.278	0	0	0	0	0	-1565.66	346.768	-76.324	2.801	-60.811	534.766	735.544	-33.851	-60.911	-33.677	-618.212	0	0	0	0	0	0	0	0	0	-11.403	0	0.015	0	0	1.084	4.007	-0.134	0	0	0	0	0	0	0	0	-6.431	1
SCORE:	-777.014	0.78	0	0	0	5.316	0	0	0	0	0	-1566.68	348.123	-77.491	2.802	-60.732	542.044	737.632	-35.279	-61.057	-36.792	-617.915	0	0	0	0	0	0	0	0	0	-11.533	0	-0.085	0	0	2.852	6.227	-0.239	0	-1.413	0	0	0	0	0	0	-4.192	1
SCORE:	-782.751	0.824	0	0	0	4.272	0.001	0	0	0	0	-1565.21	349.111	-77.176	2.812	-60.947	533.846	735.179	-36.312	-60.913	-35.94	-615.605	0	0	0	0	0	0	0	0	0	-10.881	0	-0.538	0	0	1.373	4.831	-0.158	0	-1.926	0	0	0	0	0	0	-7.298	1
SCORE:	-761.285	0.792	0	0	0	8.087	0	0	0	0	0	-1559.05	346.428	-76.131	2.814	-62.008	543.911	732.945	-30.503	-60.432	-33.334	-619.752	0	0	0	0	0	0	0	0	0	-10.772	0	-0.048	0	0	1.057	4.639	-0.236	0	-0.061	0	0	0	0	0	0	-5.421	1
SCORE:	-782.639	0.714	0	0	0	3.766	0	0	0	0	0	-1565.07	349.084	-77.521	2.78	-61.088	534.204	735.76	-35.442	-60.085	-36.08	-617.586	0	0	0	0	0	0	0	0	0	-10.738	0	-0.455	0	0	0.919	4.755	-0.215	0	-1.506	0	0	0	0	0	0	-7.24	1
SCORE:	-772.961	0.726	0	0	0	4.757	0	0	0	0	0	-1566.43	349.03	-76.832	2.8	-60.162	539.751	736.312	-35.203	-61.28	-35.337	-615.224	0	0	0	0	0	0	0	0	0	-13.171	0	-0.158	0	-0.192	1.698	6.369	-1.288	0	-1.036	0	0	0	0	0	0	-7.779	1
SCORE:	-793.033	0.692	0	0	0	3.745	0	0	0	0	0	-1562.37	339.808	-76.619	2.829	-59.18	532.446	733.176	-35.761	-60.09	-37.233	-617.696	0	0	0	0	0	0	0	0	0	-11.64	0	-0.137	0	0.825	1.838	4.295	-0.131	0	-1.43	0	0	0	0	0	0	-6.381	1
SCORE:	-787.982	0.8	0	0	0	4.658	0	0	0	0	0	-1564.97	344.513	-77.042	2.786	-61.352	533.594	734.65	-33.076	-60.984	-36.603	-617.442	0	0	0	0	0	0	0	0	0	-11.743	0	-0.314	0	0	0.839	3.95	-0.139	0	-1.565	0	0	0	0	0	0	-8.974	1
SCORE:	-777.262	0.748	0	0	0	3.021	0	0	0	0	0	-1564.59	356.778	-76.998	2.785	-61.156	535.264	735.347	-34.865	-60.27	-39.367	-618.207	0	0	0	0	0	0	0	0	0	-10.059	0	-0.661	0	0	1.695	4.281	-0.214	0	-3.484	0	0	0	0	0	0	-8.441	1
SCORE:	-781.181	0.746	0	0	0	4.328	0	0	0	0	0	-1565.88	347.209	-77.064	2.804	-60.491	532.194	735.886	-34.415	-60.935	-34.049	-615.502	0	0	0	0	0	0	0	0	0	-11.823	0	-0.862	0	0	1.087	5.274	-0.179	0	-0.864	0	0	0	0	0	0	-7.367	1
SCORE:	-783.971	0.776	0	0	0	3.029	0	0	0	0	0	-1564.38	348.316	-77.419	2.816	-60.83	532.395	734.885	-35.652	-60.436	-35.03	-616.312	0	0	0	0	0	0	0	0	0	-10.224	0	0.011	0	0	0.511	2.974	-0.117	0	0	0	0	0	0	0	0	-6.845	1
SCORE:	-784.793	0.754	0	0	0	4.339	0	0	0	0	0	-1565.33	347.262	-77.568	2.781	-61.593	535.171	736.955	-32.435	-61.102	-37.286	-620.297	0	0	0	0	0	0	0	0	0	-11.116	0	-0.153	0	0	1.602	5.022	-0.139	0	-1.415	0	0	0	0	0	0	-6.199	1
SCORE:	-783.784	0.808	0	0	0	4.647	0.004	0	0	0	0	-1564.71	347.981	-76.508	2.773	-60.409	534.655	735.061	-33.878	-60.986	-36.916	-617.885	0	0	0	0	0	0	0	0	0	-11.281	0	-0.31	0	0	1.278	4.939	-0.12	0	-1.832	0	0	0	0	0	0	-7.327	1
SCORE:	-781.194	0.764	0	0	0	4.701	0	0	0	0	0	-1564.98	347.952	-77.304	2.785	-61.686	535.16	736.295	-31.927	-60.99	-37.095	-618.489	0	0	0	0	0	0	0	0	0	-10.924	0	-0.221	0	0	1.289	4.993	-0.164	0	-0.129	0	0	0	0	0	0	-5.157	1
SCORE:	-784.762	0.762	0	0	0	3.99	0	0	0	0	0	-1565.57	347.918	-77.016	2.798	-61.044	534.411	735.647	-35.706	-61.755	-34.555	-618.445	0	0	0	0	0	0	0	0	0	-12.502	0	-0.459	0	0	1.431	5.122	-0.731	0	-0.413	0	0	0	0	0	0	-7.552	1
SCORE:	-786.398	0.728	0	0	0	4.387	0	0	0	0	0	-1566.11	348.484	-77.691	2.771	-61.102	534.566	736.759	-34.162	-61.125	-37.908	-618.02	0	0	0	0	0	0	0	0	0	-12.018	0	-1.044	0	0	1.222	6.428	-0.132	0	-2.725	0	0	0	0	0	0	-8.27	1
SCORE:	-479.394	0.748	0	0	0	35.403	0	0	0	0	0	-1567.98	367.086	-77.625	2.823	-61.684	655.393	738.883	-34.952	-60.16	-35.887	-613.021	0	0	0	0	0	0	0	0	0	-11.014	0	-0.007	0	0	2.144	5.267	-0.192	0	-0.874	0	0	0	0	0	0	-4.676	1
SCORE:	-786.483	0.698	0	0	0	4.638	0	0	0	0	0	-1566.88	348.477	-77.392	2.785	-60.522	535.269	737.356	-35.857	-60.649	-39.219	-617.902	0	0	0	0	0	0	0	0	0	-12.498	0	-0.708	0	0	1.6	6.997	-0.24	0	-3.578	0	0	0	0	0	0	-8.428	1
SCORE:	-780.461	0.688	0	0	0	4.73	0	0	0	0	0	-1565.79	348.181	-76.518	2.81	-60.906	533.675	736.071	-33.718	-61.058	-36.098	-614.876	0	0	0	0	0	0	0	0	0	-12.037	0	-0.133	0	0	0.939	5.991	-0.159	0	-1.825	0	0	0	0	0	0	-7.224	1
SCORE:	-785.804	0.726	0	0	0	4.378	0	0	0	0	0	-1566.32	348.452	-77.449	2.79	-60.863	535.09	736.379	-35.626	-61.331	-36.628	-617.919	0	0	0	0	0	0	0	0	0	-11.678	0	-0.362	0	0	1.925	4.928	-0.184	0	-2.378	0	0	0	0	0	0	-7.749	1
SCORE:	-788.641	0.722	0	0	0	4.396	0	0	0	0	0	-1563.44	343.679	-76.934	2.818	-60.31	530.815	732.517	-34.989	-60.312	-34.446	-616.915	0	0	0	0	0	0	0	0	0	-10.327	0	-0.033	0	0	0.963	3.406	-0.112	0	0	0	0	0	0	0	0	-6.103	1
SCORE:	-781.654	0.75	0	0	0	4.935	0	0	0	0	0	-1565.18	347.216	-77.058	2.801	-61.408	536.149	736.41	-35.097	-60.651	-37.53	-617.6	0	0	0	0	0	0	0	0	0	-10.579	0	-0.207	0	0	1.828	5.444	-0.168	0	-1.628	0	0	0	0	0	0	-5.311	1
SCORE:	-782.418	0.684	0	0	0	4.299	0	0	0	0	0	-1567.95	347.107	-74.975	2.807	-60.349	531.228	737.041	-37.69	-60.83	-31.595	-615.777	0	0	0	0	0	0	0	0	0	-10.559	0	0.054	0	0	0.338	3.502	-0.137	0	0	0	0	0	0	0	0	-6.802	1
SCORE:	-775.197	0.732	0	0	0	8.07	0	0	0	0	0	-1560.69	347.53	-75.381	2.809	-60.304	524.549	733.109	-31.046	-59.909	-31.432	-620.306	0	0	0	0	0	0	0	0	0	-10.834	0	-0.99	0	-0.266	1.611	6.099	-0.435	0	-1.636	0	0	0	0	0	0	-6.45	1
SCORE:	-784.397	0.738	0	0	0	3.58	0	0	0	0	0	-1565.74	347.413	-77.019	2.793	-60.826	533.681	735.607	-36.351	-61.245	-34.11	-617.503	0	0	0	0	0	0	0	0	0	-12.473	0	-0.383	0	0	0.971	4.815	-0.246	0	-0.556	0	0	0	0	0	0	-7.871	1
SCORE:	-738.26	0.774	0	0	0	9.762	0.013	0	0	0	0	-1565.37	353.564	-75.649	2.791	-60.849	557.409	736.983	-35.025	-60.419	-33.265	-613.682	0	0	0	0	0	0	0	0	0	-11.478	0	-0.625	0	-0.273	0.866	5.658	-0.23	0	-3.273	0	0	0	0	0	0	-9.355	1
SCORE:	-762.909	0.654	0	0	0	6.001	0	0	0	0	0	-1564.57	348.535	-75.975	2.796	-60.867	545.281	736.564	-32.736	-60.12	-32.668	-616.195	0	0	0	0	0	0	0	0	0	-11.184	0	0.158	0	0	2.978	4.53	-0.225	0	-0.058	0	0	0	0	0	0	-3.801	1
SCORE:	-769.012	0.786	0	0	0	5.122	0	0	0	0	0	-1561.17	345.189	-75.512	2.778	-60.87	537.286	734.087	-31.945	-60.338	-31.268	-616.857	0	0	0	0	0	0	0	0	0	-12.386	0	-0.231	0	0	1.13	6.995	-0.311	0	-1.915	0	0	0	0	0	0	-6.718	1
SCORE:	-760.601	0.772	0	0	0	3.55	0	0	0	0	0	-1560.25	344.519	-76.217	2.767	-60.655	552.633	733.853	-32.797	-61.607	-32.227	-618.15	0	0	0	0	0	0	0	0	0	-11.234	0	-0.124	0	-0.324	1.713	5.382	-0.187	0	-1.841	0	0	0	0	0	0	-6.615	1
SCORE:	-738.783	0.69	0	0	0	5.849	0	0	0	0	0	-1562.85	344.159	-75.798	2.799	-60.882	568.106	735.162	-32.456	-60.477	-31.059	-617.17	0	0	0	0	0	0	0	0	0	-13.159	0	-0.23	0	-0.265	2.881	7.268	-0.153	0	-1.083	0	0	0	0	0	0	-4.74	1
SCORE:	-770.515	0.752	0	0	0	4.418	0	0	0	0	0	-1561.85	342.447	-75.89	2.784	-60.727	542.298	735.083	-33.901	-60.647	-31.012	-617.299	0	0	0	0	0	0	0	0	0	-11.616	0	0.188	0	0	1.503	5.112	-0.159	0	-1.044	0	0	0	0	0	0	-6.017	1
SCORE:	-783.328	0.768	0	0	0	5.319	0	0	0	0	0	-1565.46	342.493	-76.842	2.783	-60.127	536.552	736.957	-33.993	-60.835	-35.997	-617.75	0	0	0	0	0	0	0	0	0	-11.717	0	-0.759	0	0	1.412	5.065	-0.171	0	-3.371	0	0	0	0	0	0	-9.541	1
SCORE:	-788.362	0.688	0	0	0	4.04	0	0	0	0	0	-1562.24	344.935	-76.23	2.805	-60.428	530.314	732.461	-34.59	-60.504	-33.124	-617.69	0	0	0	0	0	0	0	0	0	-10.6	0	-0.251	0	0	0.786	3.875	-0.188	0	0	0	0	0	0	0	0	-6.378	1
SCORE:	-777.886	0.656	0	0	0	6.872	0	0	0	0	0	-1564.86	345.723	-76.556	2.777	-60.848	537.344	735.171	-34.342	-60.687	-33.497	-617.602	0	0	0	0	0	0	0	0	0	-10.404	0	-0.366	0	0	1.186	4.36	-0.301	0	-1.352	0	0	0	0	0	0	-6.877	1
SCORE:	-778.791	0.598	0	0	0	6.798	0	0	0	0	0	-1564.44	346.582	-77.611	2.788	-60.418	536.739	736.109	-36.005	-60.036	-34.458	-617.762	0	0	0	0	0	0	0	0	0	-10.78	0	-0.503	0	0	1.143	4.019	-2.039	0	-0.046	0	0	0	0	0	0	-8.205	1
SCORE:	-753.023	0.756	0	0	0	6.269	0	0	0	0	0	-1561.01	346.43	-76.672	2.801	-61.222	556.32	734.853	-33.189	-60.779	-34.599	-616.31	0	0	0	0	0	0	0	0	0	-10.222	0	-0.439	0	0	1.648	5.165	-1.078	0	-0.166	0	0	0	0	0	0	-5.092	1
SCORE:	-790.055	0.734	0	0	0	4.79	0	0	0	0	0	-1564.17	341.878	-77.159	2.778	-60.678	532.986	736.005	-33.493	-60.498	-36.964	-618.682	0	0	0	0	0	0	0	0	0	-11.67	0	-0.206	0	0	0.9	4.504	-0.168	0	-1.704	0	0	0	0	0	0	-8.345	1
SCORE:	-767.009	0.754	0	0	0	6.12	0	0	0	0	0	-1563.62	346.942	-76.617	2.828	-60.478	543.007	736.452	-35.465	-59.962	-34.272	-616.147	0	0	0	0	0	0	0	0	0	-11.197	0	-0.214	0	0	1.248	6.174	-0.171	0	-1.64	0	0	0	0	0	0	-5.8	1
SCORE:	-781.796	0.722	0	0	0	3.815	0	0	0	0	0	-1568.58	349.345	-76.696	2.815	-59.458	535.514	738.658	-35.485	-60.531	-36.862	-617.062	0	0	0	0	0	0	0	0	0	-10.905	0	0.076	0	0	1.099	3.999	-0.081	0	-0.091	0	0	0	0	0	0	-5.903	1
SCORE:	-485.063	0.73	0	0	0	34.781	0	0	0	0	0	-1568.72	357.728	-77.14	2.81	-61.053	663.508	738.568	-36.323	-60.222	-36.705	-613.961	0	0	0	0	0	0	0	0	0	-12.254	0	-0.274	0	-0.27	2.888	6.597	-0.391	0	-1.501	0	0	0	0	0	0	-5.205	1
SCORE:	-776.905	0.772	0	0	0	5.596	0	0	0	0	0	-1563.23	343.121	-76.084	2.802	-60.153	537.431	735.228	-34.6	-60.404	-30.804	-619.207	0	0	0	0	0	0	0	0	0	-12.033	0	-0.283	0	0	1.03	4.724	-0.164	0	-0.1	0	0	0	0	0	0	-6.826	1
SCORE:	-779.235	0.736	0	0	0	4.041	0	0	0	0	0	-1565.81	343.719	-76.69	2.811	-60.476	536.963	736.52	-35.592	-60.601	-31.6	-617.118	0	0	0	0	0	0	0	0	0	-10.985	0	-0.205	0	0	0.818	4.321	-0.165	0	-0.227	0	0	0	0	0	0	-6.444	1
SCORE:	-783.46	0.804	0	0	0	4.966	0	0	0	0	0	-1565.33	349.621	-76.716	2.791	-61.108	532.455	734.921	-34.099	-61.182	-36.707	-616.239	0	0	0	0	0	0	0	0	0	-10.887	0	-0.353	0	0	0.626	4.826	-0.169	0	-2.037	0	0	0	0	0	0	-7.994	1
SCORE:	-766.349	0.728	0	0	0	6.406	0	0	0	0	0	-1564.81	348.174	-77.096	2.839	-60.024	540.399	736.449	-35.941	-59.638	-34.345	-616.164	0	0	0	0	0	0	0	0	0	-11.098	0	-0.962	0	0	0.543	5.245	-2.127	0	-1.204	0	0	0	0	0	0	-9.604	1
SCORE:	-786.966	0.778	0	0	0	7.051	0.011	0	0	0	0	-1562.47	345.975	-75.778	2.791	-61.913	522.574	734.114	-30.95	-60.907	-32.244	-620.043	0	0	0	0	0	0	0	0	0	-12.236	0	-0.245	0	0	1.383	5.877	-0.173	0	-0.474	0	0	0	0	0	0	-5.868	1
SCORE:	-771.438	0.762	0	0	0	4.62	0	0	0	0	0	-1564.11	357.402	-76.732	2.791	-60.279	532.024	734.78	-35.44	-60.184	-35.186	-616.703	0	0	0	0	0	0	0	0	0	-10.626	0	-0.375	0	0	0.958	4.15	-0.195	0	-0.832	0	0	0	0	0	0	-6.92	1
SCORE:	-778.979	0.724	0	0	0	4.817	0	0	0	0	0	-1565.63	349.502	-75.448	2.794	-60.969	534.957	735.156	-34.004	-60.812	-34.187	-619.245	0	0	0	0	0	0	0	0	0	-11.461	0	0.278	0	-0.267	1.009	4.961	-0.25	0	-0.111	0	0	0	0	0	0	-5.839	1
SCORE:	-778.544	0.694	0	0	0	4.381	0	0	0	0	0	-1563.87	343.941	-76.287	2.776	-60.295	538.442	734.764	-34.396	-62.234	-31.366	-618.057	0	0	0	0	0	0	0	0	0	-11.679	0	-0.404	0	0	1.888	5.193	-0.466	0	-1.295	0	0	0	0	0	0	-6.764	1
SCORE:	-443.994	0.76	0	0	0	38.452	0	0	0	0	0	-1558.07	360.261	-75.642	2.842	-60.732	679.765	733.636	-28.753	-59.937	-35.447	-614.801	0	0	0	0	0	0	0	0	0	-10.317	0	-1.277	0	0	0.538	6.639	-0.078	0	-4.064	0	0	0	0	0	0	-8.559	1
SCORE:	-759.046	0.676	0	0	0	8.223	0	0	0	0	0	-1562.65	345.44	-74.623	2.805	-60.641	545.469	733.714	-32.571	-60.109	-32.41	-616.372	0	0	0	0	0	0	0	0	0	-10.637	0	0.358	0	0	1.067	3.781	-0.105	0	-0.051	0	0	0	0	0	0	-5.587	1
SCORE:	-768.909	0.708	0	0	0	4.836	0	0	0	0	0	-1558.42	344.24	-74.346	2.796	-60.582	532.539	731.745	-25.481	-60.229	-35.172	-617.497	0	0	0	0	0	0	0	0	0	-11.572	0	-0.888	0	-0.341	1.553	7.119	-0.076	0	-1.211	0	0	0	0	0	0	-5.415	1
SCORE:	-766.453	0.768	0	0	0	8.166	0	0	0	0	0	-1561.87	344.962	-75.725	2.79	-60.452	540.584	734.982	-30.823	-60.258	-36.581	-618.501	0	0	0	0	0	0	0	0	0	-10.379	0	-0.579	0	0	1.136	4.197	-0.084	0	-1.232	0	0	0	0	0	0	-6.941	1
SCORE:	-778.956	0.614	0	0	0	5.365	0	0	0	0	0	-1564.55	343.762	-77.62	2.756	-60.424	539.601	736.445	-34.752	-60.622	-34.183	-619.035	0	0	0	0	0	0	0	0	0	-10.972	0	-0.394	0	0	0.775	4.692	-0.213	0	-1.552	0	0	0	0	0	0	-7.665	1
SCORE:	-476.398	0.74	0	0	0	35.194	0	0	0	0	0	-1567.44	366.5	-78.169	2.807	-62.147	659.55	738.588	-32.294	-60.009	-38.686	-613.109	0	0	0	0	0	0	0	0	0	-11.017	0	0.231	0	0	0.763	5.624	-0.141	0	-0.096	0	0	0	0	0	0	-4.636	1
SCORE:	-777.279	0.764	0	0	0	5.746	0	0	0	0	0	-1565.3	345.845	-76.754	2.801	-60.422	538.4	737.285	-35.842	-60.906	-32.22	-618.327	0	0	0	0	0	0	0	0	0	-11.072	0	-0.276	0	0	2.368	5.472	-0.137	0	-0.06	0	0	0	0	0	0	-3.704	1
SCORE:	-760.741	0.716	0	0	0	4.5	0	0	0	0	0	-1567.85	347.855	-76.68	2.759	-60.926	552.912	739.359	-34.595	-60.16	-35.11	-617.513	0	0	0	0	0	0	0	0	0	-12.989	0	-1.215	0	-0.293	3.116	7.43	-0.215	0	-4.22	0	0	0	0	0	0	-8.386	1
SCORE:	-765.394	0.808	0	0	0	6.384	0	0	0	0	0	-1566.53	347.414	-75.825	2.799	-61.364	543.38	738.506	-34.693	-61.386	-32.362	-616.881	0	0	0	0	0	0	0	0	0	-12.731	0	-0.294	0	0	2.375	7.821	-0.239	0	-1.433	0	0	0	0	0	0	-4.502	1
SCORE:	-736.522	0.714	0	0	0	13.112	0	0	0	0	0	-1567.6	354.625	-76.718	2.824	-60.748	556.746	737.782	-32.916	-60.648	-33.446	-610.401	0	0	0	0	0	0	0	0	0	-11.738	0	-0.231	0	0	1.64	6.661	-0.172	0	-1.552	0	0	0	0	0	0	-5.393	1
SCORE:	-780.939	0.776	0	0	0	4.095	0	0	0	0	0	-1569.22	349.403	-77.253	2.814	-60.03	533.18	740.281	-35.186	-60.6	-36.03	-616.816	0	0	0	0	0	0	0	0	0	-10.538	0	-0.026	0	0	0.844	4.185	-0.219	0	-0.128	0	0	0	0	0	0	-5.882	1
SCORE:	-784.81	0.728	0	0	0	4.725	0	0	0	0	0	-1564.79	348.369	-77.629	2.793	-61.085	535.554	736.398	-35.594	-60.129	-38.558	-619.615	0	0	0	0	0	0	0	0	0	-10.512	0	-0.968	0	0	1.859	4.94	-0.114	0	-3.114	0	0	0	0	0	0	-7.909	1
SCORE:	-779.371	0.808	0	0	0	4.536	0.005	0	0	0	0	-1566.59	348.018	-77.126	2.782	-61.158	539.298	737.221	-35.592	-60.524	-37.048	-616.77	0	0	0	0	0	0	0	0	0	-12.531	0	-0.272	0	-0.309	2.552	6.695	-0.238	0	-1.814	0	0	0	0	0	0	-5.918	1
SCORE:	-766.379	0.648	0	0	0	5.061	0	0	0	0	0	-1562.26	344.935	-76.687	2.806	-60.585	548.917	735.223	-36.19	-59.634	-32.125	-619.782	0	0	0	0	0	0	0	0	0	-10.512	0	-0.405	0	0	1.536	5.4	-1.841	0	-2.321	0	0	0	0	0	0	-8.144	1
SCORE:	-783.731	0.754	0	0	0	5.266	0	0	0	0	0	-1564.76	344.346	-77.437	2.76	-60.859	534.997	736.387	-33.82	-59.92	-34.611	-620.551	0	0	0	0	0	0	0	0	0	-10.87	0	-0.591	0	0	0.962	4.284	-0.163	0	-1.74	0	0	0	0	0	0	-8.119	1
SCORE:	-766.448	0.78	0	0	0	5.653	0	0	0	0	0	-1559.99	345.348	-76.281	2.786	-60.377	543.991	732.757	-33.832	-61.431	-29.999	-617.369	0	0	0	0	0	0	0	0	0	-11.527	0	-0.179	0	0	1.205	4.83	-0.216	0	0	0	0	0	0	0	0	-5.887	1
SCORE:	-772.956	0.686	0	0	0	4.66	0	0	0	0	0	-1561.74	345.411	-74.635	2.78	-61.358	534.905	735.089	-29.792	-59.671	-34.882	-617.653	0	0	0	0	0	0	0	0	0	-10.51	0	-0.476	0	0	0.466	4.339	-0.013	0	-1.689	0	0	0	0	0	0	-7.883	1
SCORE:	-776.877	0.746	0	0	0	5.17	0	0	0	0	0	-1564.31	345.436	-76.28	2.787	-60.896	537.972	736.419	-35.078	-60.018	-32.309	-619.36	0	0	0	0	0	0	0	0	0	-12.497	0	-0.547	0	-0.329	1.927	6.663	-0.162	0	-1.333	0	0	0	0	0	0	-6.278	1
SCORE:	-782.718	0.724	0	0	0	4.007	0	0	0	0	0	-1564.78	347.621	-76.473	2.804	-60.889	531.818	734.643	-33.84	-60.226	-35.631	-616.517	0	0	0	0	0	0	0	0	0	-10.935	0	-0.524	0	0	0.653	5.138	-0.146	0	-1.64	0	0	0	0	0	0	-7.455	1
SCORE:	-781.334	0.686	0	0	0	4.11	0	0	0	0	0	-1565.34	350.064	-76.597	2.823	-60.625	530.98	735.893	-35.146	-60.102	-35.725	-616.988	0	0	0	0	0	0	0	0	0	-11.128	0	-0.181	0	0	0.761	4.838	-0.214	0	-1.765	0	0	0	0	0	0	-7.689	1
SCORE:	-782.129	0.652	0	0	0	4.808	0	0	0	0	0	-1563.84	346.225	-77.454	2.786	-60.123	533.477	734.762	-34.279	-59.778	-35.054	-620.07	0	0	0	0	0	0	0	0	0	-10.872	0	-0.119	0	0	0.499	3.783	-0.181	0	-0.049	0	0	0	0	0	0	-6.94	1
SCORE:	-780.852	0.7	0	0	0	3.607	0	0	0	0	0	-1565.05	349.925	-76.672	2.807	-60.837	534.074	735.555	-35.281	-60.213	-34.116	-617.786	0	0	0	0	0	0	0	0	0	-10.717	0	-0.125	0	0	0.911	3.728	-0.162	0	-0.08	0	0	0	0	0	0	-6.445	1
SCORE:	-712.521	0.738	0	0	0	10.04	0	0	0	0	0	-1564.66	348.01	-74.733	2.772	-60.262	585.444	735.929	-35.649	-60.951	-30.643	-619.282	0	0	0	0	0	0	0	0	0	-11.155	0	-0.099	0	0	0.809	5.336	-0.133	0	-0.07	0	0	0	0	0	0	-5.312	1
SCORE:	-764.298	0.82	0	0	0	8.126	0	0	0	0	0	-1559.21	345.915	-75.808	2.785	-61.523	542.529	733.221	-31.156	-60.263	-35.135	-616.407	0	0	0	0	0	0	0	0	0	-11.165	0	-0.287	0	0	0.977	5.971	-0.149	0	-1.911	0	0	0	0	0	0	-6.563	1
SCORE:	-760.578	0.776	0	0	0	6.534	0	0	0	0	0	-1561.39	346.557	-75.08	2.809	-59.242	542.944	733.513	-34.162	-60.037	-31.949	-616.378	0	0	0	0	0	0	0	0	0	-12.331	0	0.044	0	0	2.194	6.162	-0.246	0	-1.373	0	0	0	0	0	0	-5.55	1
SCORE:	-759.683	0.754	0	0	0	7.142	0	0	0	0	0	-1561.63	344.194	-76.193	2.816	-59.865	551.795	734.266	-31.989	-59.825	-38.09	-618.393	0	0	0	0	0	0	0	0	0	-11.719	0	-0.521	0	0	1.142	4.979	-1.526	0	-1.632	0	0	0	0	0	0	-9.277	1
SCORE:	-761.844	0.794	0	0	0	5.528	0	0	0	0	0	-1561.17	344.176	-76.37	2.767	-61.882	549.861	733.809	-30.813	-60.577	-35.277	-616.392	0	0	0	0	0	0	0	0	0	-10.851	0	-0.458	0	0	0.856	5.479	-0.404	0	-1.806	0	0	0	0	0	0	-7.184	1
SCORE:	-768.732	0.712	0	0	0	6.649	0	0	0	0	0	-1564.54	348.126	-77.294	2.829	-61.053	540.584	737.718	-35.694	-60.019	-34.137	-617.439	0	0	0	0	0	0	0	0	0	-10.37	0	-0.533	0	0	1.112	4.55	-0.355	0	-1.505	0	0	0	0	0	0	-7.101	1
SCORE:	-779.323	0.736	0	0	0	5.22	0	0	0	0	0	-1562.34	340.422	-76.222	2.785	-60.012	539.738	735.181	-33.729	-59.67	-36.556	-618.06	0	0	0	0	0	0	0	0	0	-12.455	0	-1.291	0	0	1.665	6.774	-1.044	0	-5.577	0	0	0	0	0	0	-11.929	1
SCORE:	-769.311	0.736	0	0	0	7.789	0	0	0	0	0	-1566.81	349.883	-77.281	2.778	-60.673	541.7	738.413	-35.713	-60.09	-35.285	-619.515	0	0	0	0	0	0	0	0	0	-10.869	0	-1.091	0	0	1.319	5.194	-1.673	0	-3.505	0	0	0	0	0	0	-10.624	1
[truncated: 8 more columns]

## Sheet: HyT31
SEQUEN	CE:
SCORE:	total_score	Transform_accept_ratio	angle_constraint	atom_pair_constraint	chainbreak	coordinate_constraint	dihedral_constraint	dslf_ca_dih	dslf_cs_ang	dslf_ss_dih	dslf_ss_dst	fa_atr	fa_dun	fa_elec	fa_intra_rep	fa_pair	fa_rep	fa_sol	hbond_bb_sc	hbond_lr_bb	hbond_sc	hbond_sr_bb	if_X_angle_constraint	if_X_atom_pair_constraint	if_X_chainbreak	if_X_coordinate_constraint	if_X_dihedral_constraint	if_X_dslf_ca_dih	if_X_dslf_cs_ang	if_X_dslf_ss_dih	if_X_dslf_ss_dst	if_X_fa_atr	if_X_fa_dun	if_X_fa_elec	if_X_fa_intra_rep	if_X_fa_pair	if_X_fa_rep	if_X_fa_sol	if_X_hbond_bb_sc	if_X_hbond_lr_bb	if_X_hbond_sc	if_X_hbond_sr_bb	if_X_omega	if_X_p_aa_pp	if_X_pro_close	if_X_rama	if_X_ref	interface_delta ligand_i	s_touching_X
SCORE:	-793.509	0.696	0	0	0	6.713	0	0	0	0	0	-1569.67	345.232	-75.69	2.811	-61.766	588.463	738.295	-35.075	-61.154	-32.417	-620.481	0	0	0	0	0	0	0	0	0	-10.154	0	-0.112	0	0	1.471	4.629	-0.141	0	-1.373	0	0	0	0	0	0	-5.681	1
SCORE:	-798.257	0.668	0	0	0	8.791	0	0	0	0	0	-1569.13	345.053	-76.295	2.804	-61.695	583.64	737.453	-37.596	-60.044	-31.938	-620.253	0	0	0	0	0	0	0	0	0	-9.93	0	-0.104	0	0	0.666	3.763	-0.226	0	-0.129	0	0	0	0	0	0	-5.96	1
SCORE:	-792.525	0.708	0	0	0	6.127	0	0	0	0	0	-1567.9	350.848	-76.077	2.817	-61.55	584.379	735.545	-37.613	-60.421	-32.881	-618.207	0	0	0	0	0	0	0	0	0	-9.801	0	-0.297	0	0	0.661	4.342	-2.006	0	-0.11	0	0	0	0	0	0	-7.21	1
SCORE:	-787.403	0.754	0	0	0	7.75	0.036	0	0	0	0	-1570.05	348.068	-75.731	2.848	-61.294	587.804	737.423	-37.23	-60.26	-30.533	-617.502	0	0	0	0	0	0	0	0	0	-9.806	0	-0.001	0	0	1.298	3.153	-0.205	0	0	0	0	0	0	0	0	-5.561	1
SCORE:	-789.009	0.734	0	0	0	7.012	0	0	0	0	0	-1569.15	345.853	-76.239	2.793	-61.168	591.489	737.823	-36.173	-59.925	-33.473	-619.083	0	0	0	0	0	0	0	0	0	-10.585	0	-0.407	0	0	1.719	4.538	-0.2	0	-1.582	0	0	0	0	0	0	-6.519	1
SCORE:	-796.093	0.746	0	0	0	7.352	0.007	0	0	0	0	-1568.71	344.761	-76.643	2.81	-61.064	587.404	737.812	-35.881	-60.239	-35.273	-618.585	0	0	0	0	0	0	0	0	0	-11.292	0	-0.255	0	0	0.959	4.969	-0.126	0	-1.888	0	0	0	0	0	0	-7.634	1
SCORE:	-685.879	0.782	0	0	0	6.433	0	0	0	0	0	-1570.15	345.51	-75.286	2.838	-60.688	693.531	737.227	-34.351	-59.384	-33.706	-617.175	0	0	0	0	0	0	0	0	0	-9.971	0	-0.614	0	0	0.843	4.723	-0.161	0	-3.312	0	0	0	0	0	0	-8.491	1
SCORE:	-784.924	0.76	0	0	0	6.967	0	0	0	0	0	-1571.64	347.104	-76.353	2.816	-60.497	590.745	738.991	-37.252	-59.855	-33.563	-615.715	0	0	0	0	0	0	0	0	0	-10.754	0	-0.393	0	0	0.644	4.79	-0.129	0	-1.917	0	0	0	0	0	0	-7.758	1
SCORE:	-784.072	0.744	0	0	0	6.139	0	0	0	0	0	-1565.39	346.022	-75.245	2.829	-61.071	592.736	733.684	-33.268	-61.262	-31.522	-618.944	0	0	0	0	0	0	0	0	0	-10.469	0	-0.263	0	0	0.811	4.542	-0.183	0	-1.388	0	0	0	0	0	0	-6.95	1
SCORE:	-788.594	0.656	0	0	0	8.401	0	0	0	0	0	-1568.55	347.388	-76.112	2.82	-61.616	587.058	738.293	-35.047	-59.748	-34.721	-618.638	0	0	0	0	0	0	0	0	0	-10.114	0	-0.611	0	0	0.912	4.851	-0.175	0	-3.222	0	0	0	0	0	0	-8.359	1
SCORE:	-790.012	0.758	0	0	0	7.938	0.065	0	0	0	0	-1569.45	343.838	-75.981	2.806	-60.668	588.567	737.747	-34.613	-60.487	-35.276	-619.592	0	0	0	0	0	0	0	0	0	-10.658	0	-1.082	0	0	1.277	5.919	-0.176	0	-4.612	0	0	0	0	0	0	-9.332	1
SCORE:	-788.965	0.748	0	0	0	6.283	0	0	0	0	0	-1565.51	344.921	-74.945	2.805	-61.096	586.704	734.249	-34.355	-60.114	-30.835	-619.623	0	0	0	0	0	0	0	0	0	-10.777	0	-0.1	0	0	0.821	4.501	-0.199	0	-0.253	0	0	0	0	0	0	-6.007	1
SCORE:	-726.364	0.728	0	0	0	15.577	0	0	0	0	0	-1568.85	348.922	-75.513	2.85	-60.576	639.264	735.322	-34.481	-59.996	-33.604	-613.462	0	0	0	0	0	0	0	0	0	-10.684	0	-0.832	0	0	1.353	5.085	-0.21	0	-3.554	0	0	0	0	0	0	-8.841	1
SCORE:	-735.333	0.71	0	0	0	15.079	0	0	0	0	0	-1572.01	348.034	-75.746	2.849	-60.431	635.774	736.785	-34.443	-60.279	-32.647	-615.248	0	0	0	0	0	0	0	0	0	-10.682	0	-0.357	0	0	0.965	4.426	-0.169	0	-1.753	0	0	0	0	0	0	-7.57	1
SCORE:	-787.691	0.636	0	0	0	7.022	0	0	0	0	0	-1568.96	348.178	-75.652	2.819	-61.428	589.776	738.541	-34.984	-60.073	-37.137	-619.652	0	0	0	0	0	0	0	0	0	-10.571	0	-0.22	0	0	1.535	4.899	-1.225	0	-1.529	0	0	0	0	0	0	-7.11	1
SCORE:	-796.904	0.738	0	0	0	5.925	0	0	0	0	0	-1568.69	347.088	-76.501	2.805	-61.351	586.439	737.412	-36.191	-60.093	-34.558	-621.24	0	0	0	0	0	0	0	0	0	-10.338	0	-0.44	0	0	0.657	4.921	-0.147	0	-3.04	0	0	0	0	0	0	-8.387	1
SCORE:	-808.215	0.76	0	0	0	5.375	0	0	0	0	0	-1569.08	346.339	-76.071	2.821	-62.205	578.123	735.559	-36.438	-60.012	-33.279	-618.533	0	0	0	0	0	0	0	0	0	-10.086	0	-0.095	0	0	0.696	2.984	-0.19	0	-0.138	0	0	0	0	0	0	-6.829	1
SCORE:	-787.398	0.756	0	0	0	6.172	0	0	0	0	0	-1565.9	343.101	-75.125	2.792	-61.205	589.434	734.708	-35.519	-60.173	-31.156	-617.537	0	0	0	0	0	0	0	0	0	-11.256	0	-0.259	0	0	3.463	4.874	-0.241	0	-2.348	0	0	0	0	0	0	-5.766	1
SCORE:	-795.511	0.684	0	0	0	5.475	0	0	0	0	0	-1569.26	344.773	-76.313	2.822	-61.361	585.494	737.918	-37.012	-59.766	-31.716	-618.445	0	0	0	0	0	0	0	0	0	-11.932	0	-0.213	0	0	0.517	4.557	-0.163	0	-0.041	0	0	0	0	0	0	-7.275	1
SCORE:	-794.595	0.762	0	0	0	7.07	0	0	0	0	0	-1567.81	350.975	-76.21	2.867	-61.217	583.587	736.017	-35.784	-60.296	-36.046	-617.183	0	0	0	0	0	0	0	0	0	-9.632	0	-0.437	0	0	1.541	4.612	-0.17	0	-3.089	0	0	0	0	0	0	-7.175	1
SCORE:	-787.222	0.73	0	0	0	7.932	0	0	0	0	0	-1566.06	350.715	-74.604	2.818	-61.233	581.701	733.867	-34.024	-60.085	-32.453	-618.199	0	0	0	0	0	0	0	0	0	-9.888	0	-0.172	0	0	1.05	4.619	-0.171	0	-1.017	0	0	0	0	0	0	-5.58	1
SCORE:	-783.343	0.698	0	0	0	6.897	0	0	0	0	0	-1568.62	343.925	-75.934	2.826	-60.233	593.896	736.792	-34.792	-60.273	-34.263	-617.619	0	0	0	0	0	0	0	0	0	-12.647	0	-0.739	0	0	3.427	6.461	-0.121	0	-3.824	0	0	0	0	0	0	-7.444	1
SCORE:	-781.671	0.68	0	0	0	6.689	0	0	0	0	0	-1570.86	347.075	-75.966	2.819	-61.017	597.056	737.524	-36.413	-60.264	-32.584	-618.773	0	0	0	0	0	0	0	0	0	-10.565	0	-0.249	0	0	0.701	4.108	-0.241	0	0	0	0	0	0	0	0	-6.246	1
SCORE:	-782.016	0.718	0	0	0	6.485	0.006	0	0	0	0	-1561.03	345.637	-74.197	2.806	-61.084	588.334	731.479	-29.055	-60.177	-33.293	-619.189	0	0	0	0	0	0	0	0	0	-10.233	0	-0.075	0	0	1.769	3.926	-0.039	0	-0.147	0	0	0	0	0	0	-4.798	1
SCORE:	-788.667	0.622	0	0	0	7.961	0	0	0	0	0	-1569.12	351.111	-75.851	2.815	-61.547	584.008	736.102	-37.177	-60.148	-32.896	-617.42	0	0	0	0	0	0	0	0	0	-10.189	0	-0.01	0	0	1.168	3.637	-0.307	0	-0.001	0	0	0	0	0	0	-5.701	1
SCORE:	-793.731	0.758	0	0	0	7.285	0	0	0	0	0	-1565.27	343.945	-76.638	2.808	-61.146	590.461	734.593	-34.644	-60.613	-34.162	-620.568	0	0	0	0	0	0	0	0	0	-10.604	0	-0.232	0	0	1.717	4.754	-0.167	0	-1.854	0	0	0	0	0	0	-6.387	1
SCORE:	-731.558	0.704	0	0	0	18.168	0	0	0	0	0	-1571.69	348.688	-75.724	2.847	-60.3	634.668	738.143	-36.548	-59.676	-33.161	-615.373	0	0	0	0	0	0	0	0	0	-9.662	0	-0.519	0	0	0.553	4.338	-0.217	0	-1.463	0	0	0	0	0	0	-6.969	1
SCORE:	-793.64	0.794	0	0	0	5.419	0.011	0	0	0	0	-1568.57	344.446	-75.422	2.789	-60.725	591.226	736.531	-36.292	-60.192	-34.387	-619.64	0	0	0	0	0	0	0	0	0	-9.752	0	-0.594	0	0	1.106	4.314	-0.157	0	-2.844	0	0	0	0	0	0	-7.927	1
SCORE:	-789.778	0.74	0	0	0	4.668	0	0	0	0	0	-1569.86	349.251	-74.298	2.821	-61.375	583.962	736.948	-35.461	-60.036	-31.367	-618.156	0	0	0	0	0	0	0	0	0	-12.484	0	0.307	0	0	2.42	5.911	-0.164	0	0	0	0	0	0	0	0	-4.011	1
SCORE:	-786.406	0.602	0	0	0	7.31	0	0	0	0	0	-1568.67	352.692	-73.833	2.831	-60.656	583.034	736.349	-36.532	-60.876	-33.332	-615.674	0	0	0	0	0	0	0	0	0	-10.097	0	0.034	0	0	0.605	4.215	-0.15	0	-1.669	0	0	0	0	0	0	-7.062	1
SCORE:	-789.074	0.774	0	0	0	5.85	0	0	0	0	0	-1567.14	351.256	-76.26	2.829	-61.582	587.062	735.133	-36.445	-60.958	-31.982	-619.041	0	0	0	0	0	0	0	0	0	-10.112	0	-0.188	0	0	1.655	3.838	-0.169	0	0	0	0	0	0	0	0	-4.976	1
SCORE:	-801.378	0.712	0	0	0	7.592	0	0	0	0	0	-1568.65	349.276	-76.74	2.816	-61.273	581.991	735.699	-37.334	-60.36	-35.431	-619.315	0	0	0	0	0	0	0	0	0	-10.816	0	-0.369	0	0	0.982	4.145	-0.154	0	-1.678	0	0	0	0	0	0	-7.89	1
SCORE:	-789.315	0.716	0	0	0	8.032	0	0	0	0	0	-1566.9	349.766	-75.671	2.828	-61.466	584.457	735.249	-36.204	-60.526	-32.15	-618.255	0	0	0	0	0	0	0	0	0	-9.71	0	0.012	0	0	1.474	3.763	-0.202	0	-0.071	0	0	0	0	0	0	-4.734	1
SCORE:	-782.415	0.768	0	0	0	7.229	0	0	0	0	0	-1569.97	347.811	-75.717	2.812	-61.396	591.632	736.239	-35.867	-61.878	-33.581	-617.297	0	0	0	0	0	0	0	0	0	-10.904	0	-0.03	0	0	1.232	4.339	-0.152	0	-0.13	0	0	0	0	0	0	-5.645	1
SCORE:	-802.152	0.64	0	0	0	6.47	0	0	0	0	0	-1573.21	348.6	-76.206	2.817	-60.179	582.026	739.471	-38.095	-61.209	-35.389	-619.682	0	0	0	0	0	0	0	0	0	-12.152	0	-0.196	0	0	1.033	4.988	-0.809	0	-0.107	0	0	0	0	0	0	-7.243	1
SCORE:	-791.474	0.676	0	0	0	8.215	0	0	0	0	0	-1568.38	349.78	-75.478	2.803	-61.138	583.276	735.53	-34.4	-60.381	-34.04	-618.794	0	0	0	0	0	0	0	0	0	-10.217	0	-0.765	0	0	0.803	4.811	-0.206	0	-1.854	0	0	0	0	0	0	-7.429	1
SCORE:	-792.754	0.702	0	0	0	6.271	0	0	0	0	0	-1568.48	348.584	-75.388	2.812	-61.154	585.24	734.973	-33.857	-60.271	-33.906	-619.92	0	0	0	0	0	0	0	0	0	-11.401	0	-0.382	0	0	1.236	4.501	-0.141	0	-1.426	0	0	0	0	0	0	-7.614	1
SCORE:	-778.077	0.602	0	0	0	6.426	0	0	0	0	0	-1568.15	360.205	-74.506	2.84	-60.847	583.735	736.197	-34.526	-60.479	-31.773	-618.257	0	0	0	0	0	0	0	0	0	-10.075	0	0.158	0	0	1.67	4.599	-0.158	0	0	0	0	0	0	0	0	-3.806	1
SCORE:	-794.025	0.752	0	0	0	8.528	0.004	0	0	0	0	-1568.38	347.125	-76.789	2.816	-61.556	588.901	736.918	-36.02	-61.49	-35.907	-618.716	0	0	0	0	0	0	0	0	0	-12.286	0	-0.599	0	0	0.974	5.033	-0.147	0	-2.938	0	0	0	0	0	0	-9.963	1
SCORE:	-785.097	0.728	0	0	0	8.366	0	0	0	0	0	-1564.42	344.944	-75.61	2.823	-61.1	588.835	733.486	-33.348	-59.98	-31.896	-621.72	0	0	0	0	0	0	0	0	0	-10.337	0	-0.303	0	0	0.582	4.585	-0.154	0	-1.601	0	0	0	0	0	0	-7.228	1
SCORE:	-796.591	0.714	0	0	0	7.743	0	0	0	0	0	-1566.45	347.018	-75.854	2.791	-62.193	582.69	735.316	-34.295	-60.578	-35.639	-619.378	0	0	0	0	0	0	0	0	0	-9.87	0	0.002	0	0	1.013	4.996	-0.156	0	-1.619	0	0	0	0	0	0	-5.633	1
SCORE:	-791.558	0.724	0	0	0	7.726	0	0	0	0	0	-1570.08	343.961	-74.97	2.816	-60.882	586.217	738.06	-35.555	-60.189	-32.633	-619.648	0	0	0	0	0	0	0	0	0	-12.638	0	-0.557	0	0	1.104	5.932	-0.152	0	-3.154	0	0	0	0	0	0	-9.466	1
SCORE:	-785.774	0.736	0	0	0	6.355	0	0	0	0	0	-1568.57	357.726	-76.217	2.81	-61.114	582.028	737.063	-35.127	-60.176	-33.815	-617.733	0	0	0	0	0	0	0	0	0	-9.807	0	-0.135	0	0	0.922	4.536	-0.211	0	-0.055	0	0	0	0	0	0	-4.75	1
SCORE:	-789.528	0.738	0	0	0	6.396	0	0	0	0	0	-1566.66	350.915	-75.482	2.819	-61.354	582.78	734.302	-33.957	-59.923	-33.581	-618.986	0	0	0	0	0	0	0	0	0	-9.661	0	-0.28	0	0	1.316	3.508	-0.134	0	-1.077	0	0	0	0	0	0	-6.328	1
SCORE:	-772.131	0.788	0	0	0	8.841	0.008	0	0	0	0	-1568.95	347.624	-75.282	2.808	-60.473	601.43	738.871	-35.687	-60.699	-32.03	-620.083	0	0	0	0	0	0	0	0	0	-12.435	0	0.037	0	-0.3	3.875	7.11	-0.293	0	-1.284	0	0	0	0	0	0	-3.289	1
SCORE:	-787.421	0.776	0	0	0	6.968	0	0	0	0	0	-1567.87	358.909	-76.404	2.858	-61.414	583.006	736.962	-37.053	-60.096	-35.699	-617.458	0	0	0	0	0	0	0	0	0	-10.117	0	-0.347	0	0	0.671	5.422	-0.173	0	-2.663	0	0	0	0	0	0	-7.207	1
SCORE:	-777.734	0.746	0	0	0	8.175	0	0	0	0	0	-1566.78	343.633	-74.249	2.79	-61.002	592.196	734.997	-33.556	-60.632	-29.197	-618.784	0	0	0	0	0	0	0	0	0	-12.132	0	-0.3	0	0	1.747	6.039	-0.141	0	-0.647	0	0	0	0	0	0	-5.435	1
SCORE:	-787.402	0.666	0	0	0	6.697	0	0	0	0	0	-1567.98	356.187	-76.364	2.813	-61.13	583.991	736.52	-38.027	-60.091	-35.573	-616.759	0	0	0	0	0	0	0	0	0	-10.738	0	-0.493	0	0	1.691	5.72	-1.72	0	-1.659	0	0	0	0	0	0	-7.199	1
SCORE:	-802.306	0.758	0	0	0	5.652	0	0	0	0	0	-1568.41	348.705	-75.787	2.828	-61.317	582.228	736.086	-37.076	-60.555	-34.838	-620.374	0	0	0	0	0	0	0	0	0	-9.497	0	-0.065	0	0	1.233	3.548	-0.177	0	-1.776	0	0	0	0	0	0	-6.734	1
SCORE:	-784.476	0.582	0	0	0	7.592	0	0	0	0	0	-1567.97	355.995	-76.012	2.821	-61.499	583.804	736.007	-37.972	-60.255	-32.996	-618.203	0	0	0	0	0	0	0	0	0	-9.545	0	0.226	0	0	0.871	3.391	-0.158	0	0	0	0	0	0	0	0	-5.214	1
SCORE:	-759.927	0.778	0	0	0	13.321	0.01	0	0	0	0	-1563.73	342.261	-73.725	2.828	-60.994	601.338	732.498	-31.038	-59.986	-33.229	-611.307	0	0	0	0	0	0	0	0	0	-10.079	0	-0.156	0	0	1.998	5.986	-0.221	0	-2.409	0	0	0	0	0	0	-4.88	1
SCORE:	-787.092	0.702	0	0	0	6.787	0	0	0	0	0	-1569.3	359.832	-76.753	2.821	-61.482	584.71	736.754	-37.43	-60.194	-34.778	-617.055	0	0	0	0	0	0	0	0	0	-9.891	0	-0.225	0	0	1.29	3.964	-0.173	0	-1.021	0	0	0	0	0	0	-6.057	1
SCORE:	-786.218	0.698	0	0	0	6.753	0.067	0	0	0	0	-1562.79	346.454	-75.589	2.811	-61.426	584.674	733.704	-36.57	-59.863	-30.899	-616.787	0	0	0	0	0	0	0	0	0	-9.3	0	-0.489	0	0	0.366	4.591	-2.033	0	-0.321	0	0	0	0	0	0	-7.185	1
SCORE:	-794.056	0.788	0	0	0	8.668	0	0	0	0	0	-1567.01	346.771	-76.372	2.811	-61.327	585.623	735.817	-36.768	-60.342	-34.413	-618.025	0	0	0	0	0	0	0	0	0	-9.844	0	-0.416	0	0	1.538	3.874	-0.133	0	-1.46	0	0	0	0	0	0	-6.441	1
SCORE:	-666.288	0.732	0	0	0	3.021	0	0	0	0	0	-1571.27	346.746	-76.043	2.803	-61.595	685.521	737.016	-35.23	-60.693	-34.022	-621.217	0	0	0	0	0	0	0	0	0	-11.575	0	-0.137	0	0	3.029	5.098	-0.585	0	-0.13	0	0	0	0	0	0	-4.301	1
SCORE:	-787.258	0.674	0	0	0	7.81	0	0	0	0	0	-1568.49	346.719	-76.221	2.8	-60.98	591.641	737.259	-37.523	-59.751	-33.21	-618.989	0	0	0	0	0	0	0	0	0	-10.535	0	-0.377	0	0	1.44	4.693	-0.175	0	-1.349	0	0	0	0	0	0	-6.302	1
SCORE:	-785.682	0.768	0	0	0	6.811	0	0	0	0	0	-1568.26	348.694	-74.916	2.816	-61.5	587.644	735.329	-33.787	-60.274	-32.779	-621.524	0	0	0	0	0	0	0	0	0	-10.843	0	0.098	0	0	1.177	4.288	-0.186	0	-0.071	0	0	0	0	0	0	-5.537	1
SCORE:	-799.443	0.742	0	0	0	7.491	0	0	0	0	0	-1567.39	343.519	-76.34	2.787	-60.93	585.437	737.004	-37.096	-60.721	-37.037	-618.259	0	0	0	0	0	0	0	0	0	-10.771	0	-1.094	0	0	0.861	5.288	-0.169	0	-4.465	0	0	0	0	0	0	-10.349	1
SCORE:	-796.34	0.752	0	0	0	6.075	0	0	0	0	0	-1567.88	350.152	-76.196	2.839	-61.578	583.307	735.796	-36.911	-60.414	-34.629	-620.528	0	0	0	0	0	0	0	0	0	-9.706	0	-0.529	0	0	0.471	4.204	-0.196	0	-1.831	0	0	0	0	0	0	-7.587	1
SCORE:	-784.288	0.754	0	0	0	8.194	0.037	0	0	0	0	-1573.45	346.08	-76.345	2.839	-60.349	594.659	740.733	-37.118	-60.278	-33.468	-619.801	0	0	0	0	0	0	0	0	0	-10.757	0	-0.181	0	0	1.095	4.484	-0.152	0	-0.052	0	0	0	0	0	0	-5.563	1
SCORE:	-777.698	0.694	0	0	0	6.983	0	0	0	0	0	-1565.6	344.777	-74.713	2.801	-60.309	592.203	734.861	-32.193	-60.058	-30.944	-618.626	0	0	0	0	0	0	0	0	0	-10.923	0	0.089	0	0	1.226	5.056	-0.124	0	-0.059	0	0	0	0	0	0	-4.735	1
SCORE:	-793.669	0.696	0	0	0	6.91	0	0	0	0	0	-1567.58	349.501	-76.398	2.817	-61.415	581.824	735.395	-34.087	-60.186	-33.948	-617.958	0	0	0	0	0	0	0	0	0	-10.322	0	0.08	0	0	1.255	4.104	-0.146	0	-1.202	0	0	0	0	0	0	-6.231	1
SCORE:	-792.788	0.726	0	0	0	8.65	0	0	0	0	0	-1567.45	347.085	-76.321	2.829	-62.396	584.86	735.709	-34.307	-61.215	-33.611	-618.927	0	0	0	0	0	0	0	0	0	-10.482	0	-0.509	0	0	1.357	4.221	-0.153	0	-1.46	0	0	0	0	0	0	-7.027	1
SCORE:	-791.878	0.632	0	0	0	7.611	0	0	0	0	0	-1567.58	349.31	-76.32	2.836	-60.7	587.043	735.646	-36.939	-60.246	-35.138	-616.726	0	0	0	0	0	0	0	0	0	-9.732	0	-0.153	0	0	0.788	3.875	-0.154	0	-1.82	0	0	0	0	0	0	-7.195	1
SCORE:	-791.808	0.752	0	0	0	7.715	0	0	0	0	0	-1569.57	343.536	-75.675	2.827	-60.859	589.943	737.525	-36.336	-60.173	-33.706	-618.269	0	0	0	0	0	0	0	0	0	-11.182	0	-1.064	0	0	1.869	5.894	-0.147	0	-3.973	0	0	0	0	0	0	-8.602	1
SCORE:	-790.377	0.786	0	0	0	7.181	0	0	0	0	0	-1567.59	347.448	-75.121	2.811	-61.061	585.094	734.776	-34.988	-60.182	-33.414	-620.138	0	0	0	0	0	0	0	0	0	-12.351	0	-0.686	0	0	1.6	5.819	-0.146	0	-1.974	0	0	0	0	0	0	-7.739	1
SCORE:	-787.623	0.758	0	0	0	7.589	0	0	0	0	0	-1568.23	349.213	-74.989	2.819	-61.322	585.706	734.791	-33.932	-60.17	-31.943	-620.575	0	0	0	0	0	0	0	0	0	-10.021	0	0.027	0	0	0.837	3.917	-0.162	0	0	0	0	0	0	0	0	-5.403	1
SCORE:	-787.101	0.816	0	0	0	7.72	0	0	0	0	0	-1566.88	349.828	-75.578	2.815	-61.455	586.896	734.499	-33.797	-60.42	-33.261	-618.277	0	0	0	0	0	0	0	0	0	-10.43	0	-0.372	0	0	1.438	4.597	-0.153	0	-1.113	0	0	0	0	0	0	-6.032	1
SCORE:	-795.798	0.708	0	0	0	6.557	0	0	0	0	0	-1568.22	346.225	-75.917	2.82	-61.131	584.652	737.093	-36.437	-60.161	-33.861	-619.06	0	0	0	0	0	0	0	0	0	-9.753	0	-0.383	0	0	0.446	4.178	-0.166	0	-1.747	0	0	0	0	0	0	-7.425	1
SCORE:	-790.988	0.66	0	0	0	7.95	0	0	0	0	0	-1567.29	356.155	-76.361	2.819	-61.055	584.097	735.787	-38.757	-60.926	-33.591	-617.488	0	0	0	0	0	0	0	0	0	-10.278	0	-0.329	0	0	2.722	4.021	-1.614	0	0	0	0	0	0	0	0	-5.478	1
SCORE:	-806.524	0.798	0	0	0	8.114	0	0	0	0	0	-1568.81	347.16	-75.194	2.806	-62.51	567.733	735.147	-33.927	-60.364	-33.369	-618.518	0	0	0	0	0	0	0	0	0	-11.495	0	-0.118	0	0	0.674	5.642	-0.186	0	-1.197	0	0	0	0	0	0	-6.679	1
SCORE:	-778.758	0.714	0	0	0	7.853	0	0	0	0	0	-1567.15	344.774	-75.035	2.814	-61.808	599.281	736.998	-32.561	-60.218	-34.657	-620.738	0	0	0	0	0	0	0	0	0	-11.436	0	-0.062	0	0	1.196	4.856	-0.25	0	-0.19	0	0	0	0	0	0	-5.885	1
SCORE:	-786.062	0.712	0	0	0	7.594	0	0	0	0	0	-1568.22	345.922	-77.172	2.837	-61.146	592.586	737.418	-36.132	-60.578	-34.075	-617.719	0	0	0	0	0	0	0	0	0	-11.285	0	-0.683	0	0	1.6	4.657	-0.176	0	-2.046	0	0	0	0	0	0	-7.932	1
SCORE:	-787.442	0.726	0	0	0	6.35	0	0	0	0	0	-1567.33	358.804	-75.846	2.832	-61.502	582.592	735.38	-37.249	-60.405	-33.636	-617.081	0	0	0	0	0	0	0	0	0	-9.38	0	-0.524	0	-0.287	1.014	4.5	-1.827	0	-0.115	0	0	0	0	0	0	-6.618	1
SCORE:	-783.219	0.754	0	0	0	8.042	0	0	0	0	0	-1569.43	355.786	-76.239	2.857	-61.049	580.998	737.349	-34.868	-60.056	-35.407	-616.611	0	0	0	0	0	0	0	0	0	-11.903	0	-0.869	0	-0.345	3.821	6.745	-0.274	0	-2.754	0	0	0	0	0	0	-5.579	1
SCORE:	-786.057	0.748	0	0	0	7.419	0	0	0	0	0	-1569.68	359.702	-76.405	2.811	-61.445	581.336	737.515	-37.213	-60.408	-34.257	-616.067	0	0	0	0	0	0	0	0	0	-10.999	0	0.237	0	0	1.747	4.826	-0.134	0	-0.062	0	0	0	0	0	0	-4.385	1
SCORE:	-793.251	0.792	0	0	0	7.452	0	0	0	0	0	-1568.97	356.288	-76.511	2.821	-61.396	581.479	735.75	-36.477	-60.885	-35.949	-618.153	0	0	0	0	0	0	0	0	0	-10.724	0	-0.371	0	0	0.918	4.081	-0.172	0	-1.663	0	0	0	0	0	0	-7.931	1
SCORE:	-776.774	0.608	0	0	0	6.529	0	0	0	0	0	-1570.2	359.906	-75.77	2.819	-60.764	594.074	737.585	-36.027	-60.338	-35.671	-618.748	0	0	0	0	0	0	0	0	0	-11.817	0	0.023	0	0	2.78	5.367	-0.1	0	-1.406	0	0	0	0	0	0	-5.153	1
SCORE:	-789.013	0.71	0	0	0	6.73	0	0	0	0	0	-1567.12	349.414	-74.562	2.823	-61.068	583.325	733.806	-33.94	-59.967	-31.924	-619.656	0	0	0	0	0	0	0	0	0	-10.198	0	-0.191	0	0	2.601	3.86	-0.14	0	-0.543	0	0	0	0	0	0	-4.611	1
SCORE:	-782.971	0.754	0	0	0	5.543	0	0	0	0	0	-1567.39	364.103	-76.115	2.812	-61.473	584.323	735.253	-34.774	-60.185	-36.028	-616.004	0	0	0	0	0	0	0	0	0	-10.046	0	-0.368	0	0	0.596	4.198	-0.124	0	-1.619	0	0	0	0	0	0	-7.362	1
SCORE:	-790.959	0.706	0	0	0	7.434	0	0	0	0	0	-1570.8	352.215	-75.826	2.803	-62.411	586.316	738.014	-35.788	-60.719	-34.629	-617.924	0	0	0	0	0	0	0	0	0	-10.097	0	-0.411	0	0	2.653	4.276	-0.206	0	-1.943	0	0	0	0	0	0	-5.729	1
SCORE:	-795.117	0.664	0	0	0	6.984	0.141	0	0	0	0	-1567.5	346.794	-76.095	2.789	-61.395	586.189	735.164	-34.761	-60.684	-33.069	-617.446	0	0	0	0	0	0	0	0	0	-10.751	0	-0.403	0	0	2.05	4.29	-0.162	0	-1.636	0	0	0	0	0	0	-6.613	1
SCORE:	-783.829	0.682	0	0	0	7.263	0.012	0	0	0	0	-1569.26	348.141	-76.531	2.823	-61.36	592.678	737.52	-36.169	-60.407	-34.995	-617.425	0	0	0	0	0	0	0	0	0	-10.59	0	-0.574	0	0	1.096	4.569	-0.161	0	-2.676	0	0	0	0	0	0	-8.336	1
SCORE:	-783.803	0.744	0	0	0	5.789	0	0	0	0	0	-1564.61	359.655	-75.884	2.825	-61.404	580.922	734.114	-34.888	-60.116	-32.327	-618.498	0	0	0	0	0	0	0	0	0	-9.324	0	-0.165	0	0	1.134	3.545	-0.265	0	-0.134	0	0	0	0	0	0	-5.209	1
SCORE:	-774.948	0.774	0	0	0	5.885	0	0	0	0	0	-1566.47	344.871	-75.274	2.832	-61.422	605.061	735.826	-34.314	-61.271	-34.006	-619.248	0	0	0	0	0	0	0	0	0	-11.875	0	-0.855	0	-0.231	0.865	6.298	-0.119	0	-4.462	0	0	0	0	0	0	-10.38	1
SCORE:	-783.347	0.788	0	0	0	7.062	0	0	0	0	0	-1568.41	349.23	-74.758	2.801	-61.2	587.37	735.528	-33.699	-60.397	-34.04	-618.806	0	0	0	0	0	0	0	0	0	-10.943	0	-0.478	0	0	1.023	6.221	-0.319	0	-1.745	0	0	0	0	0	0	-6.242	1
SCORE:	-776.549	0.732	0	0	0	7.388	0.007	0	0	0	0	-1564.78	344.094	-75.017	2.801	-60.905	594.295	734.751	-32.648	-60.708	-30.309	-620.385	0	0	0	0	0	0	0	0	0	-10.275	0	0.024	0	0	2.113	5.117	-0.156	0	-0.059	0	0	0	0	0	0	-3.236	1
SCORE:	-764.555	0.668	0	0	0	8.772	0	0	0	0	0	-1570.23	357.993	-75.608	2.92	-61.186	601.878	737.732	-36.55	-60.35	-35.106	-620.809	0	0	0	0	0	0	0	0	0	-12.452	0	-0.676	0	-0.359	5.99	6.765	-1.646	0	-2.258	0	0	0	0	0	0	-4.637	1
SCORE:	-793.483	0.726	0	0	0	7.428	0.002	0	0	0	0	-1562.77	346.641	-74.48	2.808	-61.331	579.186	732.548	-30.477	-60.461	-35.212	-618.533	0	0	0	0	0	0	0	0	0	-10.8	0	-0.468	0	0	0.539	5.175	-0.082	0	-1.486	0	0	0	0	0	0	-7.122	1
SCORE:	-792.939	0.69	0	0	0	6.823	0	0	0	0	0	-1567.17	351.548	-75.676	2.833	-61.289	581.314	735.501	-33.782	-60.22	-34.271	-619.646	0	0	0	0	0	0	0	0	0	-9.962	0	-0.224	0	0	0.716	4.383	-0.153	0	-1.818	0	0	0	0	0	0	-7.057	1
SCORE:	-775.444	0.792	0	0	0	7.883	0	0	0	0	0	-1568.75	357.032	-76.044	2.84	-62.092	586.842	737.684	-36.12	-60.39	-31.834	-619.471	0	0	0	0	0	0	0	0	0	-9.834	0	-0.09	0	0	1.661	5.372	-0.112	0	-0.083	0	0	0	0	0	0	-3.086	1
SCORE:	-782.277	0.724	0	0	0	5.673	0	0	0	0	0	-1567.5	345.129	-75.269	2.811	-61.34	597.937	737.161	-35.418	-60.283	-31.289	-621.686	0	0	0	0	0	0	0	0	0	-11.275	0	-0.026	0	-0.329	2.916	5.004	-0.202	0	-0.384	0	0	0	0	0	0	-4.295	1
SCORE:	-790.076	0.704	0	0	0	8.602	0	0	0	0	0	-1569.07	346.851	-76.137	2.803	-61.255	588.541	736.536	-35.575	-60.006	-34.467	-617.584	0	0	0	0	0	0	0	0	0	-11.682	0	-0.293	0	0	1.226	4.583	-0.122	0	-1.826	0	0	0	0	0	0	-8.115	1
SCORE:	-805.878	0.75	0	0	0	8.834	0	0	0	0	0	-1565.07	347.849	-74.637	2.818	-60.223	565.29	733.33	-34.323	-61.454	-32.654	-616.882	0	0	0	0	0	0	0	0	0	-10.322	0	-0.653	0	0	0.528	5.395	-0.175	0	-1.307	0	0	0	0	0	0	-6.533	1
SCORE:	-793.987	0.732	0	0	0	7.359	0	0	0	0	0	-1567.82	346.514	-76.751	2.823	-60.749	588.282	737.595	-36.934	-60.782	-34.99	-618.938	0	0	0	0	0	0	0	0	0	-11.153	0	-0.406	0	0	1.732	4.722	-0.15	0	-2.589	0	0	0	0	0	0	-7.845	1
SCORE:	-785.184	0.732	0	0	0	7.627	0	0	0	0	0	-1569.5	345.487	-75.954	2.798	-61.577	594.263	737.525	-37.05	-60.103	-31.461	-622.411	0	0	0	0	0	0	0	0	0	-11.139	0	-0.201	0	0	1.043	4.699	-0.217	0	-0.715	0	0	0	0	0	0	-6.529	1
SCORE:	-788.596	0.756	0	0	0	5.759	0	0	0	0	0	-1567.36	350.749	-76.263	2.797	-61.646	589.9	734.543	-36.696	-60.132	-36.536	-620.021	0	0	0	0	0	0	0	0	0	-10.762	0	-0.497	0	0	1.223	4.608	-0.151	0	-1.752	0	0	0	0	0	0	-7.33	1
SCORE:	-789.138	0.712	0	0	0	5.996	0	0	0	0	0	-1566.37	343.601	-75.865	2.805	-61.322	591.536	735.031	-35.661	-60.946	-34.134	-617.196	0	0	0	0	0	0	0	0	0	-11.029	0	-0.548	0	0	1.225	5.181	-0.13	0	-2.972	0	0	0	0	0	0	-8.273	1
SCORE:	-776.58	0.706	0	0	0	6.166	0	0	0	0	0	-1568.58	356.76	-75.959	2.813	-61.8	588.424	737.018	-33.724	-60.126	-35.147	-615.203	0	0	0	0	0	0	0	0	0	-10.232	0	-0.589	0	0	0.948	4.673	-0.162	0	-1.903	0	0	0	0	0	0	-7.265	1
SCORE:	-792.046	0.766	0	0	0	6.977	0	0	0	0	0	-1568.44	346.194	-75.336	2.818	-61.623	584.203	735.005	-33.287	-60.347	-33.043	-619.814	0	0	0	0	0	0	0	0	0	-11.747	0	-0.415	0	0	0.674	4.886	-0.167	0	-0.822	0	0	0	0	0	0	-7.591	1
SCORE:	-779.8	0.808	0	0	0	7.762	0	0	0	0	0	-1568.68	344.208	-75.34	2.807	-59.947	593.343	738.093	-33.21	-60.026	-33.681	-619.874	0	0	0	0	0	0	0	0	0	-10.732	0	-0.405	0	0	0.615	4.953	-0.145	0	-1.811	0	0	0	0	0	0	-7.524	1
SCORE:	-784.085	0.69	0	0	0	7.706	0	0	0	0	0	-1569.33	345.216	-76.97	2.791	-61.181	592.199	737.408	-35.325	-59.822	-34.939	-616.718	0	0	0	0	0	0	0	0	0	-12.236	0	-0.649	0	0	1.299	5.886	-0.121	0	-1.991	0	0	0	0	0	0	-7.812	1
SCORE:	-796.874	0.706	0	0	0	7.529	0	0	0	0	0	-1567.75	347.101	-75.929	2.796	-61.179	583.872	735.392	-33.781	-60.433	-35.92	-620.281	0	0	0	0	0	0	0	0	0	-10.392	0	-0.649	0	0	0.663	4.609	-0.116	0	-2.693	0	0	0	0	0	0	-8.578	1
SCORE:	-779.177	0.704	0	0	0	6.868	0	0	0	0	0	-1569.8	349.96	-75.713	2.81	-61.477	593.169	735.886	-37.39	-60.425	-32.548	-618.924	0	0	0	0	0	0	0	0	0	-9.893	0	0.014	0	0	2.479	3.779	-0.137	0	0	0	0	0	0	0	0	-3.758	1
SCORE:	-800.068	0.712	0	0	0	6.136	0	0	0	0	0	-1569.07	349.551	-76.038	2.831	-61.308	582.58	735.654	-35.38	-60.105	-35.147	-620.322	0	0	0	0	0	0	0	0	0	-10.691	0	-0.211	0	0	1.288	4.21	-0.159	0	-2.281	0	0	0	0	0	0	-7.843	1
SCORE:	-784.915	0.74	0	0	0	7.277	0	0	0	0	0	-1567.27	351.016	-75.985	2.819	-62.217	581.726	736.774	-33.681	-60.088	-32.275	-615.632	0	0	0	0	0	0	0	0	0	-9.19	0	-0.16	0	0	0.716	4.755	-0.138	0	-0.087	0	0	0	0	0	0	-4.103	1
SCORE:	-784.489	0.76	0	0	0	6.408	0	0	0	0	0	-1568.26	360.47	-75.823	2.838	-61.324	582.692	734.65	-35.963	-60.249	-32.727	-617.193	0	0	0	0	0	0	0	0	0	-10.249	0	-0.217	0	0	1.034	3.25	-0.733	0	0	0	0	0	0	0	0	-6.915	1
SCORE:	-783.482	0.76	0	0	0	6.963	0	0	0	0	0	-1568.12	359.761	-76.017	2.813	-61.388	582.216	736.454	-36.175	-60.04	-33.984	-616.229	0	0	0	0	0	0	0	0	0	-10.307	0	0.183	0	0	1.717	4.628	-0.134	0	-0.055	0	0	0	0	0	0	-3.968	1
SCORE:	-782.69	0.716	0	0	0	7.473	0	0	0	0	0	-1568.37	345.882	-75.194	2.81	-60.753	591.207	736.404	-33.025	-60.044	-36.423	-617.941	0	0	0	0	0	0	0	0	0	-10.091	0	-0.44	0	0	0.691	3.672	-0.048	0	-1.991	0	0	0	0	0	0	-8.208	1
SCORE:	-662.273	0.75	0	0	0	6.844	0	0	0	0	0	-1571.45	343.188	-76.277	2.846	-60.533	719.166	738.213	-34.76	-59.842	-32.315	-619.063	0	0	0	0	0	0	0	0	0	-10.131	0	-0.569	0	0	0.737	4.49	-0.136	0	-1.554	0	0	0	0	0	0	-7.164	1
SCORE:	-791.692	0.628	0	0	0	8.166	0	0	0	0	0	-1571.82	349.461	-75.732	2.832	-61.692	586.916	737.181	-37.209	-61.282	-32.456	-618.198	0	0	0	0	0	0	0	0	0	-11.643	0	0.127	0	0	0.739	4.927	-0.172	0	0	0	0	0	0	0	0	-6.021	1
SCORE:	-787.89	0.776	0	0	0	7.162	0	0	0	0	0	-1569.92	344.078	-76.745	2.816	-60.656	591.953	738.137	-36.434	-60.883	-35.051	-617.073	0	0	0	0	0	0	0	0	0	-11.847	0	-0.329	0	0	1.502	4.532	-0.138	0	-1.902	0	0	0	0	0	0	-8.182	1
SCORE:	-785.485	0.684	0	0	0	5.401	0	0	0	0	0	-1567.95	361.588	-76.799	2.821	-61.586	584.449	735.259	-36.375	-60.42	-34.429	-617.033	0	0	0	0	0	0	0	0	0	-10.297	0	0.065	0	0	0.975	3.61	-0.161	0	0	0	0	0	0	0	0	-5.808	1
SCORE:	-787.157	0.648	0	0	0	8.019	0	0	0	0	0	-1568.81	349.018	-76.401	2.806	-61.563	590.909	736.945	-36.354	-59.752	-34.088	-617.969	0	0	0	0	0	0	0	0	0	-10.157	0	-0.461	0	0	2.128	4.382	-0.118	0	-2.68	0	0	0	0	0	0	-6.906	1
SCORE:	-794.196	0.762	0	0	0	9.48	0	0	0	0	0	-1567.73	342.283	-75.635	2.802	-59.904	587.616	735.279	-35.465	-59.579	-35.875	-619.769	0	0	0	0	0	0	0	0	0	-11.934	0	-0.727	0	0.835	2.3	5.635	-0.177	0	-2.316	0	0	0	0	0	0	-6.384	1
SCORE:	-793.754	0.71	0	0	0	8.014	0	0	0	0	0	-1564.7	344.075	-76.201	2.822	-60.873	587.138	734.893	-34.196	-60.27	-37.47	-619.765	0	0	0	0	0	0	0	0	0	-11.932	0	-0.76	0	0	0.589	5.623	-0.172	0	-3.401	0	0	0	0	0	0	-10.053	1
SCORE:	-785.008	0.798	0	0	0	8.023	0	0	0	0	0	-1564.58	344.232	-76.44	2.807	-60.856	589.093	734.897	-35.603	-60.34	-32.847	-618.628	0	0	0	0	0	0	0	0	0	-11.237	0	-0.25	0	0	0.828	4.836	-0.132	0	-0.547	0	0	0	0	0	0	-6.503	1
SCORE:	-784.239	0.784	0	0	0	7.988	0.005	0	0	0	0	-1566.08	346.215	-75.632	2.814	-61.336	590.756	735.091	-34.297	-60.75	-31.065	-619.324	0	0	0	0	0	0	0	0	0	-10.276	0	0.033	0	0	2.334	4.476	-0.204	0	-0.131	0	0	0	0	0	0	-3.768	1
SCORE:	-785.994	0.75	0	0	0	5.466	0	0	0	0	0	-1570.14	348.612	-75.965	2.812	-61.632	592.569	736.445	-35.507	-60.41	-34.759	-618.023	0	0	0	0	0	0	0	0	0	-11.192	0	-0.25	0	0	1.543	4.76	-0.193	0	-1.213	0	0	0	0	0	0	-6.546	1
SCORE:	-785.111	0.808	0	0	0	6.625	0	0	0	0	0	-1567.58	349.112	-76.014	2.833	-61.174	589.037	735.736	-35.247	-60.994	-32.173	-618.084	0	0	0	0	0	0	0	0	0	-9.218	0	-0.307	0	0	2.742	4.549	-0.147	0	-0.092	0	0	0	0	0	0	-2.473	1
SCORE:	-770.793	0.698	0	0	0	9.266	0	0	0	0	0	-1568.53	362.528	-75.882	2.843	-61.345	591.626	736.032	-36.757	-59.794	-31.289	-617.657	0	0	0	0	0	0	0	0	0	-9.875	0	-0.405	0	0	7.432	4.431	-1.124	0	-0.127	0	0	0	0	0	0	0.333	1
SCORE:	-772.053	0.72	0	0	0	7.654	0	0	0	0	0	-1571.14	360.307	-76.143	2.812	-61.389	597.228	739.184	-36.022	-60.516	-36.074	-618.093	0	0	0	0	0	0	0	0	0	-11.997	0	-0.101	0	0	2.824	6.184	-0.167	0	-1.408	0	0	0	0	0	0	-4.666	1
SCORE:	-779.111	0.722	0	0	0	7.732	0	0	0	0	0	-1570.03	344.955	-76.028	2.803	-61.337	596.119	737.429	-35.977	-60.132	-32.164	-616.895	0	0	0	0	0	0	0	0	0	-11.128	0	-0.157	0	0	2.581	4.689	-0.164	0	-1.012	0	0	0	0	0	0	-5.189	1
SCORE:	-793.242	0.744	0	0	0	7.882	0	0	0	0	0	-1567.45	346.556	-76.167	2.82	-61.43	585.545	735.686	-38.612	-60.377	-31.188	-619.015	0	0	0	0	0	0	0	0	0	-9.992	0	-0.104	0	0	0.434	3.75	-0.263	0	-0.123	0	0	0	0	0	0	-6.298	1
SCORE:	-777.842	0.768	0	0	0	7.741	0	0	0	0	0	-1567.17	345.431	-74.789	2.808	-61.539	597.823	735.75	-35.718	-60.775	-29.627	-619.512	0	0	0	0	0	0	0	0	0	-11.506	0	-0.211	0	0	1.599	5.211	-1.779	0	-0.071	0	0	0	0	0	0	-6.757	1
SCORE:	-788.094	0.72	0	0	0	7.696	0.004	0	0	0	0	-1565.43	343.365	-75.659	2.805	-61.137	589.398	734.607	-35.529	-60.029	-32.404	-619.286	0	0	0	0	0	0	0	0	0	-10.881	0	-0.28	0	0	1.131	4.949	-0.162	0	-1.921	0	0	0	0	0	0	-7.163	1
SCORE:	-792.309	0.726	0	0	0	7.776	0	0	0	0	0	-1570.36	352.256	-76.5	2.859	-60.557	584.062	739.375	-35.958	-60.211	-36.674	-618.666	0	0	0	0	0	0	0	0	0	-10.755	0	-0.277	0	0	0.788	3.959	-0.159	0	-1.833	0	0	0	0	0	0	-8.278	1
SCORE:	-791.263	0.77	0	0	0	7.177	0	0	0	0	0	-1567.07	350.55	-75.665	2.855	-61.087	583.561	735.082	-35.983	-60.003	-32.235	-618.472	0	0	0	0	0	0	0	0	0	-9.428	0	-0.015	0	0	0.977	3.554	-0.199	0	-0.071	0	0	0	0	0	0	-5.181	1
SCORE:	-781.282	0.726	0	0	0	7.881	0	0	0	0	0	-1565.48	344.767	-75.663	2.811	-60.921	594.708	733.813	-34.696	-60.407	-31.91	-621.266	0	0	0	0	0	0	0	0	0	-10.436	0	-0.313	0	0	1.176	4.471	-0.18	0	-1.858	0	0	0	0	0	0	-7.14	1
SCORE:	-792.65	0.808	0	0	0	6.199	0	0	0	0	0	-1566.98	350.424	-75.572	2.877	-60.879	581.913	734.866	-35.837	-60.158	-32.761	-617.389	0	0	0	0	0	0	0	0	0	-9.656	0	0.062	0	0	0.563	3.728	-0.154	0	-0.022	0	0	0	0	0	0	-5.479	1
SCORE:	-791.865	0.732	0	0	0	5.826	0	0	0	0	0	-1563.44	343.841	-74.924	2.795	-60.893	585.123	733.496	-29.498	-59.999	-36.083	-620.322	0	0	0	0	0	0	0	0	0	-11.414	0	-0.252	0	0	0.83	5.269	-0.013	0	-1.281	0	0	0	0	0	0	-6.86	1
SCORE:	-799.803	0.732	0	0	0	5.558	0	0	0	0	0	-1569.64	347.994	-76.968	2.82	-61.487	587.739	736.107	-37.992	-62.431	-34.88	-616.698	0	0	0	0	0	0	0	0	0	-12.181	0	-0.184	0	0	1.925	5.357	-0.82	0	-1.055	0	0	0	0	0	0	-6.958	1
SCORE:	-780.319	0.69	0	0	0	6.351	0	0	0	0	0	-1567.78	348.559	-76.442	2.815	-61.188	599.292	736.573	-37.164	-60.631	-32.27	-619.273	0	0	0	0	0	0	0	0	0	-10.344	0	-0.296	0	0	1.763	4.335	-0.483	0	-0.425	0	0	0	0	0	0	-5.449	1
SCORE:	-784.553	0.758	0	0	0	6.537	0.023	0	0	0	0	-1568.63	346.893	-76.113	2.824	-61.196	591.678	737.458	-35.908	-60.077	-34.23	-617.246	0	0	0	0	0	0	0	0	0	-11.201	0	-0.539	0	0	0.755	4.866	-0.16	0	-2.653	0	0	0	0	0	0	-8.934	1
SCORE:	-799.18	0.808	0	0	0	6.612	0	0	0	0	0	-1566.71	345.243	-75.067	2.809	-61.174	582.897	733.787	-36.026	-61.5	-34.44	-618.407	0	0	0	0	0	0	0	0	0	-12.238	0	-0.59	0	0	1.669	5.518	-0.16	0	-2.301	0	0	0	0	0	0	-8.102	1
SCORE:	-785.972	0.728	0	0	0	9.81	0	0	0	0	0	-1566.59	347.98	-75.299	2.805	-61.425	582.93	734.616	-34.935	-60.542	-31.771	-616.714	0	0	0	0	0	0	0	0	0	-12.411	0	-0.154	0	0	2.196	5.942	-0.59	0	-0.558	0	0	0	0	0	0	-5.576	1
SCORE:	-683.84	0.75	0	0	0	4.939	0	0	0	0	0	-1571.98	344.031	-76.559	2.837	-61.498	700.662	738.223	-33.673	-60.015	-33.434	-616.578	0	0	0	0	0	0	0	0	0	-12.373	0	-0.949	0	0	1.771	5.709	-0.14	0	-3.268	0	0	0	0	0	0	-9.252	1
SCORE:	-787.721	0.668	0	0	0	6.511	0	0	0	0	0	-1568.76	353.791	-73.606	2.811	-60.591	582.133	736.728	-35.731	-60.249	-31.733	-619.074	0	0	0	0	0	0	0	0	0	-9.891	0	-0.183	0	0	0.189	4.368	-0.246	0	0	0	0	0	0	0	0	-5.763	1
SCORE:	-783.463	0.814	0	0	0	7.023	0	0	0	0	0	-1569.27	351.567	-76.378	2.821	-62.169	586.026	738.939	-35.405	-60.309	-32.335	-615.628	0	0	0	0	0	0	0	0	0	-9.251	0	-0.158	0	-0.262	2.025	5.457	-0.205	0	-0.092	0	0	0	0	0	0	-2.486	1
SCORE:	-784.417	0.792	0	0	0	9.77	0	0	0	0	0	-1559.69	342.97	-73.52	2.792	-60.226	580.441	729.696	-28.979	-60.269	-35.361	-616.85	0	0	0	0	0	0	0	0	0	-11.004	0	-0.734	0	-0.276	2.062	5.315	-0.099	0	-0.61	0	0	0	0	0	0	-5.346	1
SCORE:	-792.778	0.752	0	0	0	7.063	0	0	0	0	0	-1567.49	347.091	-75.952	2.851	-61.174	585.235	736.496	-35.744	-60.077	-31.835	-618.106	0	0	0	0	0	0	0	0	0	-10.06	0	0.168	0	0	1.761	3.998	-0.156	0	-0.062	0	0	0	0	0	0	-4.351	1
SCORE:	-774.544	0.71	0	0	0	6.803	0.001	0	0	0	0	-1564.85	345.789	-76.004	2.819	-61.501	601.125	734.537	-34.285	-60.432	-31.272	-617.518	0	0	0	0	0	0	0	0	0	-10.322	0	-0.194	0	0	2.309	4.505	-0.208	0	-0.128	0	0	0	0	0	0	-4.038	1
SCORE:	-788.291	0.668	0	0	0	6.611	0	0	0	0	0	-1569.74	347.561	-76.789	2.818	-61.638	592.289	737.371	-36.17	-61.187	-37.583	-616.402	0	0	0	0	0	0	0	0	0	-12.087	0	-0.947	0	0	1.534	5.475	-0.131	0	-3.996	0	0	0	0	0	0	-10.153	1
SCORE:	-794.687	0.726	0	0	0	8.198	0	0	0	0	0	-1567.15	346.376	-76.11	2.796	-60.979	585.53	736.733	-36.847	-59.941	-36.02	-618.317	0	0	0	0	0	0	0	0	0	-10.937	0	-0.946	0	0	0.499	5.601	-0.197	0	-3.962	0	0	0	0	0	0	-9.942	1
SCORE:	-792.455	0.656	0	0	0	9.191	0	0	0	0	0	-1570.25	345.958	-76.779	2.828	-61.061	590.78	739.198	-35.94	-61.018	-35.9	-617.756	0	0	0	0	0	0	0	0	0	-11.748	0	-0.614	0	0	2.381	5.268	-0.133	0	-3.2	0	0	0	0	0	0	-8.046	1
SCORE:	-788.424	0.712	0	0	0	6.316	0	0	0	0	0	-1567.39	350.623	-74.923	2.807	-61.359	582.469	734.018	-33.465	-60.543	-31.791	-618.408	0	0	0	0	0	0	0	0	0	-11.363	0	-0.03	0	0	0.351	4.849	-0.162	0	0	0	0	0	0	0	0	-6.355	1
SCORE:	-788.919	0.738	0	0	0	7.532	0	0	0	0	0	-1568.48	350.659	-76.576	2.806	-61.686	587.647	735.688	-37.434	-60.515	-33.808	-619.653	0	0	0	0	0	0	0	0	0	-10.21	0	-0.115	0	0	1.587	4.417	-0.194	0	-0.13	0	0	0	0	0	0	-4.646	1
SCORE:	-795.465	0.694	0	0	0	6.33	0	0	0	0	0	-1568.74	343.621	-75.356	2.806	-61.094	584.368	737.471	-36.42	-59.788	-31.812	-618.746	0	0	0	0	0	0	0	0	0	-10.753	0	-0.232	0	0	1.082	4.622	-0.18	0	-1.77	0	0	0	0	0	0	-7.23	1
SCORE:	-793.482	0.736	0	0	0	4.904	0	0	0	0	0	-1567.48	350.151	-75.423	2.817	-61.105	583.724	735.472	-33.426	-60.505	-34.115	-618.361	0	0	0	0	0	0	0	0	0	-10.729	0	-0.626	0	0	1.286	5.055	-0.178	0	-1.685	0	0	0	0	0	0	-6.877	1
SCORE:	-783.979	0.746	0	0	0	7.335	0	0	0	0	0	-1568.07	357.884	-75.889	2.82	-62.24	581.336	737.433	-34.823	-60.37	-33.233	-616.541	0	0	0	0	0	0	0	0	0	-9.763	0	0.178	0	0	1.748	4.831	-0.152	0	-0.109	0	0	0	0	0	0	-3.267	1
SCORE:	-794.007	0.676	0	0	0	8.276	0	0	0	0	0	-1569.37	350.461	-76.437	2.833	-61.378	583.511	737.194	-37.1	-60.129	-34.794	-618.288	0	0	0	0	0	0	0	0	0	-9.902	0	-0.273	0	0	1.293	4.468	-0.148	0	-1.437	0	0	0	0	0	0	-5.999	1
SCORE:	-786.613	0.728	0	0	0	7.307	0	0	0	0	0	-1563.37	344.846	-75.59	2.804	-61.244	586.872	733.289	-34.705	-59.853	-30.883	-619.51	0	0	0	0	0	0	0	0	0	-10.298	0	-0.002	0	0	1.66	3.701	-0.179	0	-0.057	0	0	0	0	0	0	-5.175	1
SCORE:	-789.109	0.764	0	0	0	7.52	0	0	0	0	0	-1571.87	344.729	-76.032	2.808	-61.012	593.323	739.281	-35.545	-60.551	-34.304	-620.625	0	0	0	0	0	0	0	0	0	-13.025	0	-0.698	0	0	2.172	6.379	-0.534	0	-3.187	0	0	0	0	0	0	-8.892	1
SCORE:	-790.801	0.716	0	0	0	7.129	0	0	0	0	0	-1568.97	348.86	-75.968	2.822	-61.226	585.823	735.788	-35.5	-61.327	-33.833	-620.883	0	0	0	0	0	0	0	0	0	-10.532	0	0.047	0	0	0.702	4.141	-0.191	0	-0.071	0	0	0	0	0	0	-5.903	1
SCORE:	-787.318	0.656	0	0	0	8.912	0	0	0	0	0	-1568.37	349.591	-75.351	2.82	-61.316	584.105	735.189	-35.337	-59.957	-32.577	-617.532	0	0	0	0	0	0	0	0	0	-9.963	0	-0.035	0	0	0.827	3.648	-0.131	0	0	0	0	0	0	0	0	-5.655	1
SCORE:	-780.918	0.708	0	0	0	6.805	0	0	0	0	0	-1568.74	344.494	-76.019	2.831	-61.198	593.648	737.807	-34.177	-60.278	-34.505	-615.409	0	0	0	0	0	0	0	0	0	-11.908	0	-0.491	0	0	2.762	5.355	-0.15	0	-2.625	0	0	0	0	0	0	-7.057	1
SCORE:	-792.224	0.734	0	0	0	7.668	0	0	0	0	0	-1566.96	350.663	-75.547	2.807	-61.353	584.658	735.251	-33.825	-59.955	-35.717	-621.295	0	0	0	0	0	0	0	0	0	-10.277	0	-0.968	0	0	1.566	5.135	-0.168	0	-3.343	0	0	0	0	0	0	-8.056	1
SCORE:	-790.533	0.662	0	0	0	6.659	0	0	0	0	0	-1566.51	349.179	-74.996	2.816	-61.232	584.029	734.749	-34.229	-60.371	-31.929	-617.711	0	0	0	0	0	0	0	0	0	-10.154	0	-0.061	0	0	1.601	4.181	-0.239	0	0	0	0	0	0	0	0	-4.673	1
SCORE:	-795.473	0.718	0	0	0	7.878	0	0	0	0	0	-1569.25	346.294	-77.22	2.812	-61.503	588.037	737.405	-37.686	-60.025	-34.836	-618.757	0	0	0	0	0	0	0	0	0	-9.688	0	-0.613	0	0	0.705	4.246	-0.125	0	-2.875	0	0	0	0	0	0	-8.349	1
SCORE:	-790.691	0.636	0	0	0	7.025	0	0	0	0	0	-1568.2	351.925	-75.503	2.837	-61.524	584.227	736.212	-34.989	-60.318	-33.538	-619.255	0	0	0	0	0	0	0	0	0	-9.143	0	0.093	0	0	0.58	3.905	-0.15	0	0	0	0	0	0	0	0	-4.714	1
SCORE:	-791.599	0.77	0	0	0	7.858	0	0	0	0	0	-1567.31	349.474	-75.868	2.811	-61.176	583.86	735.265	-35.665	-60.453	-34.356	-618.541	0	0	0	0	0	0	0	0	0	-10.323	0	-0.565	0	0	0.653	4.385	-0.147	0	-2.236	0	0	0	0	0	0	-8.233	1
SCORE:	-788.007	0.794	0	0	0	7.483	0	0	0	0	0	-1565.8	344.699	-76.53	2.799	-61.465	590.482	734.678	-36.151	-60.203	-32.193	-618.651	0	0	0	0	0	0	0	0	0	-11.004	0	-0.432	0	0	1.127	4.664	-0.185	0	-1.983	0	0	0	0	0	0	-7.814	1
SCORE:	-789.574	0.782	0	0	0	6.594	0	0	0	0	0	-1565.71	351.816	-75.791	2.824	-60.838	585.294	734.412	-36.073	-60.376	-31.885	-619.728	0	0	0	0	0	0	0	0	0	-8.638	0	-0.156	0	0	0.964	3.495	-0.618	0	0	0	0	0	0	0	0	-4.953	1
SCORE:	-782.104	0.722	0	0	0	8.314	0	0	0	0	0	-1569.64	344.289	-76.181	2.81	-61.03	599.707	738.19	-37.089	-60.463	-32.245	-618.7	0	0	0	0	0	0	0	0	0	-10.852	0	0.031	0	0	2.033	4.845	-0.22	0	-0.828	0	0	0	0	0	0	-4.99	1
SCORE:	-801.814	0.724	0	0	0	6.251	0	0	0	0	0	-1567.32	349.074	-76.134	2.812	-61.623	580.135	735.105	-36.664	-60.476	-33.991	-620.328	0	0	0	0	0	0	0	0	0	-9.758	0	-0.471	0	0	0.654	4.13	-0.196	0	-1.26	0	0	0	0	0	0	-6.901	1
SCORE:	-786.709	0.73	0	0	0	6.843	0	0	0	0	0	-1569.73	352.213	-73.584	2.827	-60.411	582.512	737.933	-35.522	-60.398	-31.276	-619.225	0	0	0	0	0	0	0	0	0	-9.78	0	0.072	0	0	0.328	4.403	-0.148	0	0	0	0	0	0	0	0	-5.125	1
SCORE:	-796.006	0.74	0	0	0	6.354	0	0	0	0	0	-1568.66	346.985	-76.751	2.808	-61.775	591.561	736.23	-35.547	-60.699	-36.563	-621.009	0	0	0	0	0	0	0	0	0	-11.248	0	-0.502	0	0	1.219	5.2	-0.192	0	-2.552	0	0	0	0	0	0	-8.074	1
SCORE:	-797.511	0.762	0	0	0	7.9	0	0	0	0	0	-1569.14	347.882	-76.905	2.806	-62.367	584.378	737.574	-35.493	-60.543	-35.59	-618.265	0	0	0	0	0	0	0	0	0	-10.357	0	-0.368	0	0	1.362	5.208	-0.189	0	-1.26	0	0	0	0	0	0	-5.604	1
SCORE:	-785.018	0.764	0	0	0	7.778	0	0	0	0	0	-1570.82	344.796	-76.028	2.81	-60.832	592.238	738.625	-37.037	-60.807	-32.799	-617.392	0	0	0	0	0	0	0	0	0	-12.531	0	-0.297	0	0	1.761	6.298	-1.177	0	-1.483	0	0	0	0	0	0	-7.43	1
SCORE:	-796.674	0.782	0	0	0	8.501	0	0	0	0	0	-1568.63	354.185	-76.796	2.863	-61.77	572.197	736.065	-33.172	-60.107	-38.581	-618.084	0	0	0	0	0	0	0	0	0	-11.31	0	-1.582	0	-0.341	3.705	6.271	-0.127	0	-4.958	0	0	0	0	0	0	-8.342	1
SCORE:	-798.896	0.672	0	0	0	6.786	0	0	0	0	0	-1567.9	349.564	-76.596	2.819	-62.041	580.047	735.471	-35.676	-60.187	-34.344	-618.66	0	0	0	0	0	0	0	0	0	-10.284	0	-0.214	0	0	0.75	3.345	-0.153	0	-1.215	0	0	0	0	0	0	-7.771	1
SCORE:	-800.566	0.742	0	0	0	7.439	0	0	0	0	0	-1567.2	348.632	-76.433	2.816	-61.458	579.529	736.018	-37.105	-60.417	-33.647	-621.217	0	0	0	0	0	0	0	0	0	-10.951	0	-0.143	0	0	0.816	4.371	-0.169	0	-0.171	0	0	0	0	0	0	-6.247	1
SCORE:	-797.824	0.702	0	0	0	8.322	0	0	0	0	0	-1568.09	358.248	-76.81	2.826	-61.99	564.451	736.476	-35.807	-60.216	-33.524	-613.643	0	0	0	0	0	0	0	0	0	-11.117	0	0.048	0	0	2.114	4.746	-0.103	0	-0.038	0	0	0	0	0	0	-4.35	1
SCORE:	-791.699	0.732	0	0	0	7.263	0	0	0	0	0	-1567.61	349.552	-75.48	2.807	-61.322	583.473	734.35	-36.473	-60.52	-32.942	-618.439	0	0	0	0	0	0	0	0	0	-11.188	0	-0.052	0	0	0.397	4.415	-0.184	0	0	0	0	0	0	0	0	-6.613	1
SCORE:	-782.767	0.742	0	0	0	8.114	0	0	0	0	0	-1566.78	346.237	-74.788	2.807	-61.572	587.677	736.692	-32.099	-59.779	-35.473	-618.885	0	0	0	0	0	0	0	0	0	-9.897	0	-0.46	0	0	1.991	4.231	-0.077	0	-1.782	0	0	0	0	0	0	-5.993	1
SCORE:	-792.77	0.78	0	0	0	8.195	0	0	0	0	0	-1567	345.017	-76.64	2.813	-60.706	587.239	736.19	-37.102	-61.15	-32.354	-618.656	0	0	0	0	0	0	0	0	0	-10.143	0	-0.099	0	0	0.736	3.985	-0.154	0	-0.061	0	0	0	0	0	0	-5.736	1
SCORE:	-777.556	0.734	0	0	0	8.644	0.039	0	0	0	0	-1568.48	348.687	-76.062	2.792	-61.88	601.889	737.203	-37.051	-60.493	-33.878	-621.8	0	0	0	0	0	0	0	0	0	-10.409	0	-0.137	0	0	0.889	4.788	-1.429	0	-0.125	0	0	0	0	0	0	-6.423	1
SCORE:	-794.775	0.772	0	0	0	6.207	0	0	0	0	0	-1568	350.409	-76.336	2.825	-61.354	584.152	734.96	-37.872	-60.347	-33.187	-619.514	0	0	0	0	0	0	0	0	0	-10.63	0	-0.271	0	0	1.271	3.777	-0.366	0	-0.071	0	0	0	0	0	0	-6.291	1
SCORE:	-792.355	0.72	0	0	0	8.44	0	0	0	0	0	-1566.69	349.954	-75.004	2.811	-61.589	581.028	734.556	-31.417	-60.588	-37.024	-619.169	0	0	0	0	0	0	0	0	0	-10.053	0	0.008	0	0	0.295	3.672	-0.055	0	-0.116	0	0	0	0	0	0	-6.249	1
SCORE:	-789.297	0.742	0	0	0	7.831	0.001	0	0	0	0	-1573.2	347.168	-77.552	2.834	-59.982	590.693	742.455	-35.611	-60.186	-38.327	-616.791	0	0	0	0	0	0	0	0	0	-12.568	0	-0.542	0	0	1.509	5.687	-0.156	0	-2.682	0	0	0	0	0	0	-8.752	1
SCORE:	-791.9	0.596	0	0	0	7.559	0.029	0	0	0	0	-1563.87	348.156	-76.356	2.812	-61.028	586.291	734.679	-33.225	-60.338	-41.183	-618.206	0	0	0	0	0	0	0	0	0	-10.315	0	-0.544	0	0	1.284	4.157	-0.054	0	-3.594	0	0	0	0	0	0	-9.066	1
SCORE:	-794.84	0.75	0	0	0	7.775	0	0	0	0	0	-1568.69	346.307	-75.642	2.811	-62.233	582.867	737.638	-34.746	-60.057	-33.786	-618.323	0	0	0	0	0	0	0	0	0	-11.248	0	-0.071	0	0	1.953	5.986	-0.148	0	-1.286	0	0	0	0	0	0	-4.813	1
SCORE:	-798.32	0.67	0	0	0	7.769	0	0	0	0	0	-1567.82	349.246	-76.278	2.836	-62.267	581.424	735.12	-35.336	-60.867	-33.372	-618.098	0	0	0	0	0	0	0	0	0	-10.167	0	-0.145	0	0	1.183	3.117	-0.138	0	0	0	0	0	0	0	0	-6.149	1
SCORE:	-790.344	0.692	0	0	0	6.637	0	0	0	0	0	-1566.38	349.488	-75.191	2.809	-61.369	582.045	733.38	-34.005	-60.367	-32.103	-616.175	0	0	0	0	0	0	0	0	0	-9.644	0	-0.021	0	0	0.553	3.307	-0.161	0	0	0	0	0	0	0	0	-5.966	1
SCORE:	-784.817	0.71	0	0	0	7.642	0	0	0	0	0	-1569.99	346.105	-76.422	2.812	-61.081	594.178	737.032	-36.506	-60.486	-32.848	-619.237	0	0	0	0	0	0	0	0	0	-10.206	0	-0.459	0	0	1.075	4.437	-0.153	0	-1.522	0	0	0	0	0	0	-6.828	1
SCORE:	-795.218	0.77	0	0	0	7.389	0	0	0	0	0	-1568.41	347.182	-76.481	2.809	-61.463	586.221	738.227	-37.195	-60.226	-34.682	-620.411	0	0	0	0	0	0	0	0	0	-12.062	0	-0.588	0	-0.318	1.691	6.337	-0.201	0	-3.39	0	0	0	0	0	0	-8.531	1
SCORE:	-790.853	0.736	0	0	0	7.872	0.008	0	0	0	0	-1565.86	345.493	-76.729	2.794	-61.145	589.296	735.133	-36.711	-60.318	-36.829	-618.271	0	0	0	0	0	0	0	0	0	-11.222	0	-0.974	0	0	1.226	5.173	-0.196	0	-4.151	0	0	0	0	0	0	-10.143	1
SCORE:	-787.719	0.66	0	0	0	7.613	0	0	0	0	0	-1570.51	347.513	-76.617	2.822	-61.247	591.698	738.811	-37.084	-60.355	-35.316	-618.938	0	0	0	0	0	0	0	0	0	-10.496	0	-0.62	0	0	1.098	4.725	-0.126	0	-2.947	0	0	0	0	0	0	-8.365	1
SCORE:	-783.094	0.724	0	0	0	7.565	0	0	0	0	0	-1568.05	346.242	-76.59	2.821	-61.314	591.315	737.192	-33.727	-59.901	-35.285	-617.577	0	0	0	0	0	0	0	0	0	-11.408	0	-0.734	0	0	0.749	5.23	-0.122	0	-3.075	0	0	0	0	0	0	-9.36	1
SCORE:	-781.066	0.698	0	0	0	8.61	0.012	0	0	0	0	-1570.29	346.781	-75.206	2.81	-60.847	589.021	738.273	-35.699	-60.676	-30.287	-616.977	0	0	0	0	0	0	0	0	0	-11.917	0	-0.493	0	0	1.311	5.785	-0.176	0	-1.195	0	0	0	0	0	0	-6.685	1
SCORE:	-791.649	0.67	0	0	0	6.934	0	0	0	0	0	-1568.78	348.782	-76.953	2.82	-61.555	587.86	736.044	-36.426	-60.085	-34.612	-618.523	0	0	0	0	0	0	0	0	0	-12.254	0	-0.411	0	0	1.08	4.774	-0.162	0	-0.779	0	0	0	0	0	0	-7.752	1
SCORE:	-783.326	0.76	0	0	0	7.022	0.003	0	0	0	0	-1569.54	346.966	-76.925	2.852	-61.155	591.611	738.135	-37.355	-60.535	-32.492	-616.132	0	0	0	0	0	0	0	0	0	-11.307	0	-0.594	0	0	0.78	4.837	-0.167	0	-1.847	0	0	0	0	0	0	-8.297	1
SCORE:	-800.669	0.786	0	0	0	7.989	0	0	0	0	0	-1569.12	349.346	-75.804	2.816	-61.336	582.969	735.02	-35.303	-59.986	-34.732	-620.96	0	0	0	0	0	0	0	0	0	-10.71	0	-0.123	0	0	0.613	3.844	-0.141	0	-0.971	0	0	0	0	0	0	-7.488	1
SCORE:	-796.378	0.736	0	0	0	7.214	0	0	0	0	0	-1571.52	343.426	-76.096	2.798	-60.52	591.767	740.078	-35.489	-60.761	-36.006	-621.759	0	0	0	0	0	0	0	0	0	-13.061	0	-0.71	0	0	2.38	6.405	-0.618	0	-3.212	0	0	0	0	0	0	-8.817	1
SCORE:	-793.242	0.686	0	0	0	7.1	0	0	0	0	0	-1566.96	343.136	-77.344	2.798	-61.147	591.539	736.391	-35.328	-60.041	-38.966	-616.556	0	0	0	0	0	0	0	0	0	-11.1	0	-0.883	0	0	1.351	5.413	-0.132	0	-4.895	0	0	0	0	0	0	-10.246	1
SCORE:	-791.132	0.714	0	0	0	4.732	0	0	0	0	0	-1567.72	354.897	-76.211	2.831	-61.496	583.579	735.35	-36.094	-60.415	-32.799	-618.966	0	0	0	0	0	0	0	0	0	-9.831	0	-0.117	0	0	1.002	3.518	-0.176	0	0	0	0	0	0	0	0	-5.605	1
SCORE:	-774.263	0.694	0	0	0	7.189	0	0	0	0	0	-1563.73	341.404	-75.196	2.809	-61.023	602.068	732.455	-36.751	-60.221	-29.27	-618.274	0	0	0	0	0	0	0	0	0	-10.389	0	-0.357	0	-0.3	2.829	3.922	-3.019	0	-0.072	0	0	0	0	0	0	-7.386	1
SCORE:	-794.638	0.726	0	0	0	8.876	0	0	0	0	0	-1567.57	348.796	-76.435	2.805	-61.285	583.772	735.137	-35.65	-61.067	-34.828	-620.834	0	0	0	0	0	0	0	0	0	-10.276	0	-0.145	0	0	0.439	4.083	-0.143	0	-0.78	0	0	0	0	0	0	-6.822	1
SCORE:	-789.25	0.708	0	0	0	7.879	0.001	0	0	0	0	-1568.92	351.718	-75.947	2.818	-61.46	586.667	736.019	-37.016	-60.454	-34.406	-618.114	0	0	0	0	0	0	0	0	0	-10.84	0	0.034	0	0	0.65	4.566	-0.189	0	-0.128	0	0	0	0	0	0	-5.907	1
SCORE:	-788.785	0.722	0	0	0	6.875	0	0	0	0	0	-1564.85	344.573	-75.04	2.796	-61.437	589.978	734.186	-34.223	-60.815	-29.526	-622.937	0	0	0	0	0	0	0	0	0	-10.383	0	-0.067	0	0	2.788	4.232	-0.195	0	-0.132	0	0	0	0	0	0	-3.757	1
SCORE:	-780.696	0.652	0	0	0	6.949	0	0	0	0	0	-1566.53	358.591	-75.393	2.82	-61.243	582.132	734.945	-34.71	-60.176	-31.674	-617.028	0	0	0	0	0	0	0	0	0	-9.589	0	-0.075	0	0	0.989	3.541	-0.246	0	-0.131	0	0	0	0	0	0	-5.51	1
SCORE:	-789.306	0.698	0	0	0	7.001	0	0	0	0	0	-1565.17	349.5	-75.301	2.815	-60.497	585.194	732.73	-36.899	-60.798	-33.783	-615.616	0	0	0	0	0	0	0	0	0	-10.307	0	-0.113	0	0	1.045	3.427	-0.166	0	-1.462	0	0	0	0	0	0	-7.576	1
SCORE:	-681.11	0.744	0	0	0	5.16	0	0	0	0	0	-1570.2	345.855	-75.383	2.811	-61.468	668.214	735.68	-35.082	-61.348	-32.653	-621.384	0	0	0	0	0	0	0	0	0	-12.229	0	-0.215	0	0	3.078	5.794	-0.163	0	-0.13	0	0	0	0	0	0	-3.864	1
SCORE:	-785.404	0.756	0	0	0	7.904	0	0	0	0	0	-1566.96	349.703	-73.874	2.817	-60.367	584.667	734.533	-34.615	-60.067	-33.615	-617.554	0	0	0	0	0	0	0	0	0	-11.184	0	-0.663	0	0	3.509	6.694	-1.341	0	-2.332	0	0	0	0	0	0	-5.317	1
SCORE:	-785.175	0.678	0	0	0	6.636	0	0	0	0	0	-1570.98	349.698	-76.533	2.805	-61.382	594.277	737.775	-35.682	-61.144	-37.45	-618.843	0	0	0	0	0	0	0	0	0	-12.409	0	-0.493	0	0	2.124	6.176	-0.173	0	-3.55	0	0	0	0	0	0	-8.325	1
SCORE:	-790.068	0.716	0	0	0	7.186	0	0	0	0	0	-1566.7	343.984	-75.496	2.794	-60.636	588.891	736.192	-33.312	-60.228	-34.946	-617.882	0	0	0	0	0	0	0	0	0	-12.819	0	-0.299	0	0	1.864	6.878	-0.103	0	-2.361	0	0	0	0	0	0	-6.84	1
SCORE:	-784.415	0.698	0	0	0	7.158	0	0	0	0	0	-1561.7	342.219	-75.893	2.795	-60.835	588.429	731.99	-34.045	-59.965	-33.441	-616.247	0	0	0	0	0	0	0	0	0	-11.053	0	-0.704	0	0	0.63	4.99	-0.163	0	-2.683	0	0	0	0	0	0	-8.983	1
SCORE:	-786.52	0.744	0	0	0	7.425	0	0	0	0	0	-1570.1	345.739	-76.722	2.833	-61.5	592.366	738.749	-33.868	-60.005	-35.114	-620.071	0	0	0	0	0	0	0	0	0	-12.584	0	-0.751	0	0	1.147	6.435	-0.113	0	-2.925	0	0	0	0	0	0	-8.791	1
SCORE:	-792.038	0.742	0	0	0	7.253	0	0	0	0	0	-1565.52	343.079	-75.986	2.823	-61.14	588.568	735.826	-33.034	-60.005	-39.979	-616.477	0	0	0	0	0	0	0	0	0	-11.194	0	-0.228	0	0	0.651	4.564	-0.019	0	-1.701	0	0	0	0	0	0	-7.927	1
SCORE:	-790.542	0.648	0	0	0	7.808	0	0	0	0	0	-1570.55	348.615	-75.568	2.82	-60.893	585.94	738.677	-35.682	-59.596	-32.444	-620.631	0	0	0	0	0	0	0	0	0	-10.266	0	-0.114	0	0	1.111	3.894	-0.143	0	-0.359	0	0	0	0	0	0	-5.878	1
SCORE:	-785.995	0.762	0	0	0	8.24	0	0	0	0	0	-1565.46	344.352	-75.634	2.802	-61.726	588.331	734.235	-34.485	-61.317	-31.117	-617.815	0	0	0	0	0	0	0	0	0	-11.167	0	-0.119	0	0	2.042	4.397	-0.303	0	-0.133	0	0	0	0	0	0	-5.283	1
SCORE:	-791.16	0.752	0	0	0	8.362	0	0	0	0	0	-1568.32	346.612	-77.094	2.804	-61.235	587.414	737.247	-36.243	-59.638	-34.788	-619.197	0	0	0	0	0	0	0	0	0	-10.199	0	-0.718	0	0	1.008	4.442	-0.173	0	-2.716	0	0	0	0	0	0	-8.356	1
SCORE:	-793.224	0.734	0	0	0	6.465	0	0	0	0	0	-1567.9	350.778	-76.389	2.832	-61.342	583.619	735.735	-36.5	-60.794	-33.122	-618.492	0	0	0	0	0	0	0	0	0	-9.753	0	-0.228	0	0	0.911	4.054	-0.155	0	-0.111	0	0	0	0	0	0	-5.282	1
SCORE:	-797.784	0.774	0	0	0	7.958	0	0	0	0	0	-1567.91	347.337	-76.222	2.808	-61.308	581.41	736.395	-34.694	-59.955	-37.394	-617.699	0	0	0	0	0	0	0	0	0	-11.219	0	-0.988	0	0	1.089	5.705	-0.104	0	-3.89	0	0	0	0	0	0	-9.406	1
SCORE:	-790.731	0.788	0	0	0	7.658	0	0	0	0	0	-1568.96	345.914	-76.081	2.854	-61.051	588.053	737.731	-36.779	-60.901	-31.589	-620.127	0	0	0	0	0	0	0	0	0	-11.114	0	-0.098	0	0	0.521	4.066	-0.164	0	-0.133	0	0	0	0	0	0	-6.922	1
SCORE:	-793.746	0.746	0	0	0	6.887	0	0	0	0	0	-1568.52	348.807	-75.984	2.828	-61.239	583.424	736.249	-35.182	-60.514	-33.331	-617.632	0	0	0	0	0	0	0	0	0	-11.319	0	-0.009	0	0	1.829	4.747	-1.092	0	-0.07	0	0	0	0	0	0	-5.914	1
SCORE:	-793.041	0.8	0	0	0	7.902	0	0	0	0	0	-1567.93	344.555	-76.803	2.818	-60.962	589.286	737.045	-35.583	-60.493	-37.215	-618.673	0	0	0	0	0	0	0	0	0	-12.237	0	-0.849	0	0	1.134	5.969	-0.164	0	-3.47	0	0	0	0	0	0	-9.617	1
SCORE:	-798.954	0.768	0	0	0	9.606	0	0	0	0	0	-1567.28	347.958	-76.066	2.821	-61.651	570.569	735.109	-35.085	-60.807	-33.573	-616.537	0	0	0	0	0	0	0	0	0	-10.619	0	0.07	0	0	2.566	4.527	-0.18	0	-0.13	0	0	0	0	0	0	-3.766	1
SCORE:	-795.2	0.714	0	0	0	7.554	0	0	0	0	0	-1568.17	350.277	-75.997	2.825	-61.556	581.362	735.521	-35.925	-60.25	-32.689	-620.198	0	0	0	0	0	0	0	0	0	-9.983	0	-0.12	0	0	0.707	3.434	-0.185	0	-0.069	0	0	0	0	0	0	-6.215	1
SCORE:	-792.253	0.692	0	0	0	7.533	0	0	0	0	0	-1568.86	348.802	-75.623	2.821	-61.496	585.307	736.585	-33.603	-60.475	-34.5	-618.903	0	0	0	0	0	0	0	0	0	-11.342	0	-0.527	0	0	2.307	5.668	-0.185	0	-1.72	0	0	0	0	0	0	-5.798	1
SCORE:	-788.02	0.796	0	0	0	5.84	0	0	0	0	0	-1567.71	352.699	-75.857	2.821	-61.568	583.681	735.075	-33.02	-60.308	-34.908	-617.844	0	0	0	0	0	0	0	0	0	-8.488	0	-0.633	0	0	0.805	3.808	-0.17	0	-1.936	0	0	0	0	0	0	-6.613	1
SCORE:	-783.783	0.68	0	0	0	6.235	0	0	0	0	0	-1571.1	348.392	-76.006	2.813	-60.943	590.499	737.647	-37.495	-60.416	-32.823	-618.188	0	0	0	0	0	0	0	0	0	-11.259	0	-0.329	0	0	1.846	4.716	-0.135	0	-0.216	0	0	0	0	0	0	-5.377	1
SCORE:	-785.66	0.824	0	0	0	7.624	0	0	0	0	0	-1569.95	344.972	-76.192	2.806	-60.925	592.841	738.648	-36.406	-60.092	-36.032	-617.624	0	0	0	0	0	0	0	0	0	-12.142	0	-0.784	0	0	1.06	5.971	-0.175	0	-2.924	0	0	0	0	0	0	-8.995	1
SCORE:	-794.918	0.718	0	0	0	6.815	0	0	0	0	0	-1569.28	349.752	-76.73	2.814	-62.341	587.425	736.944	-34.78	-60.424	-37.535	-618.675	0	0	0	0	0	0	0	0	0	-10.471	0	-0.665	0	0	3.475	5.34	-0.147	0	-3.043	0	0	0	0	0	0	-5.512	1
SCORE:	-797.85	0.684	0	0	0	8.094	0	0	0	0	0	-1567.65	347.278	-77.167	2.815	-60.687	585.461	736.231	-38.503	-59.733	-37.268	-618.121	0	0	0	0	0	0	0	0	0	-10.568	0	-0.841	0	0	1.114	4.309	-0.132	0	-3.441	0	0	0	0	0	0	-9.559	1
SCORE:	-790.892	0.746	0	0	0	7.374	0	0	0	0	0	-1567.52	345.694	-76.122	2.827	-59.947	586.525	735.398	-35.882	-60.073	-33.092	-618.155	0	0	0	0	0	0	0	0	0	-11.031	0	-1.149	0	0	1.228	5.617	-0.146	0	-3.222	0	0	0	0	0	0	-8.703	1
SCORE:	-787.428	0.762	0	0	0	8.426	0	0	0	0	0	-1566.19	342.22	-75.504	2.818	-60.939	589.832	735.573	-33.78	-60.579	-33.141	-618.641	0	0	0	0	0	0	0	0	0	-11.411	0	-0.212	0	0	2.018	5.113	-0.152	0	-1.589	0	0	0	0	0	0	-6.232	1
SCORE:	-787.633	0.766	0	0	0	6.271	0	0	0	0	0	-1568.8	348.682	-75.329	2.823	-60.913	586.86	734.965	-36.482	-61.008	-33.184	-617.655	0	0	0	0	0	0	0	0	0	-11.099	0	-0.265	0	0	0.532	4.655	-0.164	0	-1.472	0	0	0	0	0	0	-7.813	1
SCORE:	-791.952	0.742	0	0	0	6.991	0	0	0	0	0	-1565.86	352.32	-75.672	2.844	-61.484	584.195	735.05	-35.35	-60.147	-36.105	-619.48	0	0	0	0	0	0	0	0	0	-9.789	0	-0.463	0	0	1.505	4.779	-0.269	0	-2.623	0	0	0	0	0	0	-6.86	1
SCORE:	-795.092	0.768	0	0	0	5.834	0	0	0	0	0	-1568.64	349.558	-75.922	2.802	-61.541	584.002	735.447	-35.542	-61.471	-34.327	-618.604	0	0	0	0	0	0	0	0	0	-10.695	0	-0.571	0	0	0.749	4.904	-0.195	0	-1.601	0	0	0	0	0	0	-7.409	1
SCORE:	-794.471	0.672	0	0	0	7.545	0	0	0	0	0	-1568.53	352	-76.76	2.81	-61.562	584.298	736.306	-35.985	-60.52	-35.258	-618.234	0	0	0	0	0	0	0	0	0	-10.788	0	-0.255	0	0	1.18	4.962	-0.134	0	-1.099	0	0	0	0	0	0	-6.135	1
SCORE:	-786.352	0.602	0	0	0	5.985	0	0	0	0	0	-1565.67	349.273	-75.745	2.821	-61.217	591.296	733.911	-36.539	-60.397	-33.017	-615.704	0	0	0	0	0	0	0	0	0	-10.64	0	0.011	0	0	0.749	4.088	-0.165	0	0	0	0	0	0	0	0	-5.956	1
SCORE:	-786.047	0.764	0	0	0	7.164	0	0	0	0	0	-1564.09	346.16	-74.668	2.802	-60.491	589.344	733.517	-28.708	-60.086	-36.021	-622.064	0	0	0	0	0	0	0	0	0	-11.209	0	-0.161	0	0	0.656	4.388	0	0	-0.767	0	0	0	0	0	0	-7.093	1
SCORE:	-798.244	0.748	0	0	0	8.045	0	0	0	0	0	-1564.42	346.511	-75	2.827	-60.739	570.782	732.841	-33.282	-59.698	-30.257	-619.001	0	0	0	0	0	0	0	0	0	-10.627	0	-0.082	0	0	0.693	3.37	-0.18	0	-0.005	0	0	0	0	0	0	-6.83	1
SCORE:	-789.38	0.738	0	0	0	7.982	0	0	0	0	0	-1567.72	348.907	-75.892	2.812	-61.711	585.592	735.998	-34.441	-60.648	-34.171	-619.118	0	0	0	0	0	0	0	0	0	-10.485	0	-0.372	0	0	0.757	4.835	-0.154	0	-1.238	0	0	0	0	0	0	-6.657	1
SCORE:	-793.115	0.764	0	0	0	6.672	0	0	0	0	0	-1567.23	352.109	-75.847	2.817	-62.163	581.818	734.843	-34.726	-60.743	-32.701	-620.308	0	0	0	0	0	0	0	0	0	-9.52	0	-0.099	0	0	0.569	3.318	-0.184	0	0	0	0	0	0	0	0	-5.915	1
SCORE:	-802.807	0.784	0	0	0	5.261	0	0	0	0	0	-1567.53	347.429	-75.55	2.799	-61.21	579.17	734.723	-35.439	-60.62	-32.883	-619.033	0	0	0	0	0	0	0	0	0	-11.463	0	-0.3	0	0	0.41	4.861	-0.137	0	-0.547	0	0	0	0	0	0	-7.177	1
SCORE:	-790.036	0.812	0	0	0	7.724	0.001	0	0	0	0	-1564.96	343.961	-76.272	2.856	-61.062	587.946	734.845	-32.366	-60.688	-35.309	-620.553	0	0	0	0	0	0	0	0	0	-10.396	0	-0.673	0	0	0.313	4.626	-0.178	0	-3.445	0	0	0	0	0	0	-9.752	1
SCORE:	-797.207	0.796	0	0	0	7.836	0	0	0	0	0	-1566.55	346.727	-76.381	2.804	-61.689	581.812	735.053	-38.071	-60.037	-35.48	-617.098	0	0	0	0	0	0	0	0	0	-10.287	0	-0.466	0	0	0.403	3.962	-0.164	0	-1.761	0	0	0	0	0	0	-8.312	1
SCORE:	-783.522	0.808	0	0	0	7.823	0	0	0	0	0	-1566.48	354.544	-74.407	2.83	-60.172	581.72	733.454	-34.847	-60.123	-32.296	-617.663	0	0	0	0	0	0	0	0	0	-10.232	0	-0.065	0	0	3.095	4.33	-0.111	0	-0.758	0	0	0	0	0	0	-3.74	1
SCORE:	-781.548	0.74	0	0	0	6.746	0	0	0	0	0	-1567.64	357.48	-75.467	2.814	-60.803	585.729	735.021	-34.581	-60.755	-33.058	-617.258	0	0	0	0	0	0	0	0	0	-10.614	0	-0.074	0	0	3.258	4.687	-0.101	0	-0.894	0	0	0	0	0	0	-3.738	1
SCORE:	-792.033	0.68	0	0	0	7.591	0	0	0	0	0	-1565.87	351.965	-75.097	2.825	-61.633	580.237	733.355	-34.756	-61.143	-33.69	-617.161	0	0	0	0	0	0	0	0	0	-9.758	0	-0.73	0	0	0.514	4.498	-0.152	0	-2.202	0	0	0	0	0	0	-7.829	1
SCORE:	-794.886	0.684	0	0	0	8.387	0	0	0	0	0	-1567.75	348.279	-76.082	2.855	-62.133	581.721	737.145	-35.756	-60.134	-33.715	-619.378	0	0	0	0	0	0	0	0	0	-10.275	0	-0.041	0	0	1.362	4.411	-0.178	0	-1.634	0	0	0	0	0	0	-6.354	1
SCORE:	-794.87	0.668	0	0	0	6.345	0	0	0	0	0	-1567.92	349.728	-76.057	2.819	-60.805	584.308	735.187	-38.453	-60.244	-32.729	-619.836	0	0	0	0	0	0	0	0	0	-9.967	0	-0.353	0	0	1.337	3.822	-1.479	0	0	0	0	0	0	0	0	-6.641	1
SCORE:	-792.225	0.732	0	0	0	6.421	0	0	0	0	0	-1568.29	351.192	-76.319	2.821	-61.556	584.93	736.859	-35.524	-60.103	-35.911	-617.216	0	0	0	0	0	0	0	0	0	-10.169	0	-0.791	0	0	2.767	5.995	-0.199	0	-3.374	0	0	0	0	0	0	-5.772	1
SCORE:	-791.893	0.774	0	0	0	5.988	0	0	0	0	0	-1567.38	350.218	-75.345	2.821	-61.246	584.348	734.956	-34.745	-60.315	-31.943	-620.668	0	0	0	0	0	0	0	0	0	-10.926	0	0.004	0	0	1.751	4.346	-0.161	0	-0.07	0	0	0	0	0	0	-5.057	1
SCORE:	-768.275	0.75	0	0	0	6.788	0	0	0	0	0	-1568.08	350.436	-75.373	2.815	-59.464	596.605	736.189	-32.985	-60.275	-33.863	-618.311	0	0	0	0	0	0	0	0	0	-10.799	0	0.146	0	0	4.8	4.966	-0.114	0	-0.026	0	0	0	0	0	0	-1.029	1
SCORE:	-794.872	0.742	0	0	0	5.511	0	0	0	0	0	-1566.64	352.149	-76.694	2.817	-61.3	580.29	734.494	-34.824	-60.106	-34.823	-618.474	0	0	0	0	0	0	0	0	0	-9.944	0	-0.288	0	0	0.623	3.793	-0.151	0	-1.318	0	0	0	0	0	0	-7.286	1
SCORE:	-792.781	0.736	0	0	0	8.042	0	0	0	0	0	-1568.63	347.489	-75.312	2.822	-61.644	587.521	736.085	-37.263	-61.977	-32.684	-618.295	0	0	0	0	0	0	0	0	0	-12.499	0	0.237	0	0	1.885	5.661	-0.151	0	-0.079	0	0	0	0	0	0	-4.946	1
SCORE:	-789.233	0.762	0	0	0	5.769	0	0	0	0	0	-1567.36	352.058	-75.749	2.829	-61.599	583.506	734.675	-34.852	-60.779	-31.841	-618.042	0	0	0	0	0	0	0	0	0	-9.515	0	-0.064	0	-0.325	0.284	3.283	-0.179	0	-0.07	0	0	0	0	0	0	-6.587	1
SCORE:	-798.152	0.76	0	0	0	8.804	0	0	0	0	0	-1563.74	347.409	-75.22	2.823	-60.747	566.217	733.686	-34.258	-60.745	-29.991	-616.457	0	0	0	0	0	0	0	0	0	-10.95	0	0.042	0	0	1.819	4.252	-0.178	0	-0.04	0	0	0	0	0	0	-5.055	1
SCORE:	-799.01	0.708	0	0	0	7.39	0	0	0	0	0	-1570.42	349.62	-76.896	2.807	-61.411	586.73	737.537	-37.316	-60.967	-36.187	-619.621	0	0	0	0	0	0	0	0	0	-12.039	0	-0.46	0	0	1.094	5.618	-0.161	0	-2.196	0	0	0	0	0	0	-8.144	1
SCORE:	-778.893	0.702	0	0	0	6.79	0	0	0	0	0	-1567.72	350.053	-75.9	2.813	-61.188	596.373	735.184	-36.284	-60.354	-34.31	-618.946	0	0	0	0	0	0	0	0	0	-9.721	0	0.053	0	0	0.591	4.386	-0.165	0	-1.298	0	0	0	0	0	0	-6.152	1
SCORE:	-791.759	0.684	0	0	0	6.991	0	0	0	0	0	-1567.16	350.873	-75.741	2.825	-61.172	582.46	736.269	-36.02	-60.824	-34.261	-619.364	0	0	0	0	0	0	0	0	0	-9.416	0	-0.251	0	0	0.863	4.654	-0.155	0	-1.858	0	0	0	0	0	0	-6.163	1
SCORE:	-791.061	0.656	0	0	0	7.548	0	0	0	0	0	-1567.94	348.874	-76.412	2.82	-61.514	586.407	736.711	-35.482	-61.45	-35.151	-619.703	0	0	0	0	0	0	0	0	0	-10.298	0	-0.139	0	0	1.159	5.44	-0.184	0	-1.824	0	0	0	0	0	0	-5.847	1
SCORE:	-791.965	0.674	0	0	0	8.19	0.006	0	0	0	0	-1569.98	348.847	-76.511	2.828	-61.036	589.233	736.268	-36.326	-60.091	-34.868	-618.525	0	0	0	0	0	0	0	0	0	-10.429	0	-0.442	0	0	0.703	4.106	-0.135	0	-1.83	0	0	0	0	0	0	-8.029	1
SCORE:	-791.158	0.778	0	0	0	7.04	0.004	0	0	0	0	-1568.77	356.988	-76.767	2.809	-61.38	582.831	736.073	-36.148	-60.285	-35.856	-619.181	0	0	0	0	0	0	0	0	0	-10.788	0	-0.391	0	0	1.776	4.426	-0.17	0	-1.578	0	0	0	0	0	0	-6.725	1
SCORE:	-796.273	0.836	0	0	0	6.091	0	0	0	0	0	-1568.63	350.783	-76.644	2.81	-61.475	585.135	736.343	-36.357	-61.073	-35.83	-617.629	0	0	0	0	0	0	0	0	0	-10.664	0	-0.442	0	0	1.188	4.791	-0.273	0	-1.543	0	0	0	0	0	0	-6.943	1
SCORE:	-770.514	0.736	0	0	0	7.939	0	0	0	0	0	-1564.12	344.899	-76.096	2.799	-61.566	602.656	734.589	-35.474	-60.229	-30.973	-617.47	0	0	0	0	0	0	0	0	0	-9.537	0	-0.461	0	0	2.575	4.287	-1.376	0	-0.13	0	0	0	0	0	0	-4.643	1
SCORE:	-792.32	0.752	0	0	0	6.952	0	0	0	0	0	-1568.25	345.418	-74.844	2.795	-60.341	589.19	733.849	-32.714	-61.363	-38.794	-616.414	0	0	0	0	0	0	0	0	0	-12.848	0	-1.911	0	0	1.364	7.206	-0.126	0	-6.591	0	0	0	0	0	0	-12.905	1
SCORE:	-801.323	0.782	0	0	0	7.427	0	0	0	0	0	-1566.82	349.462	-76.985	2.801	-61.4	583.751	735.021	-37.232	-60.285	-35.987	-620.396	0	0	0	0	0	0	0	0	0	-10.175	0	-0.348	0	0	0.649	4.485	-0.142	0	-2.257	0	0	0	0	0	0	-7.788	1
SCORE:	-789.597	0.79	0	0	0	6.861	0	0	0	0	0	-1566.79	353.404	-75.609	2.812	-61.7	581.284	735.079	-33.94	-60.042	-34.147	-616.853	0	0	0	0	0	0	0	0	0	-10.026	0	-0.22	0	0	0.713	4.42	-0.165	0	-1.667	0	0	0	0	0	0	-6.945	1
SCORE:	-789.774	0.726	0	0	0	7.238	0	0	0	0	0	-1570.11	346.888	-75.97	2.84	-61.565	588.378	736.029	-35.457	-61.082	-33.679	-618.696	0	0	0	0	0	0	0	0	0	-11.165	0	-0.146	0	0	1.103	4.467	-0.165	0	-0.129	0	0	0	0	0	0	-6.035	1
SCORE:	-794.452	0.766	0	0	0	6.477	0	0	0	0	0	-1568.54	346.015	-75.681	2.8	-60.961	584.489	735.216	-35.316	-60.358	-35.829	-616.454	0	0	0	0	0	0	0	0	0	-11.119	0	-0.733	0	0	1.266	5.272	-0.169	0	-3.501	0	0	0	0	0	0	-8.983	1
SCORE:	-794.185	0.718	0	0	0	7.518	0	0	0	0	0	-1569.48	351.591	-76.938	2.839	-61.499	583.814	736.186	-34.971	-60.152	-36.418	-617.932	0	0	0	0	0	0	0	0	0	-10.679	0	-0.412	0	0	1.666	4.907	-0.15	0	-3.188	0	0	0	0	0	0	-7.856	1
[truncated: 6 more columns]

## Sheet: HyT19
SEQUEN	CE:
SCORE:	total_score	Transform_accept_ratio	angle_constraint	atom_pair_constraint	chainbreak	coordinate_constraint	dihedral_constraint	dslf_ca_dih	dslf_cs_ang	dslf_ss_dih	dslf_ss_dst	fa_atr	fa_dun	fa_elec	fa_intra_rep	fa_pair	fa_rep	fa_sol	hbond_bb_sc	hbond_lr_bb	hbond_sc	hbond_sr_bb	if_X_angle_constraint	if_X_atom_pair_constraint	if_X_chainbreak	if_X_coordinate_constraint	if_X_dihedral_constraint	if_X_dslf_ca_dih	if_X_dslf_cs_ang	if_X_dslf_ss_dih	if_X_dslf_ss_dst	if_X_fa_atr	if_X_fa_dun	if_X_fa_elec	if_X_fa_intra_rep	if_X_fa_pair	if_X_fa_rep	if_X_fa_sol	if_X_hbond_bb_sc	if_X_hbond_lr_bb	if_X_hbond_sc	if_X_hbond_sr_bb	if_X_omega	if_X_p_aa_pp	if_X_pro_close	if_X_rama	if_X_ref	interface_delta ligand_i	s_touching_X
SCORE:	-687.938	0.7	0	0	0	4.762	0	0	0	0	0	-1562.6	341.394	-75.137	2.8	-61.192	620.64	731.723	-27.966	-59.718	-34.671	-616.31	0	0	0	0	0	0	0	0	0	-11.231	0	-0.363	0	0	0.306	4.591	-0.162	0	-0.82	0	0	0	0	0	0	-7.679	1
SCORE:	-589.445	0.72	0	0	0	13.866	0	0	0	0	0	-1571.07	345.475	-75.572	2.798	-62.026	707.212	736.863	-32.729	-60.79	-31.438	-613.844	0	0	0	0	0	0	0	0	0	-12.691	0	-0.643	0	0	2.235	6.69	-0.202	0	-3.364	0	0	0	0	0	0	-7.976	1
SCORE:	-628.848	0.714	0	0	0	13.382	0	0	0	0	0	-1572.34	348.707	-76.101	2.816	-61.395	671.88	738.022	-33.855	-60.629	-30.769	-618.032	0	0	0	0	0	0	0	0	0	-12.538	0	-0.312	0	0	1.851	5.713	-0.17	0	-1.328	0	0	0	0	0	0	-6.785	1
SCORE:	-609.931	0.684	0	0	0	9.085	0	0	0	0	0	-1571.79	357.002	-76.623	2.814	-61.411	688.853	738.598	-34.6	-60.096	-33.624	-615.588	0	0	0	0	0	0	0	0	0	-11.372	0	-0.502	0	0	1.532	5.264	-0.131	0	-1.289	0	0	0	0	0	0	-6.498	1
SCORE:	-696.637	0.744	0	0	0	5.822	0	0	0	0	0	-1566.32	343.928	-75.776	2.805	-61.201	615.337	736.361	-34.134	-60.213	-32.264	-618.631	0	0	0	0	0	0	0	0	0	-10.452	0	-0.393	0	0	1.207	5.516	-0.192	0	-1.814	0	0	0	0	0	0	-6.128	1
SCORE:	-687.692	0.764	0	0	0	6.144	0.125	0	0	0	0	-1565.47	342.09	-75.046	2.791	-61.728	616.478	734.733	-31.401	-61.223	-29.829	-615.293	0	0	0	0	0	0	0	0	0	-12.261	0	0.007	0	0	1.553	6.149	-0.461	0	-0.741	0	0	0	0	0	0	-5.754	1
SCORE:	-698.94	0.676	0	0	0	5.56	0	0	0	0	0	-1564.44	344.589	-75.977	2.797	-61.618	612.158	733.177	-31.468	-60.172	-33.686	-618.604	0	0	0	0	0	0	0	0	0	-10.327	0	-0.381	0	0	0.61	3.498	-0.167	0	-1.721	0	0	0	0	0	0	-8.488	1
SCORE:	-674.924	0.722	0	0	0	6.366	0	0	0	0	0	-1565.52	342.983	-75.638	2.8	-61.638	629.826	735.332	-30.83	-60.956	-30.241	-616.972	0	0	0	0	0	0	0	0	0	-12.084	0	-0.086	0	0	2.401	6.56	-0.135	0	-0.137	0	0	0	0	0	0	-3.48	1
SCORE:	-700.575	0.736	0	0	0	5.156	0	0	0	0	0	-1568.02	342.344	-76.548	2.787	-61.597	610.671	736.547	-32.75	-60.726	-32.259	-614.638	0	0	0	0	0	0	0	0	0	-10.977	0	-0.258	0	-0.309	2.18	4.617	-0.207	0	-1.683	0	0	0	0	0	0	-6.637	1
SCORE:	-615.412	0.698	0	0	0	9.368	0	0	0	0	0	-1573.35	345.449	-76.409	2.817	-61.951	693.751	740.152	-33.547	-60.076	-33.906	-615.413	0	0	0	0	0	0	0	0	0	-12.464	0	-0.598	0	0	2.436	7.34	-0.212	0	-4.183	0	0	0	0	0	0	-7.682	1
SCORE:	-701.202	0.758	0	0	0	5.534	0	0	0	0	0	-1566.34	344.33	-76.472	2.81	-61.486	609.574	733.833	-30.545	-61.144	-34.226	-615.912	0	0	0	0	0	0	0	0	0	-10.855	0	-0.283	0	0	0.747	4.08	-0.187	0	-1.426	0	0	0	0	0	0	-7.924	1
SCORE:	-676.349	0.736	0	0	0	5.149	0	0	0	0	0	-1563.86	346.353	-75.262	2.858	-62.019	625.935	733.941	-29.362	-60.817	-33.767	-614.923	0	0	0	0	0	0	0	0	0	-11.772	0	-0.656	0	0	1.764	6.274	-0.217	0	-3.192	0	0	0	0	0	0	-7.798	1
SCORE:	-697.059	0.742	0	0	0	5.606	0	0	0	0	0	-1573.25	348.516	-77.303	2.814	-60.789	615.107	741.456	-34.683	-60.79	-34.326	-617.755	0	0	0	0	0	0	0	0	0	-13.073	0	-0.326	0	0	2.487	5.787	-1.038	0	-1.533	0	0	0	0	0	0	-7.697	1
SCORE:	-697.15	0.788	0	0	0	4.647	0	0	0	0	0	-1566.34	347.762	-75.942	2.831	-61.333	611.538	734.616	-34.195	-59.932	-32.822	-615.029	0	0	0	0	0	0	0	0	0	-10.072	0	-0.452	0	0	1.525	4.199	-0.18	0	-1.677	0	0	0	0	0	0	-6.658	1
SCORE:	-701.695	0.774	0	0	0	5.598	0	0	0	0	0	-1566.32	348.469	-76.29	2.819	-61.201	609.069	734.633	-32.792	-59.986	-34.349	-620.575	0	0	0	0	0	0	0	0	0	-10.261	0	-0.309	0	0	0.557	3.546	-0.011	0	-1.627	0	0	0	0	0	0	-8.104	1
SCORE:	-700.516	0.726	0	0	0	5.409	0	0	0	0	0	-1568.35	343.816	-75.47	2.787	-61.535	610.737	737.115	-30.397	-60.989	-32.77	-619.225	0	0	0	0	0	0	0	0	0	-12.315	0	0.003	0	0	1.038	5.233	-0.138	0	-0.264	0	0	0	0	0	0	-6.443	1
SCORE:	-705.508	0.728	0	0	0	5.82	0	0	0	0	0	-1568.07	343.58	-77.177	2.786	-62.068	610.515	736.98	-33.049	-60.765	-34.485	-617.973	0	0	0	0	0	0	0	0	0	-11.101	0	-0.225	0	0	1.676	4.291	-0.198	0	-1.315	0	0	0	0	0	0	-6.872	1
SCORE:	-706.728	0.734	0	0	0	5.617	0	0	0	0	0	-1566.5	343.057	-75.799	2.835	-61.564	609.163	735.907	-32.048	-60.478	-33.929	-618.864	0	0	0	0	0	0	0	0	0	-10.231	0	-0.487	0	0	1.249	4.829	-0.139	0	-1.774	0	0	0	0	0	0	-6.552	1
SCORE:	-698.023	0.806	0	0	0	5.324	0	0	0	0	0	-1566.11	345.299	-74.84	2.796	-62.09	611.107	733.138	-28.893	-60.008	-34.547	-616.562	0	0	0	0	0	0	0	0	0	-10.953	0	-0.08	0	0	1.265	3.348	-0.015	0	-0.119	0	0	0	0	0	0	-6.554	1
SCORE:	-704.002	0.808	0	0	0	4.196	0	0	0	0	0	-1562.62	343.943	-74.74	2.819	-61.032	606.435	731.33	-27.448	-60.636	-36.826	-618.959	0	0	0	0	0	0	0	0	0	-10.402	0	-0.027	0	0	0.418	3.587	0	0	-0.153	0	0	0	0	0	0	-6.578	1
SCORE:	-707.042	0.83	0	0	0	5.775	0	0	0	0	0	-1567.93	342.62	-76.271	2.816	-61.368	608.455	735.736	-32.143	-60.809	-35.917	-616.642	0	0	0	0	0	0	0	0	0	-11.421	0	-0.673	0	0	0.839	5.09	-0.202	0	-3.082	0	0	0	0	0	0	-9.45	1
SCORE:	-602.102	0.732	0	0	0	8.463	0	0	0	0	0	-1571.6	344.194	-75.641	2.804	-61.809	705.911	738.262	-34.249	-60.41	-32.359	-615.491	0	0	0	0	0	0	0	0	0	-12.722	0	-0.633	0	0	2.218	6.817	-0.232	0	-3.489	0	0	0	0	0	0	-8.042	1
SCORE:	-615.95	0.692	0	0	0	16.767	0	0	0	0	0	-1570.94	358.374	-75.983	2.834	-60.712	661.886	737.318	-32.405	-59.692	-32.697	-612.165	0	0	0	0	0	0	0	0	0	-11.782	0	-0.463	0	0	2.165	6.219	-0.177	0	-1.872	0	0	0	0	0	0	-5.909	1
SCORE:	-691.196	0.74	0	0	0	6.99	0	0	0	0	0	-1565.45	344.083	-75.314	2.795	-61.388	613.244	734.144	-29.064	-60.515	-33.34	-617.357	0	0	0	0	0	0	0	0	0	-12.181	0	-0.321	0	0	1.587	5.858	-0.157	0	-1.807	0	0	0	0	0	0	-7.022	1
SCORE:	-631.107	0.768	0	0	0	20.751	0	0	0	0	0	-1565.86	351.066	-75.949	2.827	-61.126	648.257	735.269	-32.073	-59.688	-30.868	-612.632	0	0	0	0	0	0	0	0	0	-10.137	0	-0.917	0	0	1.075	5.358	-0.154	0	-2.493	0	0	0	0	0	0	-7.267	1
SCORE:	-609.263	0.732	0	0	0	12.449	0	0	0	0	0	-1571.03	357.442	-75.076	2.814	-60.229	675.154	737.966	-33.739	-59.941	-30.138	-615.515	0	0	0	0	0	0	0	0	0	-10.908	0	-0.699	0	0	1.345	5.013	-0.147	0	-2.147	0	0	0	0	0	0	-7.545	1
SCORE:	-696.202	0.756	0	0	0	5.646	0	0	0	0	0	-1567.83	345.628	-75.57	2.812	-61.066	614.117	736.271	-33.51	-60.019	-31.954	-619.013	0	0	0	0	0	0	0	0	0	-11.446	0	-0.323	0	0	1.643	4.921	-1.529	0	-1.416	0	0	0	0	0	0	-8.15	1
SCORE:	-710.373	0.734	0	0	0	5.658	0	0	0	0	0	-1566.58	341.991	-76.822	2.792	-61.791	608.524	736.13	-34.696	-60.292	-35.294	-617.582	0	0	0	0	0	0	0	0	0	-11.992	0	-0.389	0	0	1.171	4.714	-0.429	0	-1.794	0	0	0	0	0	0	-8.72	1
SCORE:	-573.617	0.744	0	0	0	23.655	0	0	0	0	0	-1565.59	347.985	-76.64	2.822	-61.099	698.758	735.833	-32.345	-60.288	-32.14	-610.967	0	0	0	0	0	0	0	0	0	-10.86	0	-0.697	0	0	1.639	5.755	-0.16	0	-1.467	0	0	0	0	0	0	-5.79	1
SCORE:	-695.225	0.734	0	0	0	4.921	0	0	0	0	0	-1569.51	346.131	-76.695	2.806	-61.958	615.686	738.394	-33.119	-61.41	-33.007	-615.654	0	0	0	0	0	0	0	0	0	-11.728	0	-0.037	0	0	2.498	5.801	-0.149	0	-1.758	0	0	0	0	0	0	-5.374	1
SCORE:	-687.074	0.756	0	0	0	4.922	0	0	0	0	0	-1567.67	343.475	-76.153	2.803	-61.855	622.874	736.953	-32.263	-61.526	-31.736	-613.938	0	0	0	0	0	0	0	0	0	-12.444	0	-0.042	0	0	1.479	5.915	-0.418	0	-0.132	0	0	0	0	0	0	-5.643	1
SCORE:	-703.504	0.742	0	0	0	6.095	0	0	0	0	0	-1567.6	348.794	-76.098	2.807	-62.105	609.064	734.997	-33.363	-61.457	-35.026	-616.625	0	0	0	0	0	0	0	0	0	-10.489	0	-0.454	0	0	0.961	5.229	-0.158	0	-1.895	0	0	0	0	0	0	-6.806	1
SCORE:	-694.52	0.78	0	0	0	5.617	0	0	0	0	0	-1565.83	345.178	-75.373	2.777	-61.7	614.179	734.709	-29.969	-60.413	-34.706	-617.318	0	0	0	0	0	0	0	0	0	-11.691	0	-0.279	0	0	1.611	5.506	-0.159	0	-2.761	0	0	0	0	0	0	-7.773	1
SCORE:	-701.678	0.77	0	0	0	5.581	0	0	0	0	0	-1567.61	346.985	-76.17	2.783	-62.223	609.659	735.957	-33.598	-60.523	-33.995	-617.875	0	0	0	0	0	0	0	0	0	-12.069	0	-0.355	0	0	1.562	5.237	-1.643	0	-0.13	0	0	0	0	0	0	-7.397	1
SCORE:	-713.11	0.76	0	0	0	5.547	0	0	0	0	0	-1566.44	341.638	-77.222	2.78	-62	608.119	735.517	-32.973	-61.187	-36.57	-617.524	0	0	0	0	0	0	0	0	0	-11.576	0	-0.658	0	0	1.079	4.351	-0.175	0	-2.753	0	0	0	0	0	0	-9.732	1
SCORE:	-704.624	0.688	0	0	0	5.742	0	0	0	0	0	-1566.49	343.278	-76.516	2.791	-62.211	609.244	734.849	-32.627	-61.563	-31.536	-616.874	0	0	0	0	0	0	0	0	0	-10.419	0	-0.211	0	0	0.635	3.841	-0.172	0	-0.061	0	0	0	0	0	0	-6.386	1
SCORE:	-664.607	0.714	0	0	0	4.907	0	0	0	0	0	-1567.42	345.246	-74.673	2.795	-62.092	638.263	736.713	-32.742	-60.412	-28.55	-615.241	0	0	0	0	0	0	0	0	0	-13.81	0	0.072	0	0	7.088	6.54	-0.933	0	-0.07	0	0	0	0	0	0	-1.113	1
SCORE:	-615.149	0.72	0	0	0	9.243	0.005	0	0	0	0	-1573.4	346.094	-76.403	2.829	-61.4	695.846	738.696	-34.321	-60.684	-32.86	-619.184	0	0	0	0	0	0	0	0	0	-10.926	0	-0.44	0	0	2.078	4.475	-1.286	0	-1.449	0	0	0	0	0	0	-7.548	1
SCORE:	-490.174	0.69	0	0	0	6.002	0	0	0	0	0	-1574.61	342.855	-76.038	2.824	-60.28	825.954	741.484	-34.922	-59.848	-33.705	-618.989	0	0	0	0	0	0	0	0	0	-11.048	0	-0.888	0	-0.688	0.778	6.274	-1.772	0	-3.004	0	0	0	0	0	0	-10.346	1
SCORE:	-686.817	0.702	0	0	0	6.226	0	0	0	0	0	-1567.01	345.594	-75.485	2.792	-61.384	613.794	734.494	-32.575	-60.024	-29.172	-613.343	0	0	0	0	0	0	0	0	0	-11.375	0	0.031	0	0	1.27	4.593	-0.274	0	0	0	0	0	0	0	0	-5.755	1
SCORE:	-620.556	0.742	0	0	0	15.575	0.002	0	0	0	0	-1570.44	358.243	-75.895	2.827	-60.323	660.079	737.177	-32.052	-60.277	-32.217	-611.91	0	0	0	0	0	0	0	0	0	-11.852	0	-0.683	0	0	1.351	6.044	-0.148	0	-1.671	0	0	0	0	0	0	-6.96	1
SCORE:	-704.606	0.684	0	0	0	6.331	0	0	0	0	0	-1566.12	341.548	-76.029	2.811	-61.168	609.305	734.593	-31.487	-60.336	-33.898	-616.875	0	0	0	0	0	0	0	0	0	-12.119	0	-0.763	0	0	2.532	4.916	-0.129	0	-2.873	0	0	0	0	0	0	-8.435	1
SCORE:	-703.669	0.736	0	0	0	5.089	0	0	0	0	0	-1567.84	348.301	-75.763	2.834	-61.625	610.255	735.082	-31.713	-60.987	-35.42	-619.021	0	0	0	0	0	0	0	0	0	-12.076	0	-0.513	0	0	1.768	5.861	-0.18	0	-1.864	0	0	0	0	0	0	-7.004	1
SCORE:	-697.77	0.738	0	0	0	5.644	0	0	0	0	0	-1563.52	344.063	-74.213	2.804	-61.581	610.796	733.156	-28.362	-59.857	-36.885	-618.182	0	0	0	0	0	0	0	0	0	-10.521	0	0.326	0	0	1.164	4.045	-0.073	0	-0.21	0	0	0	0	0	0	-5.268	1
SCORE:	-702.524	0.718	0	0	0	5.414	0	0	0	0	0	-1564.84	342.253	-74.879	2.791	-62.212	608.248	734.088	-27.673	-59.904	-35.101	-618.406	0	0	0	0	0	0	0	0	0	-10.594	0	-0.078	0	0	0.335	4.071	-0.013	0	-0.227	0	0	0	0	0	0	-6.507	1
SCORE:	-676.004	0.76	0	0	0	5.223	0	0	0	0	0	-1562.25	345.562	-75.341	2.798	-61.871	627.924	732.795	-30.91	-60.437	-30.313	-617.388	0	0	0	0	0	0	0	0	0	-11.304	0	0.059	0	0	1.647	5.434	-0.518	0	-0.132	0	0	0	0	0	0	-4.814	1
SCORE:	-678.824	0.752	0	0	0	7.078	0	0	0	0	0	-1566.72	345.083	-76.237	2.815	-60.705	627.829	735.813	-32.063	-62.634	-31.462	-615.841	0	0	0	0	0	0	0	0	0	-10.523	0	-0.182	0	0	1.094	4.378	-0.192	0	-1.407	0	0	0	0	0	0	-6.832	1
SCORE:	-628.053	0.776	0	0	0	13.303	0	0	0	0	0	-1568.28	344.919	-75.27	2.805	-61.399	668.316	736.909	-29.435	-60.434	-31.341	-617.932	0	0	0	0	0	0	0	0	0	-10.638	0	-0.355	0	0	1.553	4.638	-0.04	0	-0.835	0	0	0	0	0	0	-5.677	1
SCORE:	-690.648	0.766	0	0	0	6.134	0	0	0	0	0	-1564.36	345.325	-75.158	2.831	-61.258	613.143	733.246	-30.289	-59.891	-32.169	-616.574	0	0	0	0	0	0	0	0	0	-9.628	0	-0.123	0	0	0.807	3.923	-0.16	0	-0.059	0	0	0	0	0	0	-5.24	1
SCORE:	-598.146	0.724	0	0	0	18.51	0	0	0	0	0	-1572.43	346.865	-75.228	2.83	-60.781	689.234	738.697	-32.695	-60.244	-31.739	-611.919	0	0	0	0	0	0	0	0	0	-11.519	0	-0.559	0	-0.264	1.435	5.442	-0.21	0	-2.52	0	0	0	0	0	0	-8.195	1
SCORE:	-560.389	0.744	0	0	0	22.191	0	0	0	0	0	-1565.66	362.866	-74.666	2.822	-60.397	686.41	734.26	-31.676	-60.261	-37.191	-603.926	0	0	0	0	0	0	0	0	0	-12	0	-0.199	0	-0.258	1.324	8.398	-0.149	0	-1.946	0	0	0	0	0	0	-4.83	1
SCORE:	-707.255	0.688	0	0	0	4.733	0.003	0	0	0	0	-1566.31	340.975	-76.501	2.784	-61.682	608.829	735.086	-32.08	-60.501	-33.114	-616.245	0	0	0	0	0	0	0	0	0	-11.159	0	-0.27	0	0	0.926	4.397	-0.188	0	-1.814	0	0	0	0	0	0	-8.108	1
SCORE:	-706.11	0.764	0	0	0	5.831	0	0	0	0	0	-1568.65	343.59	-76.845	2.786	-61.504	607.645	737.109	-35.515	-60.569	-30.151	-618.409	0	0	0	0	0	0	0	0	0	-11.593	0	-0.338	0	0	0.896	4.7	-1.722	0	-0.001	0	0	0	0	0	0	-8.06	1
SCORE:	-693.297	0.692	0	0	0	5.145	0	0	0	0	0	-1568.73	345.47	-74.657	2.792	-62.129	618.487	736.812	-34.308	-60.364	-30.784	-617.53	0	0	0	0	0	0	0	0	0	-12.942	0	-0.509	0	0	3.608	6.979	-0.471	0	-3.67	0	0	0	0	0	0	-7.005	1
SCORE:	-623.424	0.718	0	0	0	14.336	0	0	0	0	0	-1573.76	350.895	-75.974	2.836	-61.104	671.822	739.805	-33.18	-60.084	-32.263	-616.403	0	0	0	0	0	0	0	0	0	-11.207	0	-0.283	0	0	1.545	5.592	-0.129	0	-1.456	0	0	0	0	0	0	-5.938	1
SCORE:	-676.319	0.728	0	0	0	4.84	0	0	0	0	0	-1565.29	345.334	-75.555	2.84	-61.627	626.286	734.939	-31.81	-60.254	-30.282	-616.104	0	0	0	0	0	0	0	0	0	-10.588	0	-0.201	0	0	1.489	4.7	-0.192	0	-0.123	0	0	0	0	0	0	-4.914	1
SCORE:	-701.785	0.7	0	0	0	5.269	0	0	0	0	0	-1565.4	344.38	-76.379	2.788	-61.894	611.763	734.151	-33.612	-59.962	-33.379	-618.627	0	0	0	0	0	0	0	0	0	-10.429	0	-0.33	0	0	0.564	3.825	-0.146	0	-1.565	0	0	0	0	0	0	-8.082	1
SCORE:	-690.099	0.756	0	0	0	6.635	0	0	0	0	0	-1566.78	349.839	-76.153	2.832	-61.996	615.094	736.44	-33.095	-59.82	-32.684	-618.04	0	0	0	0	0	0	0	0	0	-10.794	0	-0.38	0	0	2.432	6.408	-0.185	0	-1.844	0	0	0	0	0	0	-4.362	1
SCORE:	-708.445	0.732	0	0	0	5.998	0	0	0	0	0	-1566.08	344.464	-77.312	2.78	-61.39	606.991	734.536	-32.93	-59.867	-34.857	-618.373	0	0	0	0	0	0	0	0	0	-11.014	0	-0.435	0	0	1.009	4.031	-0.197	0	-1.562	0	0	0	0	0	0	-8.167	1
SCORE:	-693.448	0.71	0	0	0	6.665	0	0	0	0	0	-1564.64	341.843	-75.024	2.793	-61.189	615.92	733.68	-31.463	-60.449	-31.067	-617.84	0	0	0	0	0	0	0	0	0	-11.269	0	-0.745	0	0	0.724	5.407	-0.292	0	-3.025	0	0	0	0	0	0	-9.201	1
SCORE:	-588.282	0.712	0	0	0	10.552	0	0	0	0	0	-1567.19	346.126	-76.072	2.835	-61.553	709.516	735.53	-32.777	-60.338	-32.009	-612.244	0	0	0	0	0	0	0	0	0	-11.708	0	-0.653	0	0	1.736	6.169	-0.223	0	-2.363	0	0	0	0	0	0	-7.041	1
SCORE:	-394.929	0.744	0	0	0	6.091	0	0	0	0	0	-1568.98	342.421	-76.057	2.802	-62.025	911.75	736.186	-32.707	-60.855	-29.558	-614.289	0	0	0	0	0	0	0	0	0	-12.884	0	-0.326	0	0	1.911	5.798	-1.758	0	-0.129	0	0	0	0	0	0	-7.387	1
SCORE:	-415.301	0.754	0	0	0	5.387	0	0	0	0	0	-1572.56	353.729	-76.762	2.816	-61.164	891.473	737.22	-33.754	-60.794	-34.221	-614.569	0	0	0	0	0	0	0	0	0	-12.071	0	-0.79	0	0	1.128	4.992	-2.005	0	-2.269	0	0	0	0	0	0	-11.016	1
SCORE:	-689.77	0.756	0	0	0	6.019	0.004	0	0	0	0	-1562.89	343.2	-75.436	2.789	-61.411	614.338	732.47	-29.748	-60.931	-32.568	-615.696	0	0	0	0	0	0	0	0	0	-10.587	0	-0.527	0	-0.272	1.353	4.726	-0.173	0	-2.531	0	0	0	0	0	0	-8.01	1
SCORE:	-684.054	0.718	0	0	0	4.524	0	0	0	0	0	-1567.39	344.635	-76.037	2.803	-62.199	624.577	736.622	-34.107	-61.169	-30.715	-614.198	0	0	0	0	0	0	0	0	0	-13.014	0	-0.097	0	0	3.451	6.468	-0.223	0	-1.416	0	0	0	0	0	0	-4.831	1
SCORE:	-696.172	0.602	0	0	0	5.389	0	0	0	0	0	-1568.91	344.163	-76.359	2.84	-61.554	616.523	737.719	-35.049	-59.701	-31.663	-617.351	0	0	0	0	0	0	0	0	0	-11.662	0	-0.308	0	0	3.271	6.333	-0.261	0	-2.883	0	0	0	0	0	0	-5.512	1
SCORE:	-686.797	0.788	0	0	0	4.548	0	0	0	0	0	-1564.87	346.256	-75.94	2.8	-61.771	624.111	735.697	-32.257	-61.005	-34.813	-616.369	0	0	0	0	0	0	0	0	0	-11.021	0	-0.747	0	-0.337	1.235	5.891	-1.833	0	-2.079	0	0	0	0	0	0	-8.892	1
SCORE:	-695.468	0.752	0	0	0	6.869	0	0	0	0	0	-1568.17	344.122	-76.207	2.823	-61.237	614.048	736.844	-30.646	-62.745	-34.273	-614.955	0	0	0	0	0	0	0	0	0	-12.349	0	-0.252	0	0	2.366	5.282	-0.142	0	-1.097	0	0	0	0	0	0	-6.191	1
SCORE:	-696.211	0.746	0	0	0	5.124	0	0	0	0	0	-1568.13	354.517	-77.08	2.821	-61.389	610.266	736.806	-33.565	-59.775	-34.755	-619.548	0	0	0	0	0	0	0	0	0	-11.629	0	-0.323	0	0	1.345	5.218	-0.118	0	-1.842	0	0	0	0	0	0	-7.349	1
SCORE:	-704.89	0.736	0	0	0	4.664	0	0	0	0	0	-1566.31	344.669	-76.351	2.797	-61.971	611.927	734.96	-33.497	-60.776	-33.615	-617.843	0	0	0	0	0	0	0	0	0	-10.539	0	-0.395	0	0	0.902	4.092	-0.149	0	-1.602	0	0	0	0	0	0	-7.692	1
SCORE:	-700.715	0.688	0	0	0	5.843	0	0	0	0	0	-1568.28	342.757	-76.012	2.796	-61.557	611.031	737.384	-32.625	-60.226	-32.966	-616.61	0	0	0	0	0	0	0	0	0	-11.721	0	-0.78	0	0	1.809	5.448	-1.704	0	-1.441	0	0	0	0	0	0	-8.389	1
SCORE:	-690.558	0.708	0	0	0	5.352	0	0	0	0	0	-1564.94	343.35	-75.894	2.814	-61.42	614.495	735.199	-30.474	-59.647	-32.163	-617.484	0	0	0	0	0	0	0	0	0	-11.364	0	-0.257	0	0	2.48	5.497	-0.207	0	-0.122	0	0	0	0	0	0	-3.972	1
SCORE:	-678.734	0.7	0	0	0	5.791	0	0	0	0	0	-1567.35	343.405	-75.61	2.805	-62.139	630.311	737.625	-33.439	-60.84	-32.527	-618.031	0	0	0	0	0	0	0	0	0	-11.951	0	-0.321	0	0	3.123	6.902	-1.77	0	-1.394	0	0	0	0	0	0	-5.411	1
SCORE:	-598.085	0.758	0	0	0	23.375	0	0	0	0	0	-1566.92	351.336	-73.276	2.893	-61.392	670.48	735.271	-27.803	-59.983	-33.811	-610.7	0	0	0	0	0	0	0	0	0	-9.506	0	-0.144	0	0	0.802	5.117	-0.075	0	-3.378	0	0	0	0	0	0	-7.183	1
SCORE:	-682.266	0.774	0	0	0	5.507	0	0	0	0	0	-1564.74	343.935	-75.589	2.798	-62.005	625.147	734.496	-30.706	-60.858	-30.051	-618.142	0	0	0	0	0	0	0	0	0	-11.758	0	-0.134	0	0	2.052	5.234	-0.233	0	-0.131	0	0	0	0	0	0	-4.971	1
SCORE:	-708.655	0.696	0	0	0	4.878	0	0	0	0	0	-1567.29	341.339	-76.695	2.794	-61.215	607.107	735.749	-36.379	-60.241	-30.143	-616.928	0	0	0	0	0	0	0	0	0	-12.599	0	-0.39	0	0	1.74	4.853	-2.375	0	0	0	0	0	0	0	0	-8.771	1
SCORE:	-422.847	0.692	0	0	0	6.625	0.006	0	0	0	0	-1567.87	340.22	-73.872	2.829	-61.38	878.694	734.713	-30.199	-60.308	-30.151	-612.32	0	0	0	0	0	0	0	0	0	-11.754	0	-0.21	0	-0.302	4.536	5.888	-0.495	0	-1.75	0	0	0	0	0	0	-4.087	1
SCORE:	-416.922	0.756	0	0	0	7.262	0	0	0	0	0	-1572.91	344.47	-76.483	2.814	-62.215	895.314	740.219	-33.298	-60.543	-32.569	-618.729	0	0	0	0	0	0	0	0	0	-12.533	0	-0.388	0	0	1.639	6.099	-0.194	0	-1.622	0	0	0	0	0	0	-6.999	1
SCORE:	-697.309	0.704	0	0	0	5.764	0	0	0	0	0	-1568.22	346.918	-76.201	2.804	-62.269	613.206	736.714	-34.017	-60.834	-33.327	-616.613	0	0	0	0	0	0	0	0	0	-10.708	0	-0.136	0	0	2.137	5.358	-0.17	0	-1.822	0	0	0	0	0	0	-5.341	1
SCORE:	-694.686	0.718	0	0	0	4.93	0	0	0	0	0	-1569.08	344.241	-75.517	2.818	-61.868	614.648	736.128	-31.579	-61.579	-30.548	-616.695	0	0	0	0	0	0	0	0	0	-10.942	0	-0.064	0	0	1.168	4.541	-0.207	0	-0.128	0	0	0	0	0	0	-5.631	1
SCORE:	-701.713	0.748	0	0	0	6.367	0	0	0	0	0	-1566.17	342.132	-75.349	2.816	-61.185	610.368	734.683	-29.942	-59.64	-37.461	-615.665	0	0	0	0	0	0	0	0	0	-11.307	0	-0.617	0	0	1.208	4.932	-1.624	0	-1.201	0	0	0	0	0	0	-8.609	1
SCORE:	-599.744	0.724	0	0	0	14.801	0.01	0	0	0	0	-1568.18	346.719	-74.191	2.82	-61.004	696.073	736.313	-33.711	-60.446	-31.697	-615.412	0	0	0	0	0	0	0	0	0	-11.108	0	-0.719	0	-0.277	1.246	5.936	-0.202	0	-2.828	0	0	0	0	0	0	-7.951	1
SCORE:	-701.827	0.812	0	0	0	6.298	0	0	0	0	0	-1566.85	343.246	-75.948	2.814	-61.059	609.602	736.635	-33.266	-60.083	-31.856	-619.676	0	0	0	0	0	0	0	0	0	-10.793	0	0.102	0	0	1.416	4.828	-0.185	0	-0.053	0	0	0	0	0	0	-4.686	1
SCORE:	-677.121	0.764	0	0	0	4.998	0	0	0	0	0	-1565.49	344.223	-75.796	2.797	-61.829	632.475	734.504	-30.636	-61.41	-34.069	-616.938	0	0	0	0	0	0	0	0	0	-12.169	0	-0.305	0	0	3.211	6.222	-0.198	0	-1.365	0	0	0	0	0	0	-4.605	1
SCORE:	-694.291	0.692	0	0	0	5.847	0	0	0	0	0	-1564.27	343.209	-75.869	2.807	-61.202	613.859	733.59	-30.705	-60.134	-31.293	-617.389	0	0	0	0	0	0	0	0	0	-10.555	0	0.027	0	0	1.518	4.519	-0.183	0	-0.058	0	0	0	0	0	0	-4.734	1
SCORE:	-702.248	0.758	0	0	0	4.939	0	0	0	0	0	-1567.32	343.564	-76.009	2.789	-61.846	610.048	735.678	-32.602	-60.737	-30.335	-617.01	0	0	0	0	0	0	0	0	0	-10.855	0	-0.125	0	0	1.079	4.329	-0.245	0	-0.131	0	0	0	0	0	0	-5.949	1
SCORE:	-704.436	0.768	0	0	0	5.424	0	0	0	0	0	-1567.01	341.85	-75.787	2.809	-61.67	608.259	736.459	-27.333	-59.926	-37.713	-618.489	0	0	0	0	0	0	0	0	0	-12.357	0	-0.304	0	0	1.387	5.241	-0.01	0	-1.351	0	0	0	0	0	0	-7.394	1
SCORE:	-699.286	0.702	0	0	0	6.191	0	0	0	0	0	-1565.72	343.093	-76.667	2.796	-61.709	612.488	734.573	-32.185	-60.806	-32.741	-617.059	0	0	0	0	0	0	0	0	0	-11.204	0	-0.274	0	0	2.19	4.655	-1.192	0	-0.061	0	0	0	0	0	0	-5.886	1
SCORE:	-695.441	0.808	0	0	0	4.308	0	0	0	0	0	-1567.59	346.244	-76.186	2.819	-61.795	614.593	736.981	-33.995	-60.846	-32.066	-615.882	0	0	0	0	0	0	0	0	0	-11.784	0	-0.334	0	0	2.365	6.442	-0.202	0	-1.965	0	0	0	0	0	0	-5.479	1
SCORE:	-702.519	0.796	0	0	0	5.688	0.254	0	0	0	0	-1567.91	343.52	-76.124	2.812	-61.389	610.336	736.414	-31.451	-60.422	-33.219	-618.873	0	0	0	0	0	0	0	0	0	-10.951	0	-0.282	0	0	0.9	4.571	-0.13	0	-1.708	0	0	0	0	0	0	-7.6	1
SCORE:	-673.071	0.718	0	0	0	6.747	0	0	0	0	0	-1568.58	349.118	-74.316	2.798	-61.89	618.66	735.534	-28.445	-60.086	-29.378	-614.04	0	0	0	0	0	0	0	0	0	-13.811	0	0.596	0	0	2.72	5.294	-0.034	0	-0.069	0	0	0	0	0	0	-5.304	1
SCORE:	-698.099	0.732	0	0	0	6.347	0	0	0	0	0	-1568.93	345.044	-76.009	2.801	-61.456	613.189	736.784	-32.691	-60.818	-33.196	-618.29	0	0	0	0	0	0	0	0	0	-10.822	0	-0.27	0	0	1.183	4.694	-0.165	0	-1.741	0	0	0	0	0	0	-7.121	1
SCORE:	-414.872	0.76	0	0	0	5.812	0	0	0	0	0	-1572.05	354.375	-76.599	2.811	-61.279	892.411	737.669	-34.61	-59.917	-33.077	-617.581	0	0	0	0	0	0	0	0	0	-11.626	0	-0.248	0	0	1.235	4.28	-0.154	0	-1.486	0	0	0	0	0	0	-8	1
SCORE:	-616.6	0.72	0	0	0	9.332	0	0	0	0	0	-1572.14	346.649	-76.259	2.821	-61.996	690.709	737.999	-33.907	-60.613	-32.432	-613.927	0	0	0	0	0	0	0	0	0	-10.534	0	-0.546	0	0	0.7	4.616	-0.168	0	-1.832	0	0	0	0	0	0	-7.763	1
SCORE:	-423.16	0.678	0	0	0	6.291	0	0	0	0	0	-1570.5	343.139	-76.481	2.831	-62.101	895.716	736.64	-31.875	-60.069	-35.725	-615.97	0	0	0	0	0	0	0	0	0	-11.873	0	-0.365	0	0	1.602	4.836	-0.13	0	-1.822	0	0	0	0	0	0	-7.753	1
SCORE:	-427.361	0.79	0	0	0	7.834	0	0	0	0	0	-1566.44	343.8	-75.463	2.83	-61.754	876.699	733.799	-30.668	-61.608	-30.458	-614.658	0	0	0	0	0	0	0	0	0	-10.797	0	0.028	0	-0.351	3.337	5.116	-0.212	0	-0.071	0	0	0	0	0	0	-2.951	1
SCORE:	-675.558	0.736	0	0	0	6.08	0	0	0	0	0	-1565.22	346.202	-74.178	2.853	-59.89	623.136	733.635	-32.028	-59.656	-30.777	-616.37	0	0	0	0	0	0	0	0	0	-10.452	0	-0.117	0	0	1.945	5.374	-1.713	0	-0.899	0	0	0	0	0	0	-5.863	1
SCORE:	-705.572	0.722	0	0	0	5.689	0	0	0	0	0	-1568.28	342.911	-75.676	2.811	-61.125	608.168	736.331	-32.223	-60.357	-33.572	-617.657	0	0	0	0	0	0	0	0	0	-12.377	0	-0.717	0	0	1.163	5.468	-1.538	0	-1.798	0	0	0	0	0	0	-9.799	1
SCORE:	-621.528	0.768	0	0	0	15.504	0	0	0	0	0	-1571.59	358.55	-76.022	2.827	-60.785	662.549	738.852	-35.717	-59.705	-30.673	-614.28	0	0	0	0	0	0	0	0	0	-11.451	0	-0.321	0	0	1.077	6.505	-2.06	0	-0.16	0	0	0	0	0	0	-6.41	1
SCORE:	-424.593	0.796	0	0	0	5.517	0	0	0	0	0	-1573.03	346.261	-77.498	2.817	-62.186	893.373	738.809	-34.262	-60.178	-33.006	-618.876	0	0	0	0	0	0	0	0	0	-10.93	0	-0.307	0	0	1.199	4.596	-0.129	0	-1.681	0	0	0	0	0	0	-7.252	1
SCORE:	-690.153	0.81	0	0	0	5.466	0	0	0	0	0	-1565.34	343.384	-75.305	2.815	-61.265	617.392	733.028	-31.832	-60.308	-30.488	-614.593	0	0	0	0	0	0	0	0	0	-12.906	0	-0.272	0	0	3.167	5.647	-0.135	0	-1.052	0	0	0	0	0	0	-5.551	1
SCORE:	-623.73	0.776	0	0	0	15.972	0	0	0	0	0	-1570.97	352.122	-75.544	2.829	-61.206	663.603	737.93	-34.735	-59.613	-32.218	-612.531	0	0	0	0	0	0	0	0	0	-11.515	0	-0.794	0	-0.291	1.027	6.329	-1.575	0	-1.683	0	0	0	0	0	0	-8.502	1
SCORE:	-698.346	0.714	0	0	0	5.6	0	0	0	0	0	-1567.7	343.653	-75.746	2.791	-61.449	612.389	736.638	-32.477	-60.286	-30.873	-619.01	0	0	0	0	0	0	0	0	0	-11.196	0	0.008	0	0	1.366	5.105	-0.145	0	-0.376	0	0	0	0	0	0	-5.238	1
SCORE:	-687.268	0.668	0	0	0	7.509	0	0	0	0	0	-1564.66	345.679	-75.082	2.804	-61.568	612.529	733.238	-30.695	-60.623	-32.136	-614.271	0	0	0	0	0	0	0	0	0	-12.249	0	-0.446	0	0	1.931	6.99	-0.356	0	-2.472	0	0	0	0	0	0	-6.602	1
SCORE:	-602.943	0.77	0	0	0	16.314	0	0	0	0	0	-1567.37	350.5	-76.059	2.84	-61.174	679.715	735.944	-32.065	-60.372	-32.117	-610.465	0	0	0	0	0	0	0	0	0	-10.848	0	-0.435	0	0	2.668	6.654	-0.184	0	-1.52	0	0	0	0	0	0	-3.665	1
SCORE:	-632.089	0.652	0	0	0	16.334	0	0	0	0	0	-1566.07	350.028	-76.524	2.829	-62.038	652.801	735.138	-30.463	-60.619	-34.11	-610.423	0	0	0	0	0	0	0	0	0	-10.731	0	-0.527	0	0	3.152	6.851	-0.405	0	-1.811	0	0	0	0	0	0	-3.47	1
SCORE:	-598.929	0.772	0	0	0	6.539	0	0	0	0	0	-1571.72	344.79	-76.442	2.798	-62.042	713.276	739.402	-33.213	-60.815	-34.154	-616.677	0	0	0	0	0	0	0	0	0	-11.799	0	-0.464	0	-0.324	2.44	5.91	-1.226	0	-1.894	0	0	0	0	0	0	-7.357	1
SCORE:	-670.098	0.79	0	0	0	7.606	0	0	0	0	0	-1563.1	344.052	-75.843	2.804	-61.925	633.536	733.786	-31.584	-61.098	-31.851	-615.572	0	0	0	0	0	0	0	0	0	-11.24	0	-0.782	0	0	4.802	6.456	-1.779	0	-2.734	0	0	0	0	0	0	-5.276	1
SCORE:	-694.648	0.714	0	0	0	6.831	0	0	0	0	0	-1565.99	343.702	-75.634	2.803	-61.444	612.531	734.955	-32.094	-60.305	-31.031	-617.038	0	0	0	0	0	0	0	0	0	-11.47	0	0.012	0	0	1.581	4.981	-0.275	0	-0.058	0	0	0	0	0	0	-5.229	1
SCORE:	-698.307	0.776	0	0	0	5.594	0	0	0	0	0	-1567.56	344.511	-75.719	2.791	-61.582	609.919	735.688	-33.095	-60.22	-30.256	-616.301	0	0	0	0	0	0	0	0	0	-10.979	0	-0.121	0	-0.179	0.95	4.914	-0.183	0	-0.13	0	0	0	0	0	0	-5.727	1
SCORE:	-707.396	0.698	0	0	0	4.262	0	0	0	0	0	-1566.28	343.982	-77.046	2.8	-62.113	609.298	735.011	-34.282	-61.192	-33.681	-614.881	0	0	0	0	0	0	0	0	0	-10.934	0	-0.518	0	0	1.18	4.353	-0.161	0	-1.763	0	0	0	0	0	0	-7.843	1
SCORE:	-701.36	0.766	0	0	0	6.415	0	0	0	0	0	-1567.1	343.906	-75.478	2.808	-61.66	609.24	735.953	-32.73	-60.699	-32.665	-618.255	0	0	0	0	0	0	0	0	0	-10.884	0	-0.08	0	0	0.959	4.607	-0.242	0	-0.815	0	0	0	0	0	0	-6.455	1
SCORE:	-703.352	0.754	0	0	0	6.07	0.002	0	0	0	0	-1566.42	346.204	-76.515	2.795	-61.948	608.996	734.173	-35.352	-60.542	-32.361	-615.65	0	0	0	0	0	0	0	0	0	-10.659	0	-0.544	0	0	1.03	4.213	-0.16	0	-2.394	0	0	0	0	0	0	-8.514	1
SCORE:	-701.026	0.712	0	0	0	6.418	0	0	0	0	0	-1567.92	343.311	-76.537	2.808	-61.689	613.996	735.969	-32.163	-60.272	-33.943	-620.284	0	0	0	0	0	0	0	0	0	-12.005	0	-0.192	0	0	3.043	4.669	-0.159	0	-0.835	0	0	0	0	0	0	-5.48	1
SCORE:	-619.482	0.728	0	0	0	8.699	0	0	0	0	0	-1571.29	346.713	-75.412	2.831	-61.537	689.573	738.407	-32.041	-59.763	-36.271	-618.591	0	0	0	0	0	0	0	0	0	-11.34	0	-0.546	0	0	1.249	4.992	-1.88	0	-1.512	0	0	0	0	0	0	-9.038	1
SCORE:	-631.1	0.77	0	0	0	20.589	0	0	0	0	0	-1569.69	349.151	-74.261	2.806	-61.365	651.64	737.104	-30.548	-60.223	-32.772	-613.87	0	0	0	0	0	0	0	0	0	-11.254	0	-0.373	0	0	2.608	5.993	-0.197	0	-3.157	0	0	0	0	0	0	-6.381	1
SCORE:	-703.642	0.712	0	0	0	4.796	0	0	0	0	0	-1568.18	345.258	-76.379	2.827	-61.409	609.702	736.712	-33.272	-59.813	-35.577	-616.481	0	0	0	0	0	0	0	0	0	-10.593	0	-0.433	0	0	1.104	4.731	-0.184	0	-1.873	0	0	0	0	0	0	-7.248	1
SCORE:	-701.09	0.62	0	0	0	5.772	0	0	0	0	0	-1562.93	342.641	-75.546	2.792	-61.923	609.057	732.368	-28.737	-59.862	-35.574	-616.425	0	0	0	0	0	0	0	0	0	-10.28	0	0.224	0	0	1.937	3.397	-0.018	0	-0.238	0	0	0	0	0	0	-4.979	1
SCORE:	-699.898	0.74	0	0	0	6.038	0	0	0	0	0	-1565.89	342.281	-74.79	2.801	-61.385	609.788	734.454	-28.281	-60.544	-35.837	-617.918	0	0	0	0	0	0	0	0	0	-12.578	0	-0.125	0	0	1.896	5.384	-0.126	0	-0.503	0	0	0	0	0	0	-6.052	1
SCORE:	-708.057	0.75	0	0	0	5.447	0	0	0	0	0	-1567.35	342.949	-76.214	2.811	-61.497	607.494	736.28	-34.172	-60.539	-32.162	-618.938	0	0	0	0	0	0	0	0	0	-11.341	0	-0.356	0	0	1.357	4.674	-1.573	0	-0.003	0	0	0	0	0	0	-7.242	1
SCORE:	-702.715	0.758	0	0	0	5.248	0.003	0	0	0	0	-1568.11	347.694	-76.742	2.803	-61.721	608.425	736.654	-33.751	-60.052	-34.117	-617.068	0	0	0	0	0	0	0	0	0	-10.99	0	-0.508	0	0	1.3	4.71	-1.189	0	-1.369	0	0	0	0	0	0	-8.046	1
SCORE:	-697.311	0.746	0	0	0	5.86	0	0	0	0	0	-1564.43	341.469	-76.777	2.826	-61.278	617.503	733.253	-32.033	-60.624	-32.865	-619.015	0	0	0	0	0	0	0	0	0	-12.102	0	-0.734	0	0	2.123	4.83	-0.164	0	-1.692	0	0	0	0	0	0	-7.739	1
SCORE:	-596.193	0.726	0	0	0	8.374	0	0	0	0	0	-1571.32	357.855	-75.394	2.81	-61.063	696.999	737.799	-33.312	-60.236	-31.127	-617.125	0	0	0	0	0	0	0	0	0	-11.462	0	-0.41	0	0	1.155	4.964	-0.134	0	-1.209	0	0	0	0	0	0	-7.096	1
SCORE:	-609.26	0.694	0	0	0	10.565	0	0	0	0	0	-1569.01	343.882	-75.827	2.82	-61.79	695.47	736.776	-32.211	-60.456	-30.879	-616.703	0	0	0	0	0	0	0	0	0	-11.561	0	-0.553	0	0	2.919	6.531	-0.193	0	-1.921	0	0	0	0	0	0	-4.779	1
SCORE:	-672.166	0.716	0	0	0	5.635	0	0	0	0	0	-1563.69	343.055	-76.01	2.812	-61.382	630.573	734.031	-30.121	-61.388	-31.487	-612.919	0	0	0	0	0	0	0	0	0	-11.903	0	-0.49	0	0	2.75	5.462	-0.155	0	-1.019	0	0	0	0	0	0	-5.354	1
SCORE:	-707.652	0.794	0	0	0	7.891	0	0	0	0	0	-1564.37	342.778	-75.826	2.821	-60.693	606.129	733.285	-30.695	-61.251	-37.769	-616.221	0	0	0	0	0	0	0	0	0	-11.795	0	-1.145	0	0	1.442	5.476	-0.157	0	-4.826	0	0	0	0	0	0	-11.005	1
SCORE:	-702.044	0.734	0	0	0	4.716	0	0	0	0	0	-1566.5	345.748	-76.604	2.831	-61.473	609.765	735.613	-34.375	-60.219	-33.269	-618.101	0	0	0	0	0	0	0	0	0	-10.263	0	-0.387	0	0	0.726	4.193	-0.242	0	-1.767	0	0	0	0	0	0	-7.74	1
SCORE:	-699.396	0.762	0	0	0	5.927	0	0	0	0	0	-1565.4	340.62	-75.426	2.789	-61.294	611.786	734.6	-29.769	-60.674	-29.892	-618.68	0	0	0	0	0	0	0	0	0	-10.854	0	0.084	0	0	0.949	4.722	-0.187	0	-0.062	0	0	0	0	0	0	-5.348	1
SCORE:	-709.235	0.722	0	0	0	6.279	0	0	0	0	0	-1565.74	342.159	-75.958	2.786	-61.474	606.609	734.347	-31.599	-60.948	-33.608	-618.833	0	0	0	0	0	0	0	0	0	-11.506	0	-0.344	0	0	1.681	4.861	-0.154	0	-2.388	0	0	0	0	0	0	-7.85	1
SCORE:	-701.344	0.766	0	0	0	6.284	0.002	0	0	0	0	-1564.34	343.258	-76.821	2.806	-61.401	612.694	734.015	-31.698	-61.276	-34.708	-618.033	0	0	0	0	0	0	0	0	0	-10.885	0	-0.35	0	0	1.436	4.559	-0.153	0	-1.727	0	0	0	0	0	0	-7.121	1
SCORE:	-619.189	0.704	0	0	0	16.6	0	0	0	0	0	-1570.08	349.503	-74.658	2.835	-60.684	671.366	737.549	-30.615	-59.847	-35.161	-615.367	0	0	0	0	0	0	0	0	0	-11.238	0	-0.575	0	-0.157	0.959	5.794	-0.056	0	-2.167	0	0	0	0	0	0	-7.439	1
SCORE:	-671.74	0.794	0	0	0	5.463	0.003	0	0	0	0	-1562.7	344.784	-74.917	2.816	-62.468	629.727	732.89	-29.996	-61.223	-33.246	-613.552	0	0	0	0	0	0	0	0	0	-11.576	0	-0.768	0	0	3.647	6.984	-1.81	0	-1.53	0	0	0	0	0	0	-5.052	1
SCORE:	-613.101	0.694	0	0	0	7.412	0	0	0	0	0	-1573.36	346.619	-75.301	2.811	-61.696	693.015	739.472	-32.848	-61.397	-31.664	-613.382	0	0	0	0	0	0	0	0	0	-11.588	0	-0.473	0	0	1.454	6.9	-0.259	0	-1.503	0	0	0	0	0	0	-5.469	1
SCORE:	-700.569	0.734	0	0	0	5.649	0	0	0	0	0	-1567.69	342.958	-75.004	2.819	-61.28	611.796	735.436	-29.307	-60.082	-33.906	-620.912	0	0	0	0	0	0	0	0	0	-10.454	0	-0.121	0	0	0.872	3.999	-0.441	0	-0.118	0	0	0	0	0	0	-6.264	1
SCORE:	-699.264	0.762	0	0	0	6.647	0	0	0	0	0	-1564.62	342.315	-75.142	2.837	-61.208	609.67	733.499	-30.789	-60.848	-31.821	-617.023	0	0	0	0	0	0	0	0	0	-11.785	0	-0.045	0	0	0.677	5.26	-0.171	0	-0.059	0	0	0	0	0	0	-6.124	1
SCORE:	-702.051	0.714	0	0	0	4.674	0	0	0	0	0	-1565.45	344.383	-76.018	2.806	-61.978	612.158	734.663	-32.776	-60.312	-33.333	-616.555	0	0	0	0	0	0	0	0	0	-9.704	0	-0.193	0	0	0.767	3.957	-0.167	0	-1.426	0	0	0	0	0	0	-6.765	1
SCORE:	-681.261	0.806	0	0	0	5.652	0	0	0	0	0	-1566.49	345.052	-75.936	2.808	-61.088	626.731	736.115	-32.516	-63.011	-32.868	-615.256	0	0	0	0	0	0	0	0	0	-11.189	0	-0.358	0	-0.592	2.431	5.159	-0.978	0	-1.261	0	0	0	0	0	0	-6.788	1
SCORE:	-686.581	0.73	0	0	0	6.124	0	0	0	0	0	-1563.05	346.305	-75.974	2.808	-61.466	615.779	733.424	-31.266	-60.106	-33.919	-613.857	0	0	0	0	0	0	0	0	0	-11.517	0	-0.887	0	0	0.734	7.111	-1.437	0	-2.685	0	0	0	0	0	0	-8.682	1
SCORE:	-691.732	0.802	0	0	0	4.374	0	0	0	0	0	-1562.87	347.919	-75.349	2.816	-61.997	612.687	732.92	-30.845	-61.109	-31.273	-616.639	0	0	0	0	0	0	0	0	0	-11.247	0	0.096	0	0	1.501	4.237	-0.158	0	-0.059	0	0	0	0	0	0	-5.63	1
SCORE:	-703.704	0.724	0	0	0	6.373	0	0	0	0	0	-1567.57	344.701	-76.191	2.799	-61.819	610.193	736.393	-33.69	-60.423	-33.706	-618.927	0	0	0	0	0	0	0	0	0	-10.374	0	-0.066	0	0	0.751	4.114	-0.195	0	-0.061	0	0	0	0	0	0	-5.831	1
SCORE:	-702.258	0.672	0	0	0	6.281	0	0	0	0	0	-1568.26	342.498	-75.854	2.805	-61.439	611.056	735.775	-32.148	-59.931	-32.29	-618.922	0	0	0	0	0	0	0	0	0	-11.706	0	-0.065	0	0	1.093	4.599	-0.156	0	-0.062	0	0	0	0	0	0	-6.298	1
SCORE:	-614.371	0.778	0	0	0	10.92	0	0	0	0	0	-1565.88	344.868	-74.891	2.814	-61.234	684.662	734.849	-30.421	-60.392	-35.187	-612.313	0	0	0	0	0	0	0	0	0	-10.597	0	-0.544	0	0	2.49	5.459	-1.268	0	-1.94	0	0	0	0	0	0	-6.402	1
SCORE:	-617.078	0.712	0	0	0	16.114	0	0	0	0	0	-1570.96	349.818	-76.473	2.852	-60.499	676.574	735.694	-32.28	-60.897	-35.728	-612.22	0	0	0	0	0	0	0	0	0	-12.061	0	-1.398	0	0	4.098	6.109	-1.982	0	-4.273	0	0	0	0	0	0	-9.506	1
SCORE:	-425.31	0.77	0	0	0	5.955	0	0	0	0	0	-1574.86	341.606	-76.596	2.839	-61.423	892.86	739.295	-32.609	-60.411	-33.446	-617.895	0	0	0	0	0	0	0	0	0	-11.615	0	-0.508	0	0	1.102	4.963	-0.165	0	-1.845	0	0	0	0	0	0	-8.068	1
SCORE:	-710.712	0.758	0	0	0	6.359	0	0	0	0	0	-1566.42	342.849	-77.242	2.787	-61.683	606.294	735.624	-32.464	-60.232	-37.21	-617.026	0	0	0	0	0	0	0	0	0	-11.1	0	-0.628	0	0	1.157	4.334	-0.191	0	-2.67	0	0	0	0	0	0	-9.098	1
SCORE:	-588.622	0.758	0	0	0	9.051	0	0	0	0	0	-1570.39	344.979	-74.514	2.787	-62.277	717.067	737.021	-33.546	-60.619	-32.401	-614.645	0	0	0	0	0	0	0	0	0	-10.407	0	-0.156	0	0	1.165	4.869	-0.17	0	-1.834	0	0	0	0	0	0	-6.534	1
SCORE:	-694.488	0.746	0	0	0	5.875	0	0	0	0	0	-1566.05	344.419	-75.808	2.789	-61.09	612.861	735.109	-32.972	-59.942	-29.985	-618.908	0	0	0	0	0	0	0	0	0	-10.354	0	-0.025	0	0	1.151	4.345	-0.164	0	-0.054	0	0	0	0	0	0	-5.101	1
SCORE:	-682.552	0.798	0	0	0	5.709	0	0	0	0	0	-1562.34	344.092	-74.913	2.822	-60.951	623.425	732.029	-27.193	-60.076	-37.012	-615.231	0	0	0	0	0	0	0	0	0	-10.75	0	-0.16	0	0	0.936	4.902	-0.548	0	-1.929	0	0	0	0	0	0	-7.549	1
SCORE:	-663.947	0.766	0	0	0	14.836	0	0	0	0	0	-1566.46	345.493	-75.324	2.797	-62.057	630.98	732.695	-30.433	-61.068	-34.098	-610.472	0	0	0	0	0	0	0	0	0	-11.493	0	-0.463	0	0	4.83	5.672	-1.372	0	-0.803	0	0	0	0	0	0	-3.629	1
SCORE:	-692.792	0.774	0	0	0	6.634	0	0	0	0	0	-1568.76	344.498	-76.159	2.828	-61.222	617.319	736.396	-31.47	-60.744	-33.613	-618.758	0	0	0	0	0	0	0	0	0	-10.812	0	-0.049	0	-0.606	1.12	3.648	-0.182	0	-0.906	0	0	0	0	0	0	-7.786	1
SCORE:	-678.715	0.756	0	0	0	4.611	0	0	0	0	0	-1565.38	355.629	-73.918	2.873	-60.305	612.65	734.521	-30.984	-59.763	-30.973	-616.363	0	0	0	0	0	0	0	0	0	-11.462	0	-0.554	0	0	3.397	7.888	-0.116	0	-1.745	0	0	0	0	0	0	-2.593	1
SCORE:	-582.983	0.772	0	0	0	27.896	0	0	0	0	0	-1563.42	350.668	-75.256	2.894	-60.84	678.48	733.555	-27.483	-60.059	-35.478	-607.322	0	0	0	0	0	0	0	0	0	-9.553	0	-0.299	0	-0.378	4.505	4.963	-0.083	0	-1.702	0	0	0	0	0	0	-2.545	1
SCORE:	-620.967	0.754	0	0	0	19.292	0	0	0	0	0	-1564.3	347.517	-75.454	2.826	-62.065	662.583	732.85	-27.594	-60.131	-36.684	-609.8	0	0	0	0	0	0	0	0	0	-10.415	0	-0.791	0	0	1.478	4.845	-0.081	0	-2.446	0	0	0	0	0	0	-7.41	1
SCORE:	-693.335	0.762	0	0	0	5.491	0	0	0	0	0	-1565.28	345.504	-74.555	2.806	-61.637	612.669	734.907	-33.606	-59.835	-28.724	-619.071	0	0	0	0	0	0	0	0	0	-10.747	0	-0.018	0	0	1.219	4.905	-0.155	0	-0.054	0	0	0	0	0	0	-4.85	1
SCORE:	-692.434	0.818	0	0	0	7.199	0	0	0	0	0	-1566.55	346.832	-75.991	2.854	-62.104	614.436	735.757	-32.72	-60.335	-32.541	-617.984	0	0	0	0	0	0	0	0	0	-10.963	0	-0.234	0	0	3.171	5.872	-0.211	0	-1.535	0	0	0	0	0	0	-3.9	1
SCORE:	-635.041	0.742	0	0	0	16.018	0	0	0	0	0	-1570.17	346.202	-75.289	2.847	-60.635	662.414	735.429	-32.307	-60.517	-35.429	-612.891	0	0	0	0	0	0	0	0	0	-11.251	0	-0.503	0	0	1.713	4.649	-1.508	0	-1.4	0	0	0	0	0	0	-8.3	1
SCORE:	-695.993	0.698	0	0	0	7.158	0	0	0	0	0	-1564.37	344.148	-75.209	2.833	-61.013	613.228	733.534	-28.759	-60.958	-38.3	-617.621	0	0	0	0	0	0	0	0	0	-11.701	0	-0.835	0	-0.268	1.392	5.956	-0.037	0	-3.331	0	0	0	0	0	0	-8.824	1
SCORE:	-702.077	0.706	0	0	0	6.047	0	0	0	0	0	-1565.03	341.778	-75.509	2.803	-61.932	609.961	734.415	-31.224	-60.473	-32.82	-618.765	0	0	0	0	0	0	0	0	0	-10.845	0	-0.264	0	0	1.484	4.323	-0.179	0	-0.722	0	0	0	0	0	0	-6.204	1
SCORE:	-663.247	0.712	0	0	0	16.454	0	0	0	0	0	-1569.54	348.965	-76.584	2.806	-62.404	633.413	736.218	-33.984	-60.869	-31.032	-614.86	0	0	0	0	0	0	0	0	0	-10.663	0	-0.176	0	0	0.551	3.955	-0.118	0	-0.06	0	0	0	0	0	0	-6.512	1
SCORE:	-410.572	0.78	0	0	0	7.676	0	0	0	0	0	-1567.49	345.314	-74.319	2.877	-60.882	888.797	734.471	-30.844	-60.728	-27.623	-616.453	0	0	0	0	0	0	0	0	0	-11.425	0	-0.395	0	0	1.239	6.851	-0.16	0	-0.015	0	0	0	0	0	0	-3.904	1
SCORE:	-460.898	0.784	0	0	0	18.582	0	0	0	0	0	-1565.31	361.689	-75.823	2.818	-61.607	711.286	733.77	-31.598	-60.015	-32.207	-613.623	0	0	0	0	0	0	0	0	0	-10.486	0	0.041	0	0	2.836	5.851	-0.179	0	-1.03	0	0	0	0	0	0	-2.969	1
SCORE:	-699.327	0.674	0	0	0	4.127	0	0	0	0	0	-1563.99	334.043	-74.451	2.806	-60.416	620.938	733.359	-28.065	-59.849	-39.26	-617.489	0	0	0	0	0	0	0	0	0	-11.379	0	0.081	0	0.822	2.877	4.218	-0.015	0	-0.261	0	0	0	0	0	0	-3.658	1
SCORE:	-619.509	0.79	0	0	0	19.142	0	0	0	0	0	-1567.29	355.757	-75.829	2.841	-61.703	656.678	735.704	-32.982	-59.874	-32.013	-609.703	0	0	0	0	0	0	0	0	0	-10.908	0	-0.758	0	0	1.108	5.362	-3.356	0	-0.046	0	0	0	0	0	0	-8.599	1
SCORE:	-667.826	0.786	0	0	0	14.16	0	0	0	0	0	-1565.28	351.481	-73.156	2.852	-60.545	610.784	733.623	-30.035	-60.166	-28.762	-612.686	0	0	0	0	0	0	0	0	0	-9.773	0	0.017	0	0	1.963	5.239	-0.18	0	-0.161	0	0	0	0	0	0	-2.895	1
SCORE:	-691.865	0.768	0	0	0	5.548	0	0	0	0	0	-1562.21	345.597	-75.451	2.789	-61.987	612.793	732.15	-27.293	-59.787	-36.104	-616.878	0	0	0	0	0	0	0	0	0	-10.814	0	-0.217	0	0	0.813	4.217	-0.384	0	-0.152	0	0	0	0	0	0	-6.537	1
SCORE:	-699.323	0.75	0	0	0	6.626	0	0	0	0	0	-1565.89	343.064	-76.026	2.824	-61.06	610.139	733.861	-31.506	-59.91	-31.778	-616.91	0	0	0	0	0	0	0	0	0	-11.634	0	-0.016	0	0	2.319	4.699	-0.112	0	-0.05	0	0	0	0	0	0	-4.794	1
SCORE:	-687.476	0.74	0	0	0	4.84	0	0	0	0	0	-1563.03	346.518	-76.326	2.826	-61.555	624.848	733.74	-33.246	-60.197	-34.771	-617.821	0	0	0	0	0	0	0	0	0	-10.917	0	-0.805	0	0	1.939	5.686	-0.171	0	-3.174	0	0	0	0	0	0	-7.443	1
SCORE:	-697.771	0.706	0	0	0	5.517	0	0	0	0	0	-1562.71	344.963	-76.145	2.816	-61.401	611.831	732.328	-31.233	-60.109	-34.806	-617.332	0	0	0	0	0	0	0	0	0	-10.495	0	-0.441	0	0	0.527	3.948	-0.176	0	-1.848	0	0	0	0	0	0	-8.486	1
SCORE:	-703.431	0.74	0	0	0	5.607	0.002	0	0	0	0	-1565.72	342.465	-75.592	2.801	-61.381	610.155	734.088	-33.312	-60.468	-31.245	-619.247	0	0	0	0	0	0	0	0	0	-10.971	0	-0.692	0	0	0.615	4.569	-0.178	0	-1.843	0	0	0	0	0	0	-8.5	1
SCORE:	-615.939	0.802	0	0	0	15.358	0	0	0	0	0	-1569.83	357.159	-76.368	2.838	-61.766	666.748	737.217	-32.839	-59.606	-31.04	-614.291	0	0	0	0	0	0	0	0	0	-11.875	0	-0.724	0	-0.347	1.674	6.476	-1.917	0	-1.179	0	0	0	0	0	0	-7.892	1
SCORE:	-625.22	0.702	0	0	0	13.479	0	0	0	0	0	-1571.61	348.383	-75.409	2.838	-62.013	674.838	737.247	-33.265	-59.99	-34.873	-613.38	0	0	0	0	0	0	0	0	0	-12.141	0	-0.478	0	0	2.155	6.556	-0.193	0	-2.446	0	0	0	0	0	0	-6.546	1
SCORE:	-625.587	0.698	0	0	0	15.722	0	0	0	0	0	-1572.64	351.116	-75.269	2.854	-60.453	664.5	737.904	-31.996	-59.841	-34.303	-613.487	0	0	0	0	0	0	0	0	0	-11.07	0	-0.431	0	0	3.045	4.341	-0.135	0	-1.954	0	0	0	0	0	0	-6.203	1
SCORE:	-632.399	0.688	0	0	0	15.24	0	0	0	0	0	-1570.29	348.492	-76.687	2.853	-60.635	665.936	737.301	-29.389	-59.996	-40.074	-614.567	0	0	0	0	0	0	0	0	0	-11.389	0	-0.772	0	0	1.4	5.136	0	0	-3.195	0	0	0	0	0	0	-8.822	1
SCORE:	-698.088	0.654	0	0	0	5.915	0	0	0	0	0	-1566.11	349.006	-76.41	2.823	-61.408	609.834	734.687	-33.476	-60.573	-34.264	-615.366	0	0	0	0	0	0	0	0	0	-9.612	0	-0.131	0	0	0.413	3.868	-0.124	0	-0.603	0	0	0	0	0	0	-6.19	1
SCORE:	-644.074	0.742	0	0	0	18.468	0	0	0	0	0	-1572.42	349.173	-76.076	2.851	-61.594	652.318	738.228	-34.517	-60.61	-33.903	-614.396	0	0	0	0	0	0	0	0	0	-11.463	0	-0.436	0	0	1.089	5.24	-0.179	0	-1.875	0	0	0	0	0	0	-7.623	1
SCORE:	-627.848	0.74	0	0	0	19.242	0	0	0	0	0	-1570.49	350.156	-75.393	2.839	-60.273	659.439	736.288	-34.244	-59.67	-32.581	-614.26	0	0	0	0	0	0	0	0	0	-11.167	0	-0.519	0	0	1.322	4.565	-2.027	0	-1.621	0	0	0	0	0	0	-9.447	1
SCORE:	-701.512	0.786	0	0	0	5.798	0	0	0	0	0	-1566.2	343.077	-75.499	2.829	-60.998	610.102	734.168	-28.261	-60.912	-38.941	-617.441	0	0	0	0	0	0	0	0	0	-12.204	0	-1.153	0	0	1.265	5.694	0	0	-3.652	0	0	0	0	0	0	-10.05	1
SCORE:	-368.015	0.744	0	0	0	20.074	0	0	0	0	0	-1571.2	356.565	-75.469	2.813	-61.892	812.313	737.616	-32.768	-60.754	-32.018	-612.813	0	0	0	0	0	0	0	0	0	-11.88	0	-0.12	0	0	2.374	6.39	-0.231	0	-1.29	0	0	0	0	0	0	-4.756	1
SCORE:	-608.084	0.76	0	0	0	14.083	0	0	0	0	0	-1568.58	357.264	-76.078	2.853	-60.768	673.491	735.176	-32.208	-59.942	-32.561	-610.798	0	0	0	0	0	0	0	0	0	-10.983	0	-0.636	0	-0.333	1.613	5.123	-1.709	0	-1.536	0	0	0	0	0	0	-8.461	1
SCORE:	-704.046	0.734	0	0	0	6.613	0	0	0	0	0	-1565.94	341.499	-75.808	2.794	-61.984	611.412	735.495	-32.259	-60.493	-32.671	-618.627	0	0	0	0	0	0	0	0	0	-11.357	0	-0.002	0	0	3.131	4.927	-0.164	0	-0.062	0	0	0	0	0	0	-3.527	1
SCORE:	-695.973	0.732	0	0	0	5.578	0	0	0	0	0	-1567.27	346.079	-75.98	2.831	-61.416	612.147	735.861	-33.398	-59.708	-34.321	-615.971	0	0	0	0	0	0	0	0	0	-10.979	0	-0.388	0	0	1.306	5.531	-0.17	0	-1.785	0	0	0	0	0	0	-6.486	1
SCORE:	-613.158	0.75	0	0	0	15.265	0	0	0	0	0	-1565.26	346.951	-75.205	2.86	-61.821	673.822	733.809	-27.422	-60.152	-34.711	-612.412	0	0	0	0	0	0	0	0	0	-10.696	0	-0.302	0	0	1.458	4.982	-0.074	0	-0.224	0	0	0	0	0	0	-4.856	1
SCORE:	-617.464	0.698	0	0	0	11.963	0	0	0	0	0	-1570.53	349.284	-75.48	2.842	-61.289	679.401	735.923	-31.645	-60.214	-32.608	-613.991	0	0	0	0	0	0	0	0	0	-11.914	0	-0.174	0	0	2.127	5.011	-0.135	0	-1.546	0	0	0	0	0	0	-6.631	1
SCORE:	-590.814	0.708	0	0	0	17.408	0	0	0	0	0	-1568.27	356.99	-72.745	2.852	-60.349	678.837	733.29	-31.524	-60.062	-29.915	-608.541	0	0	0	0	0	0	0	0	0	-12.465	0	-0.232	0	0	6.734	5.477	-0.065	0	-1.34	0	0	0	0	0	0	-1.891	1
SCORE:	-322.25	0.764	0	0	0	46.519	0	0	0	0	0	-1569.38	364.165	-74.639	2.829	-58.797	789.253	736.224	-29.562	-59.681	-35.478	-613.98	0	0	0	0	0	0	0	0	0	-13.359	0	-0.988	0	-0.158	2.401	8.329	-0.126	0	-3.863	0	0	0	0	0	0	-7.763	1
SCORE:	-608.303	0.764	0	0	0	10.736	0	0	0	0	0	-1568.19	348.601	-75.902	2.813	-61.709	690.886	735.989	-32.23	-60.192	-31.44	-615.569	0	0	0	0	0	0	0	0	0	-11.349	0	-0.215	0	0	0.53	4.467	-0.176	0	-0.167	0	0	0	0	0	0	-6.911	1
SCORE:	-691.502	0.792	0	0	0	6.526	0	0	0	0	0	-1562.88	347.141	-75.964	2.819	-61.391	613.387	732.801	-32.295	-59.927	-32.587	-616.609	0	0	0	0	0	0	0	0	0	-10.5	0	-0.968	0	0	0.667	5.381	-0.209	0	-2.721	0	0	0	0	0	0	-8.349	1
SCORE:	-620.886	0.724	0	0	0	12.935	0	0	0	0	0	-1570.69	349.006	-75.781	2.841	-60.76	678.821	736.803	-28.747	-60.687	-37.256	-615.362	0	0	0	0	0	0	0	0	0	-11.56	0	-0.407	0	0	1.647	4.398	0	0	-1.679	0	0	0	0	0	0	-7.601	1
SCORE:	-612.624	0.8	0	0	0	18.08	0	0	0	0	0	-1569.07	347.188	-76.55	2.825	-62.385	676.551	738.816	-31.585	-61.303	-33.504	-613.14	0	0	0	0	0	0	0	0	0	-9.781	0	-0.631	0	0	2.614	5.669	-0.168	0	-1.705	0	0	0	0	0	0	-4.001	1
SCORE:	-416.878	0.762	0	0	0	5.49	0	0	0	0	0	-1567.31	345.308	-75.681	2.834	-61.587	894.215	734.991	-31.804	-60.197	-32.807	-619.492	0	0	0	0	0	0	0	0	0	-10.06	0	-0.659	0	0	0.94	5.308	-0.156	0	-3.292	0	0	0	0	0	0	-7.919	1
SCORE:	-707.548	0.554	0	0	0	4.315	0	0	0	0	0	-1565.82	346.921	-75.848	2.819	-61.023	606.894	732.681	-33.754	-60.341	-33.883	-619.138	0	0	0	0	0	0	0	0	0	-11.013	0	-0.578	0	0	1.746	4.253	-0.157	0	-1.021	0	0	0	0	0	0	-6.77	1
SCORE:	-634.756	0.712	0	0	0	20.402	0	0	0	0	0	-1569.37	352.475	-76.07	2.856	-60.737	647.91	736.408	-32.51	-59.71	-33.322	-613.154	0	0	0	0	0	0	0	0	0	-9.76	0	-0.979	0	0	0.903	5.477	-0.238	0	-3.203	0	0	0	0	0	0	-7.8	1
SCORE:	-627.342	0.754	0	0	0	9.139	0	0	0	0	0	-1572.86	347.513	-77.009	2.845	-61.249	685.037	738.171	-33.867	-59.897	-35.272	-619.615	0	0	0	0	0	0	0	0	0	-11.721	0	-0.651	0	0	1.822	5.587	-1.705	0	-1.727	0	0	0	0	0	0	-8.394	1
SCORE:	-709.191	0.702	0	0	0	7.141	0	0	0	0	0	-1564.48	336.039	-76.592	2.796	-61.854	610.222	733.713	-30.776	-60.918	-35.188	-617.696	0	0	0	0	0	0	0	0	0	-10.708	0	-0.297	0	0	3.16	4.375	-0.165	0	-0.937	0	0	0	0	0	0	-4.571	1
SCORE:	-687.943	0.728	0	0	0	4.68	0	0	0	0	0	-1568.1	345.373	-76.355	2.805	-61.916	624.139	737.472	-33.837	-60.557	-30.989	-618.208	0	0	0	0	0	0	0	0	0	-11.788	0	-0.35	0	0	2.164	6.125	-0.284	0	-1.616	0	0	0	0	0	0	-5.749	1
SCORE:	-702.633	0.7	0	0	0	4.136	0	0	0	0	0	-1569.1	348.279	-76.002	2.814	-62.046	609.151	736.663	-33.158	-61.265	-34.762	-616.192	0	0	0	0	0	0	0	0	0	-11.216	0	-0.172	0	0	1.67	5.362	-0.176	0	-1.037	0	0	0	0	0	0	-5.57	1
SCORE:	-694.585	0.77	0	0	0	4.403	0	0	0	0	0	-1566.8	355.864	-75.963	2.807	-61.416	609.334	733.76	-33.507	-60.781	-33.783	-617.706	0	0	0	0	0	0	0	0	0	-9.955	0	-0.104	0	0	0.237	3.664	-0.168	0	0	0	0	0	0	0	0	-6.326	1
SCORE:	-414.85	0.69	0	0	0	7.128	0	0	0	0	0	-1572.09	347.03	-75.581	2.827	-61.32	894.216	739.088	-33.925	-60.023	-32.986	-616.259	0	0	0	0	0	0	0	0	0	-10.372	0	-0.285	0	0	1.259	6.198	-0.173	0	-1.94	0	0	0	0	0	0	-5.313	1
SCORE:	-697.305	0.766	0	0	0	5.453	0	0	0	0	0	-1567.73	344.616	-75.746	2.801	-61.79	611.943	735.539	-32.691	-60.732	-30.865	-616.041	0	0	0	0	0	0	0	0	0	-10.277	0	-0.209	0	0	0.877	4.109	-0.149	0	-0.061	0	0	0	0	0	0	-5.71	1
SCORE:	-699.489	0.792	0	0	0	4.697	0	0	0	0	0	-1565.39	341.521	-75.42	2.793	-61.142	612.439	734.526	-31.886	-61.108	-31.003	-616.763	0	0	0	0	0	0	0	0	0	-12.552	0	-0.308	0	0	1.634	5.274	-0.686	0	-2.298	0	0	0	0	0	0	-8.936	1
SCORE:	-702.293	0.762	0	0	0	4.615	0	0	0	0	0	-1569.1	348.976	-75.493	2.832	-61.937	608.705	736.096	-32.336	-61.404	-34.134	-617.182	0	0	0	0	0	0	0	0	0	-11.991	0	-0.045	0	0	1.882	5.375	-0.202	0	-1.391	0	0	0	0	0	0	-6.373	1
SCORE:	-710.24	0.75	0	0	0	5.482	0	0	0	0	0	-1565.87	341.723	-77.115	2.78	-61.822	608.503	735.772	-34.348	-60.747	-34.571	-617.803	0	0	0	0	0	0	0	0	0	-10.718	0	-0.639	0	0	0.973	4.549	-1.825	0	-1.437	0	0	0	0	0	0	-9.098	1
SCORE:	-674.447	0.726	0	0	0	5.476	0	0	0	0	0	-1563.83	346.384	-75.468	2.846	-62.01	629.211	733.691	-29.724	-60.331	-32.845	-617.219	0	0	0	0	0	0	0	0	0	-11.408	0	-0.21	0	0	2.653	6.127	-0.423	0	-1.94	0	0	0	0	0	0	-5.201	1
SCORE:	-710.573	0.756	0	0	0	5.848	0	0	0	0	0	-1568.01	350.497	-77.997	2.81	-62.072	606.831	735.541	-35.438	-61.771	-37.728	-617.932	0	0	0	0	0	0	0	0	0	-11.231	0	-1.401	0	0	1.727	5.507	-1.914	0	-2.912	0	0	0	0	0	0	-10.225	1
SCORE:	-712.367	0.756	0	0	0	5.069	0.001	0	0	0	0	-1570.44	344.689	-76.974	2.825	-60.766	609.024	737.333	-34.253	-60.376	-38.433	-618.292	0	0	0	0	0	0	0	0	0	-10.726	0	-1.008	0	0	1.079	5.279	-1.442	0	-2.224	0	0	0	0	0	0	-9.042	1
SCORE:	-707.792	0.686	0	0	0	5.754	0	0	0	0	0	-1570.37	347.051	-76.239	2.807	-62.025	609.888	736.949	-33.101	-61.24	-37.104	-617.391	0	0	0	0	0	0	0	0	0	-12.391	0	-1.052	0	0	1.351	6.638	-0.123	0	-3.788	0	0	0	0	0	0	-9.365	1
SCORE:	-701.216	0.68	0	0	0	4.033	0	0	0	0	0	-1567.86	347.577	-75.601	2.8	-61.992	609.839	734.689	-31.473	-60.484	-33.507	-617.569	0	0	0	0	0	0	0	0	0	-11.476	0	-0.018	0	0	1.08	5.396	-0.15	0	-0.13	0	0	0	0	0	0	-5.298	1
SCORE:	-696.417	0.738	0	0	0	5.837	0	0	0	0	0	-1571.01	350.217	-76.179	2.809	-61.681	613.32	737.615	-34.218	-61.206	-33.074	-617.873	0	0	0	0	0	0	0	0	0	-13.612	0	-0.294	0	0	3.326	7.133	-0.913	0	-0.184	0	0	0	0	0	0	-4.544	1
SCORE:	-711.214	0.704	0	0	0	5.528	0	0	0	0	0	-1564.84	346.573	-75.779	2.812	-61.641	604.187	731.34	-30.308	-60.978	-38.392	-617.742	0	0	0	0	0	0	0	0	0	-11.345	0	-1.32	0	0	0.84	4.948	-0.147	0	-4.943	0	0	0	0	0	0	-11.966	1
SCORE:	-704.891	0.79	0	0	0	4.511	0	0	0	0	0	-1568.51	346.63	-75.927	2.8	-62.326	608.357	734.753	-33.352	-60.559	-34.323	-616.914	0	0	0	0	0	0	0	0	0	-10.571	0	-0.48	0	0	0.702	4.164	-0.178	0	-2.103	0	0	0	0	0	0	-8.467	1
SCORE:	-699.663	0.76	0	0	0	5.83	0	0	0	0	0	-1568.34	346.926	-75.912	2.807	-61.955	611.166	734.8	-31.641	-60.306	-34.878	-617.671	0	0	0	0	0	0	0	0	0	-10.23	0	-0.167	0	0	1.16	4.246	-0.153	0	-1.179	0	0	0	0	0	0	-6.324	1
SCORE:	-710.262	0.72	0	0	0	3.963	0	0	0	0	0	-1567.68	347.001	-76.947	2.795	-61.935	609.116	734.257	-33.933	-60.434	-37.027	-617.253	0	0	0	0	0	0	0	0	0	-10.11	0	-0.415	0	0	0.463	3.681	-0.119	0	-1.503	0	0	0	0	0	0	-8.001	1
SCORE:	-709.472	0.696	0	0	0	4.487	0	0	0	0	0	-1564.84	347.646	-75.934	2.81	-62.104	603.767	733.775	-33.591	-60.147	-35.507	-617.488	0	0	0	0	0	0	0	0	0	-10.733	0	-0.498	0	0	0.734	5.039	-0.16	0	-2.128	0	0	0	0	0	0	-7.747	1
SCORE:	-703.723	0.664	0	0	0	4.215	0	0	0	0	0	-1568.29	347.741	-76.088	2.814	-61.893	610.411	736.667	-31.88	-61.177	-35.858	-619.55	0	0	0	0	0	0	0	0	0	-12.273	0	-0.214	0	0	2.265	6.067	-0.14	0	-1.601	0	0	0	0	0	0	-5.898	1
SCORE:	-706.334	0.656	0	0	0	3.933	0	0	0	0	0	-1567.06	347.14	-75.755	2.804	-61.893	606.002	733.723	-32.172	-60.475	-32.128	-617.68	0	0	0	0	0	0	0	0	0	-10.693	0	-0.036	0	0	0.451	3.782	-0.126	0	0	0	0	0	0	0	0	-6.622	1
SCORE:	-705.136	0.708	0	0	0	4.606	0	0	0	0	0	-1567.1	346.839	-75.221	2.815	-62.306	604.519	733.67	-31.274	-61.108	-32.192	-617.219	0	0	0	0	0	0	0	0	0	-10.462	0	0.004	0	0	0.477	3.173	-0.143	0	-0.001	0	0	0	0	0	0	-6.953	1
SCORE:	-710.532	0.746	0	0	0	4.92	0	0	0	0	0	-1568.55	347.826	-76.234	2.815	-62.428	607.201	734.017	-33.989	-60.927	-32.585	-619.483	0	0	0	0	0	0	0	0	0	-11.186	0	-0.079	0	0	1.79	3.506	-0.2	0	0	0	0	0	0	0	0	-6.17	1
SCORE:	-703.191	0.762	0	0	0	4.968	0	0	0	0	0	-1568.78	344.618	-76.683	2.806	-62.483	611.674	735.834	-33.227	-60.214	-35.614	-614.515	0	0	0	0	0	0	0	0	0	-10.426	0	-0.239	0	0	0.782	4.209	-0.179	0	-1.283	0	0	0	0	0	0	-7.137	1
SCORE:	-702.353	0.812	0	0	0	4.392	0	0	0	0	0	-1568.09	347.374	-75.895	2.812	-61.701	608.48	735.993	-33.582	-60.297	-34.818	-615.313	0	0	0	0	0	0	0	0	0	-11.165	0	-0.345	0	0	1.15	5.768	-0.163	0	-1.772	0	0	0	0	0	0	-6.528	1
SCORE:	-705.754	0.732	0	0	0	4.486	0	0	0	0	0	-1566.58	347.071	-76.247	2.801	-62.069	607.014	734.267	-31.256	-60.585	-35.095	-618.474	0	0	0	0	0	0	0	0	0	-11.096	0	-0.296	0	0	1.285	4.434	-0.141	0	-1.567	0	0	0	0	0	0	-7.382	1
SCORE:	-705.28	0.76	0	0	0	3.907	0	0	0	0	0	-1568.04	346.994	-76.414	2.804	-61.712	606.769	734.36	-32.477	-60.376	-33.217	-617.092	0	0	0	0	0	0	0	0	0	-10.628	0	-0.198	0	0	0.304	4.26	-0.171	0	0	0	0	0	0	0	0	-6.434	1
SCORE:	-702.772	0.694	0	0	0	4.909	0	0	0	0	0	-1568.33	350.842	-76.226	2.882	-61.89	610.752	736.178	-33.618	-60.694	-37.841	-616.344	0	0	0	0	0	0	0	0	0	-10.53	0	-0.588	0	0	1.78	5.731	-0.173	0	-3.28	0	0	0	0	0	0	-7.06	1
SCORE:	-708.963	0.768	0	0	0	4.525	0	0	0	0	0	-1567.53	344.992	-75.173	2.813	-62.139	606.992	733.759	-31.537	-61.483	-32.616	-620.398	0	0	0	0	0	0	0	0	0	-11.026	0	0.143	0	0	0.631	3.229	-0.152	0	-0.001	0	0	0	0	0	0	-7.175	1
SCORE:	-694.985	0.71	0	0	0	3.854	0	0	0	0	0	-1567.37	355.628	-76.172	2.843	-61.31	608.197	734.474	-33.113	-60.248	-34.952	-614.842	0	0	0	0	0	0	0	0	0	-10.798	0	-0.37	0	0	0.879	4.239	-0.158	0	-1.553	0	0	0	0	0	0	-7.761	1
SCORE:	-705.982	0.672	0	0	0	5.053	0	0	0	0	0	-1567.1	346.639	-76.071	2.818	-62.434	606.884	734.386	-31.651	-60.834	-33.241	-618.647	0	0	0	0	0	0	0	0	0	-10.84	0	0.132	0	0	0.964	3.254	-0.128	0	0	0	0	0	0	0	0	-6.617	1
SCORE:	-706.937	0.748	0	0	0	4.33	0	0	0	0	0	-1568.18	344.699	-76.459	2.808	-62.307	610.107	735.475	-32.873	-61.24	-34.084	-617.844	0	0	0	0	0	0	0	0	0	-12.086	0	-0.179	0	0	2.886	4.749	-0.161	0	-1.223	0	0	0	0	0	0	-6.015	1
SCORE:	-714.921	0.644	0	0	0	4.121	0	0	0	0	0	-1567.82	346.574	-77.358	2.82	-61.838	604.227	735.85	-35.18	-60.191	-35.694	-618.475	0	0	0	0	0	0	0	0	0	-11.22	0	-0.711	0	0	1.175	4.645	-1.9	0	-1.501	0	0	0	0	0	0	-9.512	1
SCORE:	-704.472	0.73	0	0	0	4.771	0	0	0	0	0	-1567.29	344.893	-74.805	2.808	-61.201	606.878	733.093	-33.188	-60.355	-32.488	-615.47	0	0	0	0	0	0	0	0	0	-11.54	0	0.26	0	0	0.618	3.916	-0.16	0	0	0	0	0	0	0	0	-6.905	1
SCORE:	-706.06	0.746	0	0	0	4.928	0	0	0	0	0	-1566.81	343.683	-75.398	2.814	-61.76	606.942	734.006	-32.114	-61.084	-32.361	-617.105	0	0	0	0	0	0	0	0	0	-11.476	0	0.112	0	0	0.789	4.071	-0.141	0	0	0	0	0	0	0	0	-6.646	1
SCORE:	-703.555	0.682	0	0	0	3.53	0	0	0	0	0	-1568.86	348.69	-76.488	2.826	-62.013	608.654	736.656	-33.86	-60.185	-36.435	-616.184	0	0	0	0	0	0	0	0	0	-12.15	0	-0.553	0	0	2.337	6.313	-0.153	0	-3.537	0	0	0	0	0	0	-7.744	1
SCORE:	-689.523	0.698	0	0	0	7.15	0	0	0	0	0	-1568.05	350.159	-76.53	2.796	-61.702	612.269	735.589	-31.954	-60.954	-33.877	-613.801	0	0	0	0	0	0	0	0	0	-10.217	0	-0.091	0	0	1.151	4.481	-0.143	0	-0.746	0	0	0	0	0	0	-5.565	1
SCORE:	-690.477	0.72	0	0	0	5.17	0	0	0	0	0	-1567.72	347.192	-74.608	2.847	-61.158	611.855	734.323	-32.042	-60.598	-32.964	-614.238	0	0	0	0	0	0	0	0	0	-13.051	0	-0.794	0	0	2.938	6.815	-0.187	0	-1.783	0	0	0	0	0	0	-6.062	1
SCORE:	-703.628	0.696	0	0	0	3.756	0	0	0	0	0	-1567.22	347.189	-76.37	2.842	-62.078	607.93	733.887	-30.326	-60.819	-34.935	-617.66	0	0	0	0	0	0	0	0	0	-12.357	0	-0.786	0	-0.735	3.173	5.047	-1.148	0	-1.007	0	0	0	0	0	0	-7.813	1
SCORE:	-700.867	0.716	0	0	0	4.404	0	0	0	0	0	-1567.48	348.373	-77.016	2.805	-61.7	611.794	736.044	-32.763	-60.174	-38.213	-615.07	0	0	0	0	0	0	0	0	0	-10.526	0	-0.739	0	0	1.467	5.348	-0.182	0	-3.416	0	0	0	0	0	0	-8.048	1
SCORE:	-697.755	0.706	0	0	0	5.55	0	0	0	0	0	-1568.6	346.876	-75.538	2.813	-61.152	611.478	735.323	-34.026	-60.246	-33.951	-615.769	0	0	0	0	0	0	0	0	0	-10.848	0	-0.593	0	0	1.365	5.391	-0.123	0	-1.875	0	0	0	0	0	0	-6.683	1
SCORE:	-706.218	0.716	0	0	0	4.302	0	0	0	0	0	-1569.4	346.895	-76.05	2.806	-61.787	608.677	736.287	-34.827	-61.365	-33.415	-616.724	0	0	0	0	0	0	0	0	0	-12.704	0	-0.259	0	0	2.325	5.849	-1.05	0	-1.307	0	0	0	0	0	0	-7.146	1
SCORE:	-704.013	0.786	0	0	0	4.637	0	0	0	0	0	-1566.93	346.644	-75.118	2.811	-61.901	607.511	733.985	-33.691	-60.496	-32.862	-617.218	0	0	0	0	0	0	0	0	0	-10.402	0	-0.148	0	0	1.113	4.594	-0.212	0	-0.364	0	0	0	0	0	0	-5.42	1
SCORE:	-709.662	0.752	0	0	0	4.922	0	0	0	0	0	-1567.84	346.541	-76.512	2.807	-62.227	606.744	735.537	-31.886	-60.921	-36.642	-618.829	0	0	0	0	0	0	0	0	0	-10.738	0	-0.309	0	0	0.788	4.432	-0.192	0	-1.789	0	0	0	0	0	0	-7.809	1
SCORE:	-703.954	0.796	0	0	0	5.026	0	0	0	0	0	-1567.48	347.384	-76.432	2.801	-62.087	611.974	736.11	-32.806	-60.457	-38.493	-618.08	0	0	0	0	0	0	0	0	0	-11.191	0	-0.347	0	0	2.47	6.187	-0.149	0	-2.515	0	0	0	0	0	0	-5.545	1
SCORE:	-698.806	0.704	0	0	0	3.956	0	0	0	0	0	-1573.4	357.316	-76.63	2.835	-60.576	608.974	742.379	-34.822	-60.011	-37.795	-615.533	0	0	0	0	0	0	0	0	0	-11.438	0	-0.218	0	0	1.725	5.482	-0.197	0	-1.135	0	0	0	0	0	0	-5.782	1
SCORE:	-705.399	0.706	0	0	0	4.661	0	0	0	0	0	-1568.91	347.678	-75.357	2.812	-61.817	608.066	737.096	-33.915	-60.131	-34.1	-619.101	0	0	0	0	0	0	0	0	0	-11.938	0	-0.439	0	0	1.31	6.449	-0.232	0	-1.68	0	0	0	0	0	0	-6.529	1
SCORE:	-707.961	0.766	0	0	0	4.388	0	0	0	0	0	-1566.57	345.243	-76.767	2.805	-62.206	609.093	734.853	-33.624	-60.542	-35.731	-616.673	0	0	0	0	0	0	0	0	0	-9.759	0	-0.489	0	0	1.197	4.683	-0.183	0	-1.001	0	0	0	0	0	0	-5.552	1
SCORE:	-705.965	0.768	0	0	0	6.01	0	0	0	0	0	-1568.16	347.368	-76.401	2.795	-62.056	610.409	734.353	-31.699	-61.616	-34.67	-620.149	0	0	0	0	0	0	0	0	0	-11.593	0	0.011	0	-0.314	2.328	4.776	-0.155	0	-0.705	0	0	0	0	0	0	-5.652	1
SCORE:	-707.102	0.774	0	0	0	4.409	0	0	0	0	0	-1569.05	347.156	-75.952	2.809	-62.09	607.804	736.816	-33.665	-61.07	-34.047	-619.276	0	0	0	0	0	0	0	0	0	-10.909	0	-0.304	0	-0.243	0.958	4.448	-0.195	0	-1.543	0	0	0	0	0	0	-7.787	1
SCORE:	-706.799	0.71	0	0	0	4.639	0	0	0	0	0	-1567.16	347.25	-75.564	2.819	-61.552	606.869	734.324	-31.927	-60.919	-34.347	-618.016	0	0	0	0	0	0	0	0	0	-10.877	0	0.036	0	0	0.9	4.353	-0.203	0	-0.105	0	0	0	0	0	0	-5.895	1
SCORE:	-706.453	0.658	0	0	0	4.634	0	0	0	0	0	-1567.76	346.903	-75.545	2.807	-61.946	607.81	734.6	-32.412	-60.818	-32.408	-620.732	0	0	0	0	0	0	0	0	0	-10.788	0	-0.102	0	0	1.087	4.369	-0.456	0	-0.061	0	0	0	0	0	0	-5.951	1
SCORE:	-704.154	0.662	0	0	0	4.49	0	0	0	0	0	-1568.88	345.749	-75.332	2.845	-62.069	608.082	735.024	-31.719	-60.935	-32.374	-616.084	0	0	0	0	0	0	0	0	0	-11.588	0	0.057	0	0	1.346	4.242	-0.481	0	-0.004	0	0	0	0	0	0	-6.428	1
SCORE:	-713.203	0.762	0	0	0	4.06	0	0	0	0	0	-1566.44	346.469	-76.533	2.803	-62.162	604.541	733.766	-32.147	-60.853	-34.913	-620.487	0	0	0	0	0	0	0	0	0	-10.378	0	-0.116	0	0	0.547	3.451	-0.185	0	-0.133	0	0	0	0	0	0	-6.815	1
SCORE:	-706.602	0.75	0	0	0	5.094	0	0	0	0	0	-1569.16	347.088	-76.128	2.807	-62.113	609.774	736.13	-33.307	-61.189	-33.313	-619.053	0	0	0	0	0	0	0	0	0	-11.537	0	-0.138	0	0	2.359	5.721	-0.161	0	-1.426	0	0	0	0	0	0	-5.181	1
SCORE:	-692.201	0.77	0	0	0	3.881	0	0	0	0	0	-1570.13	355.933	-76.291	2.814	-60.445	611.125	737.285	-33.049	-60.703	-35.18	-615.181	0	0	0	0	0	0	0	0	0	-10.317	0	-0.234	0	0	0.657	3.109	-0.134	0	-0.044	0	0	0	0	0	0	-6.963	1
SCORE:	-703.881	0.718	0	0	0	5.791	0	0	0	0	0	-1568.41	349.284	-76.989	2.811	-61.874	609.926	734.994	-32.947	-60.817	-37.295	-616.076	0	0	0	0	0	0	0	0	0	-10.322	0	-1.047	0	0	1.719	5.263	-1.758	0	-3.229	0	0	0	0	0	0	-9.374	1
SCORE:	-698.25	0.754	0	0	0	4.868	0	0	0	0	0	-1565.93	347.302	-76.073	2.799	-61.934	611.192	734.992	-28.102	-60.314	-39.234	-616.57	0	0	0	0	0	0	0	0	0	-11.138	0	-0.698	0	0	1.716	5.881	-0.083	0	-1.022	0	0	0	0	0	0	-5.345	1
SCORE:	-696.906	0.746	0	0	0	5.146	0	0	0	0	0	-1567.48	347.184	-75.59	2.802	-61.804	610.318	735.765	-31.389	-60.779	-34.732	-614.432	0	0	0	0	0	0	0	0	0	-11.115	0	-0.195	0	0	0.808	5.544	-1.521	0	-0.184	0	0	0	0	0	0	-6.662	1
SCORE:	-705.986	0.738	0	0	0	4.557	0	0	0	0	0	-1565.96	350.485	-76.946	2.817	-61.439	606.988	734.888	-33.51	-60.118	-35.668	-619.696	0	0	0	0	0	0	0	0	0	-9.611	0	-0.487	0	0	0.743	4.366	-0.136	0	-1.321	0	0	0	0	0	0	-6.446	1
SCORE:	-706.321	0.762	0	0	0	4.5	0	0	0	0	0	-1572.05	348.359	-76.497	2.821	-60.341	609.648	739.521	-33.139	-63.413	-36.219	-617.696	0	0	0	0	0	0	0	0	0	-12.745	0	0.039	0	-0.622	1.15	4.981	-0.364	0	-0.159	0	0	0	0	0	0	-7.718	1
SCORE:	-692.654	0.732	0	0	0	3.944	0	0	0	0	0	-1568.88	356.331	-76.089	2.832	-61.503	609.393	736.415	-34.399	-60.9	-32.97	-615.611	0	0	0	0	0	0	0	0	0	-12.339	0	-0.162	0	0	2.007	6.06	-0.172	0	-0.998	0	0	0	0	0	0	-5.603	1
SCORE:	-697.668	0.704	0	0	0	3.871	0	0	0	0	0	-1568.53	356.941	-77.023	2.807	-61.433	607.672	736.725	-34.434	-60.061	-36.726	-614.884	0	0	0	0	0	0	0	0	0	-11.36	0	-0.802	0	0	1.488	5.541	-1.915	0	-1.649	0	0	0	0	0	0	-8.697	1
SCORE:	-701.617	0.766	0	0	0	4.979	0	0	0	0	0	-1566.73	348.128	-76.32	2.81	-61.547	610.505	734.879	-33.647	-60.314	-34.387	-617.628	0	0	0	0	0	0	0	0	0	-10.629	0	-0.5	0	0	1.694	5.246	-1.895	0	0	0	0	0	0	0	0	-6.083	1
SCORE:	-702.446	0.712	0	0	0	4.241	0	0	0	0	0	-1567.91	348.674	-76.039	2.809	-61.979	606.965	735.351	-33.447	-59.982	-32.13	-617.423	0	0	0	0	0	0	0	0	0	-10.437	0	0.058	0	0	1.156	3.967	-0.151	0	0	0	0	0	0	0	0	-5.407	1
SCORE:	-698.374	0.73	0	0	0	3.384	0	0	0	0	0	-1566.91	354.986	-76.082	2.817	-61.259	606.737	735.109	-35.288	-60.181	-33.89	-616.477	0	0	0	0	0	0	0	0	0	-10.618	0	-0.03	0	0	1.117	3.888	-0.139	0	0	0	0	0	0	0	0	-5.783	1
SCORE:	-703.615	0.718	0	0	0	4.041	0	0	0	0	0	-1569.58	348.908	-76.304	2.823	-61.988	609.322	736.886	-33.016	-60.2	-33.838	-618.962	0	0	0	0	0	0	0	0	0	-11.654	0	-0.259	0	0	2.179	5.568	-0.133	0	-1.761	0	0	0	0	0	0	-6.059	1
SCORE:	-704.222	0.754	0	0	0	4.122	0	0	0	0	0	-1569.81	346.628	-75.724	2.801	-61.452	609.838	735.537	-32.76	-61.329	-34.625	-616.19	0	0	0	0	0	0	0	0	0	-12.79	0	-1.282	0	0	2.45	6.202	-0.878	0	-2.5	0	0	0	0	0	0	-8.797	1
SCORE:	-707.157	0.752	0	0	0	4.357	0	0	0	0	0	-1567.52	347.875	-75.793	2.816	-61.885	607.58	734.238	-31.466	-60.438	-36.036	-619.883	0	0	0	0	0	0	0	0	0	-10.756	0	-0.645	0	0	0.683	4.604	-0.179	0	-2.937	0	0	0	0	0	0	-9.229	1
SCORE:	-710.256	0.77	0	0	0	4.806	0	0	0	0	0	-1565.27	346.616	-75.888	2.799	-62.496	604.057	732.011	-31.876	-61.112	-34.059	-618.341	0	0	0	0	0	0	0	0	0	-10.386	0	-0.369	0	0	0.571	3.563	-0.201	0	-1.076	0	0	0	0	0	0	-7.898	1
SCORE:	-709.962	0.676	0	0	0	4.984	0	0	0	0	0	-1566.27	345.595	-76.51	2.817	-62.497	606.201	734.304	-32.679	-60.974	-34.281	-618.707	0	0	0	0	0	0	0	0	0	-10.561	0	-0.062	0	0	0.717	4.123	-0.165	0	-0.059	0	0	0	0	0	0	-6.006	1
SCORE:	-700.298	0.756	0	0	0	4.875	0	0	0	0	0	-1566.51	349.262	-76.023	2.799	-61.537	608.189	734.878	-33.252	-60.693	-34.901	-614.566	0	0	0	0	0	0	0	0	0	-11.143	0	-0.56	0	0	0.62	5.755	-0.224	0	-1.685	0	0	0	0	0	0	-7.238	1
SCORE:	-697.541	0.782	0	0	0	4.652	0	0	0	0	0	-1568.31	349.494	-76.745	2.804	-61.753	614.255	736.665	-32.799	-60.513	-38.869	-614.747	0	0	0	0	0	0	0	0	0	-12.048	0	-0.414	0	0	4.056	6.828	-0.175	0	-3.524	0	0	0	0	0	0	-5.277	1
SCORE:	-705.795	0.772	0	0	0	4.718	0	0	0	0	0	-1568.09	348.525	-74.527	2.816	-62.022	606.248	733.771	-32.161	-61.463	-32.238	-620.379	0	0	0	0	0	0	0	0	0	-10.66	0	-0.195	0	0	0.505	3.759	-0.169	0	0	0	0	0	0	0	0	-6.76	1
SCORE:	-711.36	0.738	0	0	0	4.466	0	0	0	0	0	-1566.6	347.434	-76.859	2.811	-62.209	605.84	733.816	-33.32	-61.019	-33.303	-620.961	0	0	0	0	0	0	0	0	0	-10.734	0	-0.381	0	0	0.603	4.011	-1.945	0	0	0	0	0	0	0	0	-8.446	1
SCORE:	-704.101	0.768	0	0	0	5.609	0	0	0	0	0	-1566.68	346.822	-76.413	2.813	-61.83	608.592	734.074	-33.356	-61.021	-33.533	-617.811	0	0	0	0	0	0	0	0	0	-10.762	0	-0.205	0	0	0.201	4.161	-0.19	0	0	0	0	0	0	0	0	-6.795	1
SCORE:	-675.185	0.718	0	0	0	10.126	0	0	0	0	0	-1569.98	347.867	-76.668	2.808	-62.073	623.782	738.342	-33.153	-60.59	-35.845	-609.867	0	0	0	0	0	0	0	0	0	-13.384	0	-0.192	0	-0.333	4.562	7.815	-0.148	0	-1.802	0	0	0	0	0	0	-3.482	1
SCORE:	-668.454	0.816	0	0	0	9.207	0	0	0	0	0	-1564.05	355.499	-76.217	2.843	-61.208	618.94	732.869	-33.675	-60.108	-33.183	-612.298	0	0	0	0	0	0	0	0	0	-9.573	0	-0.084	0	0	0.507	3.561	-0.119	0	-0.003	0	0	0	0	0	0	-5.712	1
SCORE:	-704.398	0.76	0	0	0	4.81	0	0	0	0	0	-1568.12	348.713	-76.152	2.841	-61.709	607.522	735.004	-33.534	-61.008	-34.988	-616.594	0	0	0	0	0	0	0	0	0	-10.404	0	-0.299	0	0	0.967	4.085	-0.117	0	-1.719	0	0	0	0	0	0	-7.487	1
SCORE:	-705.71	0.744	0	0	0	4.836	0.002	0	0	0	0	-1566.79	349.474	-76.357	2.81	-61.946	609.96	734.542	-33.71	-61.193	-36.539	-618.933	0	0	0	0	0	0	0	0	0	-11.167	0	-0.599	0	0	1.998	5.37	-0.201	0	-3.235	0	0	0	0	0	0	-7.833	1
SCORE:	-701.446	0.734	0	0	0	5.346	0	0	0	0	0	-1569.37	346.616	-75.587	2.812	-61.688	612.51	736.274	-32.326	-60.797	-34.401	-618.322	0	0	0	0	0	0	0	0	0	-12.526	0	-0.495	0	0	2.39	6.582	-0.13	0	-1.407	0	0	0	0	0	0	-5.586	1
SCORE:	-666.165	0.572	0	0	0	11.26	0.008	0	0	0	0	-1569.28	356.658	-76.934	2.804	-61.894	627.164	738.416	-33.085	-60.968	-36.439	-613.959	0	0	0	0	0	0	0	0	0	-12.763	0	-0.683	0	-0.343	1.965	6.947	-0.164	0	-2.705	0	0	0	0	0	0	-7.745	1
SCORE:	-706.943	0.764	0	0	0	3.805	0	0	0	0	0	-1567.6	346.823	-76.269	2.827	-61.787	607.846	735.012	-34.659	-60.18	-32.849	-616.555	0	0	0	0	0	0	0	0	0	-11.403	0	-0.117	0	0	2.335	4.886	-0.356	0	-0.342	0	0	0	0	0	0	-4.998	1
SCORE:	-705.976	0.77	0	0	0	4.628	0	0	0	0	0	-1566.56	346.409	-75.788	2.818	-61.771	606.733	734.023	-32.84	-60.397	-34.822	-616.51	0	0	0	0	0	0	0	0	0	-10.866	0	-0.271	0	0	0.435	4.467	-0.177	0	-1.291	0	0	0	0	0	0	-7.703	1
SCORE:	-703.984	0.668	0	0	0	4.314	0	0	0	0	0	-1566.05	346.761	-75.871	2.824	-61.932	608.572	733.547	-32.539	-60.469	-34.136	-617.597	0	0	0	0	0	0	0	0	0	-10.689	0	0.007	0	0	1.508	3.419	-0.166	0	-0.071	0	0	0	0	0	0	-5.991	1
SCORE:	-710.988	0.67	0	0	0	4.494	0	0	0	0	0	-1565.26	344.895	-74.858	2.818	-62.041	605.421	732.665	-32.244	-60.227	-34.623	-618.386	0	0	0	0	0	0	0	0	0	-11.5	0	0.144	0	0	1.314	3.866	-0.132	0	-0.119	0	0	0	0	0	0	-6.427	1
SCORE:	-708.716	0.758	0	0	0	4.421	0	0	0	0	0	-1569.01	348.826	-76.67	2.792	-62.543	605.798	736.522	-34.32	-60.218	-35.073	-619.165	0	0	0	0	0	0	0	0	0	-10.864	0	-0.211	0	0	0.515	3.802	-0.144	0	-1.007	0	0	0	0	0	0	-7.909	1
SCORE:	-703.339	0.692	0	0	0	5.778	0	0	0	0	0	-1568.82	345.582	-76.686	2.804	-62.098	611.737	735.787	-34.174	-60.837	-35.547	-616.468	0	0	0	0	0	0	0	0	0	-11.763	0	-0.249	0	0	2.274	5.358	-0.201	0	-1.717	0	0	0	0	0	0	-6.298	1
[truncated: 6 more columns]

## Sheet: HyT12
SEQUENCE:
SCORE: total_score Transform_accept_ratio angle_constraint atom_pair_constraint chainbreak coordinate_constraint dihedral_constraint dslf_ca_dih dslf_cs_ang dslf_ss_dih dslf_ss_dst fa_atr fa_dun fa_elec fa_intra_rep fa_pair fa_rep fa_sol hbond_bb_sc hbond_lr_bb hbond_sc hbond_sr_bb if_X_angle_constraint if_X_atom_pair_constraint if_X_chainbreak if_X_coordinate_constraint if_X_dihedral_constraint …
SCORE: -949.471 0.760 0.000 0.000 0.000 1.594 0.000 0.000 0.000 0.000 0.000 -1567.372 341.266 -75.210 3.042 -61.064 394.783 730.462 -32.761 -55.249 -31.220 -632.733 0.000 0.000 0.000 0.000 0.000 0.000 0.000 0.000 0.000 -11.706 0.000 -0.320 0.000 0.000 2.900 5.806 -0.371 0.000 -0.126 0.000 0.000 0.000 0.000 0.000 0.000 -3.817 1.000 105.930 -27.400 33.990 -6.338 -71.190 protein_LG_0013
SCORE: -938.994 0.668 0.000 0.000 0.000 2.193 0.000 0.000 0.000 0.000 0.000 -1569.842 340.688 -72.277 3.005 -59.989 398.283 731.238 -33.993 -55.015 -26.944 -631.928 0.000 0.000 0.000 0.000 0.000 0.000 0.000 0.000 0.000 -12.251 0.000 -0.194 0.000 0.000 2.188 5.902 -0.608 0.000 -0.073 0.000 0.000 0.000 0.000 0.000 0.000 -5.036 1.000 106.605 -27.715 34.202 -6.315 -71.190 protein_LG_0003
SCORE: -957.596 0.792 0.000 0.000 0.000 1.174 0.000 0.000 0.000 0.000 0.000 -1572.096 336.524 -74.075 3.003 -60.097 393.048 731.734 -33.043 -55.332 -30.727 -633.761 0.000 0.000 0.000 0.000 0.000 0.000 0.000 0.000 0.000 -12.638 0.000 0.067 0.000 0.000 1.590 5.299 -0.135 0.000 -0.092 0.000 0.000 0.000 0.000 0.000 0.000 -5.909 1.000 106.429 -26.902 34.144 -6.432 -71.190 protein_LG_0003
SCORE: -711.131 0.756 0.000 0.000 0.000 2.374 0.000 0.000 0.000 0.000 0.000 -1574.133 339.493 -74.289 3.009 -60.126 634.176 733.222 -33.709 -55.342 -29.002 -632.097 0.000 0.000 0.000 0.000 0.000 0.000 0.000 0.000 0.000 -10.460 0.000 -0.225 0.000 0.000 1.042 4.883 -0.188 0.000 -0.079 0.000 0.000 0.000 0.000 0.000 0.000 -5.026 1.000 106.286 -27.383 34.143 -6.562 -71.190 protein_LG_0016
SCORE: -934.271 0.758 0.000 0.000 0.000 1.799 0.000 0.000 0.000 0.000 0.000 -1569.595 341.975 -73.891 3.008 -60.191 403.142 731.018 -31.733 -55.539 -28.924 -632.318 0.000 0.000 0.000 0.000 0.000 0.000 0.000 0.000 0.000 -12.048 0.000 -0.214 0.000 0.000 2.448 4.539 -0.100 0.000 -0.644 0.000 0.000 0.000 0.000 0.000 0.000 -6.019 1.000 107.136 -27.057 34.173 -6.085 -71.190 protein_LG_0001
SCORE: -953.976 0.714 0.000 0.000 0.000 1.867 0.000 0.000 0.000 0.000 0.000 -1570.504 340.467 -74.435 3.017 -60.221 392.511 733.074 -35.403 -55.667 -29.290 -633.781 0.000 0.000 0.000 0.000 0.000 0.000 0.000 0.000 0.000 -11.930 0.000 -0.448 0.000 0.000 1.123 5.960 -1.774 0.000 -1.390 0.000 0.000 0.000 0.000 0.000 0.000 -8.460 1.000 105.645 -27.513 34.011 -6.564 -71.190 protein_LG_0013
SCORE: -949.448 0.756 0.000 0.000 0.000 1.606 0.000 0.000 0.000 0.000 0.000 -1569.353 343.508 -74.471 3.028 -59.594 391.436 730.010 -32.740 -55.062 -31.042 -633.284 0.000 0.000 0.000 0.000 0.000 0.000 0.000 0.000 0.000 -12.349 0.000 -0.933 0.000 0.000 1.270 4.976 -0.195 0.000 -2.525 0.000 0.000 0.000 0.000 0.000 0.000 -9.757 1.000 106.782 -27.150 34.146 -6.078 -71.190 protein_LG_0015
SCORE: -952.936 0.748 0.000 0.000 0.000 1.581 0.000 0.000 0.000 0.000 0.000 -1568.005 342.190 -75.455 3.008 -60.821 392.798 728.992 -32.427 -55.101 -33.035 -632.305 0.000 0.000 0.000 0.000 0.000 0.000 0.000 0.000 0.000 -11.432 0.000 -0.181 0.000 0.000 1.105 4.426 -0.137 0.000 -0.996 0.000 0.000 0.000 0.000 0.000 0.000 -7.215 1.000 106.617 -27.424 33.987 -6.348 -71.190 protein_LG_0014
SCORE: -955.884 0.738 0.000 0.000 0.000 1.647 0.000 0.000 0.000 0.000 0.000 -1571.217 339.162 -73.845 3.023 -59.695 393.126 730.270 -31.213 -55.619 -32.602 -634.116 0.000 0.000 0.000 0.000 0.000 0.000 0.000 0.000 0.000 -13.547 0.000 -1.448 0.000 0.000 2.159 7.013 -0.124 0.000 -4.027 0.000 0.000 0.000 0.000 0.000 0.000 -9.973 1.000 106.288 -27.509 34.116 -6.508 -71.190 protein_LG_0001
SCORE: -949.309 0.696 0.000 0.000 0.000 1.974 0.000 0.000 0.000 0.000 0.000 -1570.492 340.143 -73.652 2.998 -59.795 392.480 731.411 -32.642 -55.467 -28.778 -632.892 0.000 0.000 0.000 0.000 0.000 0.000 0.000 0.000 0.000 -10.457 0.000 0.057 0.000 0.000 1.281 4.449 -0.135 0.000 -0.068 0.000 0.000 0.000 0.000 0.000 0.000 -4.874 1.000 106.215 -27.418 34.024 -6.227 -71.190 protein_LG_0043
SCORE: -957.932 0.818 0.000 0.000 0.000 1.521 0.000 0.000 0.000 0.000 0.000 -1566.635 340.645 -75.295 3.016 -60.918 391.994 728.367 -33.705 -55.468 -32.983 -633.151 0.000 0.000 0.000 0.000 0.000 0.000 0.000 0.000 0.000 -9.947 0.000 -0.353 0.000 0.000 1.286 3.511 -0.156 0.000 -1.493 0.000 0.000 0.000 0.000 0.000 0.000 -7.153 1.000 105.361 -27.376 34.144 -6.260 -71.190 protein_LG_0014
SCORE: -952.696 0.698 0.000 0.000 0.000 1.254 0.000 0.000 0.000 0.000 0.000 -1572.385 341.039 -74.504 3.005 -59.624 393.728 732.849 -33.269 -55.708 -31.525 -632.220 0.000 0.000 0.000 0.000 0.000 0.000 0.000 0.000 0.000 -12.863 0.000 -0.102 0.000 0.000 2.210 5.405 -0.156 0.000 -0.763 0.000 0.000 0.000 0.000 0.000 0.000 -6.269 1.000 105.496 -27.244 34.152 -6.551 -71.190 protein_LG_0006
SCORE: -951.649 0.674 0.000 0.000 0.000 1.949 0.000 0.000 0.000 0.000 0.000 -1567.648 341.354 -74.857 3.016 -60.978 393.047 729.190 -32.749 -55.313 -31.579 -632.857 0.000 0.000 0.000 0.000 0.000 0.000 0.000 0.000 0.000 -11.745 0.000 -0.287 0.000 0.000 2.211 4.753 -0.180 0.000 -0.767 0.000 0.000 0.000 0.000 0.000 0.000 -6.016 1.000 106.535 -27.475 34.134 -6.227 -71.190 protein_LG_0003
SCORE: -954.981 0.762 0.000 0.000 0.000 1.201 0.000 0.000 0.000 0.000 0.000 -1571.205 340.377 -74.040 3.005 -60.090 392.654 731.780 -32.574 -55.707 -31.832 -632.963 0.000 0.000 0.000 0.000 0.000 0.000 0.000 0.000 0.000 -13.326 0.000 -0.125 0.000 0.000 1.724 5.851 -0.167 0.000 -1.514 0.000 0.000 0.000 0.000 0.000 0.000 -7.557 1.000 105.150 -27.312 34.154 -6.387 -71.190 protein_LG_0013
SCORE: -952.865 0.752 0.000 0.000 0.000 1.615 0.000 0.000 0.000 0.000 0.000 -1574.602 339.716 -74.379 3.005 -60.284 398.136 732.404 -32.655 -55.753 -31.044 -634.150 0.000 0.000 0.000 0.000 0.000 0.000 0.000 0.000 0.000 -14.229 0.000 -0.242 0.000 -0.037 5.613 4.800 -0.561 0.000 -0.106 0.000 0.000 0.000 0.000 0.000 0.000 -4.761 1.000 105.973 -27.060 34.157 -6.755 -71.190 protein_LG_0035
SCORE: -948.797 0.750 0.000 0.000 0.000 1.368 0.000 0.000 0.000 0.000 0.000 -1567.239 339.387 -75.231 3.014 -59.990 396.682 728.512 -33.678 -55.227 -29.529 -632.198 0.000 0.000 0.000 0.000 0.000 0.000 0.000 0.000 0.000 -12.161 0.000 -0.147 0.000 0.000 1.009 5.004 -0.142 0.000 -0.060 0.000 0.000 0.000 0.000 0.000 0.000 -6.497 1.000 106.139 -27.604 34.033 -6.045 -71.190 protein_LG_0002
SCORE: -964.390 0.744 0.000 0.000 0.000 2.507 0.000 0.000 0.000 0.000 0.000 -1565.218 341.327 -73.148 3.052 -59.786 377.009 726.477 -32.690 -55.238 -31.358 -633.432 0.000 0.000 0.000 0.000 0.000 0.000 0.000 0.000 0.000 -12.077 0.000 0.071 0.000 0.000 3.507 6.558 -0.160 0.000 -1.491 0.000 0.000 0.000 0.000 0.000 0.000 -3.593 1.000 106.299 -27.121 34.163 -6.044 -71.190 protein_LG_0006
SCORE: -957.511 0.658 0.000 0.000 0.000 1.365 0.000 0.000 0.000 0.000 0.000 -1567.530 341.260 -75.114 3.018 -60.949 391.803 728.679 -33.360 -54.842 -32.654 -634.591 0.000 0.000 0.000 0.000 0.000 0.000 0.000 0.000 0.000 -10.962 0.000 -0.397 0.000 0.000 1.200 3.949 -0.145 0.000 -1.417 0.000 0.000 0.000 0.000 0.000 0.000 -7.772 1.000 106.371 -27.585 34.034 -6.226 -71.190 protein_LG_0027
SCORE: -957.534 0.764 0.000 0.000 0.000 1.304 0.000 0.000 0.000 0.000 0.000 -1566.946 342.000 -75.159 3.010 -61.033 390.679 728.204 -33.717 -55.465 -31.494 -633.834 0.000 0.000 0.000 0.000 0.000 0.000 0.000 0.000 0.000 -11.317 0.000 0.132 0.000 0.000 0.764 4.230 -0.179 0.000 -0.058 0.000 0.000 0.000 0.000 0.000 0.000 -6.428 1.000 105.121 -27.238 34.055 -5.833 -71.190 protein_LG_0006
SCORE: -952.433 0.742 0.000 0.000 0.000 1.577 0.000 0.000 0.000 0.000 0.000 -1567.454 341.278 -74.839 3.011 -61.070 392.669 729.380 -33.061 -55.609 -31.234 -632.600 0.000 0.000 0.000 0.000 0.000 0.000 0.000 0.000 0.000 -11.165 0.000 0.152 0.000 0.000 1.550 4.787 -0.151 0.000 -0.063 0.000 0.000 0.000 0.000 0.000 0.000 -4.890 1.000 105.957 -27.095 34.155 -6.308 -71.190 protein_LG_0042
SCORE: -952.828 0.790 0.000 0.000 0.000 1.497 0.000 0.000 0.000 0.000 0.000 -1567.317 341.815 -74.550 3.038 -60.985 394.240 728.949 -32.337 -54.817 -34.415 -632.873 0.000 0.000 0.000 0.000 0.000 0.000 0.000 0.000 0.000 -11.418 0.000 -0.102 0.000 0.000 2.578 5.333 -0.135 0.000 -1.882 0.000 0.000 0.000 0.000 0.000 0.000 -5.627 1.000 106.005 -27.562 33.973 -6.295 -71.190 protein_LG_0022
SCORE: -952.676 0.744 0.000 0.000 0.000 1.620 0.000 0.000 0.000 0.000 0.000 -1568.229 339.639 -74.836 3.012 -60.644 396.746 729.350 -34.366 -55.492 -31.673 -632.191 0.000 0.000 0.000 0.000 0.000 0.000 0.000 0.000 0.000 -11.621 0.000 0.002 0.000 0.000 3.376 4.415 -0.165 0.000 -0.059 0.000 0.000 0.000 0.000 0.000 0.000 -4.051 1.000 106.446 -27.582 33.343 -6.627 -71.190 protein_LG_0012
SCORE: -955.465 0.704 0.000 0.000 0.000 1.243 0.000 0.000 0.000 0.000 0.000 -1570.926 339.067 -74.400 3.008 -60.313 392.873 731.661 -33.282 -55.902 -29.842 -633.440 0.000 0.000 0.000 0.000 0.000 0.000 0.000 0.000 0.000 -10.962 0.000 0.037 0.000 0.000 0.810 4.476 -0.179 0.000 -0.061 0.000 0.000 0.000 0.000 0.000 0.000 -5.879 1.000 105.926 -27.513 34.137 -6.572 -71.190 protein_LG_0030
SCORE: -954.830 0.784 0.000 0.000 0.000 1.011 0.000 0.000 0.000 0.000 0.000 -1569.901 338.379 -73.559 2.996 -59.745 391.511 730.481 -31.377 -55.318 -32.650 -631.771 0.000 0.000 0.000 0.000 0.000 0.000 0.000 0.000 0.000 -13.571 0.000 -1.493 0.000 0.000 1.276 6.754 -0.331 0.000 -4.210 0.000 0.000 0.000 0.000 0.000 0.000 -11.575 1.000 106.069 -27.507 34.153 -6.411 -71.190 protein_LG_0041
SCORE: -954.492 0.762 0.000 0.000 0.000 2.385 0.000 0.000 0.000 0.000 0.000 -1566.986 341.098 -75.295 2.993 -60.998 392.400 729.032 -33.637 -54.967 -31.354 -633.948 0.000 0.000 0.000 0.000 0.000 0.000 0.000 0.000 0.000 -11.480 0.000 -0.299 0.000 -0.158 1.002 5.129 -1.420 0.000 -0.125 0.000 0.000 0.000 0.000 0.000 0.000 -7.351 1.000 105.923 -27.632 34.059 -6.375 -71.190 protein_LG_0016
SCORE: -958.662 0.692 0.000 0.000 0.000 1.137 0.000 0.000 0.000 0.000 0.000 -1566.282 341.293 -75.114 3.017 -61.095 390.031 728.310 -33.567 -55.381 -31.447 -633.891 0.000 0.000 0.000 0.000 0.000 0.000 0.000 0.000 0.000 -10.908 0.000 -0.076 0.000 0.000 0.704 4.309 -0.202 0.000 -0.128 0.000 0.000 0.000 0.000 0.000 0.000 -6.301 1.000 105.211 -27.540 34.012 -6.168 -71.190 protein_LG_0014
SCORE: -956.608 0.754 0.000 0.000 0.000 1.273 0.000 0.000 0.000 0.000 0.000 -1566.251 340.764 -75.264 3.039 -60.923 392.450 727.573 -33.583 -55.249 -32.510 -633.066 0.000 0.000 0.000 0.000 0.000 0.000 0.000 0.000 0.000 -10.182 0.000 -0.272 0.000 0.000 1.515 3.574 -0.159 0.000 -1.210 0.000 0.000 0.000 0.000 0.000 0.000 -6.734 1.000 105.746 -27.530 34.140 -6.026 -71.190 protein_LG_0018
SCORE: -954.489 0.762 0.000 0.000 0.000 2.630 0.000 0.000 0.000 0.000 0.000 -1567.669 342.290 -75.336 3.007 -60.705 395.797 727.926 -33.662 -55.246 -34.126 -634.212 0.000 0.000 0.000 0.000 0.000 0.000 0.000 0.000 0.000 -10.884 0.000 -0.637 0.000 0.000 3.123 4.055 -0.140 0.000 -3.087 0.000 0.000 0.000 0.000 0.000 0.000 -7.571 1.000 105.701 -27.544 34.003 -6.150 -71.190 protein_LG_0020
SCORE: -956.025 0.762 0.000 0.000 0.000 1.333 0.000 0.000 0.000 0.000 0.000 -1567.491 340.786 -75.030 3.032 -60.911 392.423 728.149 -33.601 -55.651 -31.259 -633.262 0.000 0.000 0.000 0.000 0.000 0.000 0.000 0.000 0.000 -11.095 0.000 -0.022 0.000 0.000 1.752 4.243 -0.182 0.000 -0.058 0.000 0.000 0.000 0.000 0.000 0.000 -5.362 1.000 106.234 -27.171 34.003 -6.417 -71.190 protein_LG_0021
SCORE: -952.210 0.734 0.000 0.000 0.000 1.947 0.000 0.000 0.000 0.000 0.000 -1567.923 342.140 -75.901 3.010 -61.005 394.714 729.563 -32.608 -55.912 -33.680 -632.753 0.000 0.000 0.000 0.000 0.000 0.000 0.000 0.000 0.000 -11.326 0.000 -0.451 0.000 0.000 1.982 4.749 -0.138 0.000 -1.565 0.000 0.000 0.000 0.000 0.000 0.000 -6.748 1.000 106.696 -27.336 34.143 -6.116 -71.190 protein_LG_0017
SCORE: -953.111 0.718 0.000 0.000 0.000 1.163 0.000 0.000 0.000 0.000 0.000 -1567.178 342.060 -74.588 3.014 -59.592 392.200 730.325 -32.218 -56.263 -33.581 -632.449 0.000 0.000 0.000 0.000 0.000 0.000 0.000 0.000 0.000 -10.511 0.000 -0.138 0.000 0.000 1.776 4.905 -0.142 0.000 -0.897 0.000 0.000 0.000 0.000 0.000 0.000 -5.008 1.000 104.748 -27.331 34.155 -6.386 -71.190 protein_LG_0041
SCORE: -957.508 0.718 0.000 0.000 0.000 1.692 0.000 0.000 0.000 0.000 0.000 -1567.597 341.419 -75.309 3.013 -61.334 392.322 729.412 -34.360 -55.694 -32.880 -632.929 0.000 0.000 0.000 0.000 0.000 0.000 0.000 0.000 0.000 -11.549 0.000 -0.583 0.000 0.000 1.657 4.928 -1.386 0.000 -1.607 0.000 0.000 0.000 0.000 0.000 0.000 -8.539 1.000 105.995 -27.539 34.031 -6.560 -71.190 protein_LG_0037
SCORE: -958.532 0.684 0.000 0.000 0.000 2.122 0.000 0.000 0.000 0.000 0.000 -1567.191 340.676 -75.105 3.014 -61.068 391.523 729.114 -33.534 -55.441 -32.142 -634.792 0.000 0.000 0.000 0.000 0.000 0.000 0.000 0.000 0.000 -11.336 0.000 -0.242 0.000 0.000 1.233 4.880 -0.184 0.000 -1.185 0.000 0.000 0.000 0.000 0.000 0.000 -6.834 1.000 105.572 -27.896 34.014 -6.207 -71.190 protein_LG_0029
SCORE: -950.004 0.694 0.000 0.000 0.000 1.587 0.000 0.000 0.000 0.000 0.000 -1573.170 340.337 -74.452 3.007 -59.674 395.766 733.151 -32.945 -55.186 -30.584 -633.670 0.000 0.000 0.000 0.000 0.000 0.000 0.000 0.000 0.000 -12.566 0.000 -0.100 0.000 0.000 2.986 5.226 -0.145 0.000 -0.223 0.000 0.000 0.000 0.000 0.000 0.000 -4.822 1.000 106.246 -27.106 34.131 -6.253 -71.190 protein_LG_0034
SCORE: -956.680 0.672 0.000 0.000 0.000 1.316 0.000 0.000 0.000 0.000 0.000 -1569.079 340.245 -75.143 3.017 -60.432 393.438 728.839 -33.663 -55.141 -31.236 -634.263 0.000 0.000 0.000 0.000 0.000 0.000 0.000 0.000 0.000 -12.245 0.000 -0.216 0.000 0.000 1.533 4.911 -0.154 0.000 -0.058 0.000 0.000 0.000 0.000 0.000 0.000 -6.228 1.000 106.307 -27.537 34.155 -6.314 -71.190 protein_LG_0019
SCORE: -959.640 0.676 0.000 0.000 0.000 1.590 0.000 0.000 0.000 0.000 0.000 -1567.652 341.506 -75.209 3.021 -60.835 391.272 730.122 -33.949 -55.048 -34.659 -634.484 0.000 0.000 0.000 0.000 0.000 0.000 0.000 0.000 0.000 -11.067 0.000 -0.592 0.000 0.000 1.589 5.518 -0.165 0.000 -3.403 0.000 0.000 0.000 0.000 0.000 0.000 -8.121 1.000 105.847 -27.677 34.012 -6.308 -71.190 protein_LG_0020
SCORE: -939.890 0.768 0.000 0.000 0.000 3.420 0.000 0.000 0.000 0.000 0.000 -1568.928 343.359 -75.287 3.011 -59.614 399.688 729.995 -32.729 -55.653 -31.766 -631.561 0.000 0.000 0.000 0.000 0.000 0.000 0.000 0.000 0.000 -12.243 0.000 0.021 0.000 0.000 2.177 4.505 -0.205 0.000 -0.119 0.000 0.000 0.000 0.000 0.000 0.000 -5.863 1.000 106.593 -27.273 34.143 -6.097 -71.190 protein_LG_0019
SCORE: -957.711 0.704 0.000 0.000 0.000 2.036 0.000 0.000 0.000 0.000 0.000 -1566.323 341.369 -75.078 3.014 -61.032 390.538 728.325 -34.300 -55.815 -31.569 -633.439 0.000 0.000 0.000 0.000 0.000 0.000 0.000 0.000 0.000 -10.391 0.000 -0.043 0.000 0.000 0.856 4.181 -0.171 0.000 -0.126 0.000 0.000 0.000 0.000 0.000 0.000 -5.693 1.000 105.627 -27.563 34.023 -6.335 -71.190 protein_LG_0017
SCORE: -952.240 0.716 0.000 0.000 0.000 1.335 0.000 0.000 0.000 0.000 0.000 -1572.539 340.187 -74.291 3.010 -60.197 394.055 731.804 -33.465 -55.439 -30.358 -632.168 0.000 0.000 0.000 0.000 0.000 0.000 0.000 0.000 0.000 -12.252 0.000 -0.160 0.000 0.000 2.229 4.648 -0.136 0.000 -0.675 0.000 0.000 0.000 0.000 0.000 0.000 -6.346 1.000 106.561 -27.491 34.146 -6.200 -71.190 protein_LG_0020
SCORE: -956.195 0.750 0.000 0.000 0.000 1.382 0.000 0.000 0.000 0.000 0.000 -1571.795 338.533 -74.041 3.005 -60.257 392.360 731.695 -32.943 -55.943 -30.822 -632.051 0.000 0.000 0.000 0.000 0.000 0.000 0.000 0.000 0.000 -12.103 0.000 0.154 0.000 0.000 1.978 4.768 -0.129 0.000 -0.102 0.000 0.000 0.000 0.000 0.000 0.000 -5.433 1.000 106.063 -27.505 34.148 -6.832 -71.190 protein_LG_0023
SCORE: -954.574 0.760 0.000 0.000 0.000 1.429 0.000 0.000 0.000 0.000 0.000 -1568.771 341.966 -74.944 3.025 -60.764 392.907 728.460 -33.265 -55.355 -31.249 -632.356 0.000 0.000 0.000 0.000 0.000 0.000 0.000 0.000 0.000 -11.713 0.000 -0.113 0.000 0.000 1.769 4.143 -0.143 0.000 -0.057 0.000 0.000 0.000 0.000 0.000 0.000 -6.115 1.000 105.467 -27.646 34.132 -6.422 -71.190 protein_LG_0025
SCORE: -953.911 0.716 0.000 0.000 0.000 1.539 0.000 0.000 0.000 0.000 0.000 -1567.611 341.268 -74.983 3.027 -61.017 394.051 729.123 -33.160 -55.218 -31.694 -633.990 0.000 0.000 0.000 0.000 0.000 0.000 0.000 0.000 0.000 -11.060 0.000 -0.131 0.000 -0.263 2.069 4.739 -0.164 0.000 -0.128 0.000 0.000 0.000 0.000 0.000 0.000 -4.938 1.000 105.846 -27.698 34.024 -6.228 -71.190 protein_LG_0023
SCORE: -959.031 0.738 0.000 0.000 0.000 1.187 0.000 0.000 0.000 0.000 0.000 -1568.571 340.710 -75.691 3.007 -60.980 391.929 729.615 -33.429 -55.533 -33.636 -631.969 0.000 0.000 0.000 0.000 0.000 0.000 0.000 0.000 0.000 -12.834 0.000 -0.214 0.000 0.000 1.530 5.314 -0.147 0.000 -1.547 0.000 0.000 0.000 0.000 0.000 0.000 -7.898 1.000 105.403 -27.435 34.129 -6.577 -71.190 protein_LG_0040
SCORE: -952.607 0.726 0.000 0.000 0.000 1.810 0.000 0.000 0.000 0.000 0.000 -1571.132 340.433 -74.499 3.007 -60.072 394.723 731.764 -33.091 -55.696 -31.947 -632.601 0.000 0.000 0.000 0.000 0.000 0.000 0.000 0.000 0.000 -12.823 0.000 -0.162 0.000 0.000 3.000 5.772 -0.167 0.000 -0.617 0.000 0.000 0.000 0.000 0.000 0.000 -4.997 1.000 106.215 -27.610 34.134 -6.854 -71.190 protein_LG_0040
SCORE: -711.745 0.806 0.000 0.000 0.000 2.477 0.002 0.000 0.000 0.000 0.000 -1571.659 339.113 -75.068 3.007 -59.846 636.535 729.355 -33.876 -55.410 -30.292 -631.429 0.000 0.000 0.000 0.000 0.000 0.000 0.000 0.000 0.000 -10.423 0.000 -0.552 0.000 0.000 0.919 3.872 -0.141 0.000 -1.659 0.000 0.000 0.000 0.000 0.000 0.000 -7.985 1.000 106.486 -27.659 34.095 -6.384 -71.190 protein_LG_0007
SCORE: -955.326 0.728 0.000 0.000 0.000 1.475 0.000 0.000 0.000 0.000 0.000 -1566.891 341.256 -75.129 3.022 -60.911 390.898 728.257 -33.623 -55.506 -32.217 -632.856 0.000 0.000 0.000 0.000 0.000 0.000 0.000 0.000 0.000 -10.393 0.000 -0.112 0.000 0.000 0.879 3.708 -0.152 0.000 -0.759 0.000 0.000 0.000 0.000 0.000 0.000 -6.830 1.000 106.632 -26.542 34.170 -6.171 -71.190 protein_LG_0004
SCORE: -951.055 0.738 0.000 0.000 0.000 2.076 0.000 0.000 0.000 0.000 0.000 -1567.929 342.846 -75.224 3.017 -61.073 393.237 730.355 -33.208 -55.497 -31.421 -633.250 0.000 0.000 0.000 0.000 0.000 0.000 0.000 0.000 0.000 -11.085 0.000 -0.029 0.000 -0.158 3.169 5.596 -0.211 0.000 -0.128 0.000 0.000 0.000 0.000 0.000 0.000 -2.845 1.000 105.667 -27.419 34.006 -6.048 -71.190 protein_LG_0034
SCORE: -957.652 0.770 0.000 0.000 0.000 1.737 0.000 0.000 0.000 0.000 0.000 -1567.303 340.449 -75.168 3.027 -60.928 391.000 727.707 -33.702 -56.564 -31.499 -632.691 0.000 0.000 0.000 0.000 0.000 0.000 0.000 0.000 0.000 -11.420 0.000 -0.117 0.000 0.000 0.889 3.866 -0.181 0.000 -0.104 0.000 0.000 0.000 0.000 0.000 0.000 -7.066 1.000 106.649 -26.999 34.139 -6.315 -71.190 protein_LG_0008
SCORE: -959.620 0.772 0.000 0.000 0.000 2.035 0.000 0.000 0.000 0.000 0.000 -1571.413 338.737 -75.257 3.012 -60.474 393.381 733.184 -33.742 -56.017 -34.752 -633.477 0.000 0.000 0.000 0.000 0.000 0.000 0.000 0.000 0.000 -12.773 0.000 -0.243 0.000 0.000 3.764 5.631 -0.732 0.000 -1.356 0.000 0.000 0.000 0.000 0.000 0.000 -5.709 1.000 105.936 -27.293 34.167 -6.457 -71.190 protein_LG_0014
SCORE: -948.420 0.666 0.000 0.000 0.000 2.121 0.000 0.000 0.000 0.000 0.000 -1568.112 342.009 -74.597 3.004 -60.765 396.284 728.045 -33.251 -55.495 -32.297 -631.651 0.000 0.000 0.000 0.000 0.000 0.000 0.000 0.000 0.000 -11.095 0.000 -0.292 0.000 0.000 3.429 3.926 -0.159 0.000 -1.394 0.000 0.000 0.000 0.000 0.000 0.000 -5.586 1.000 107.048 -27.616 34.158 -6.115 -71.190 protein_LG_0032
SCORE: -958.817 0.740 0.000 0.000 0.000 1.498 0.000 0.000 0.000 0.000 0.000 -1565.827 341.018 -74.953 3.008 -61.141 391.535 727.684 -34.372 -55.820 -31.492 -633.858 0.000 0.000 0.000 0.000 0.000 0.000 0.000 0.000 0.000 -9.974 0.000 -0.096 0.000 0.000 1.228 3.842 -0.214 0.000 -0.127 0.000 0.000 0.000 0.000 0.000 0.000 -5.341 1.000 104.887 -27.843 34.015 -5.967 -71.190 protein_LG_0042
SCORE: -956.266 0.784 0.000 0.000 0.000 1.476 0.000 0.000 0.000 0.000 0.000 -1566.902 341.069 -74.989 3.018 -60.942 391.962 728.415 -33.389 -55.337 -31.902 -633.317 0.000 0.000 0.000 0.000 0.000 0.000 0.000 0.000 0.000 -10.728 0.000 -0.333 0.000 0.000 0.983 3.915 -0.160 0.000 -1.755 0.000 0.000 0.000 0.000 0.000 0.000 -8.079 1.000 105.672 -27.602 33.992 -6.297 -71.190 protein_LG_0029
SCORE: -953.265 0.772 0.000 0.000 0.000 1.006 0.000 0.000 0.000 0.000 0.000 -1567.461 341.354 -74.702 3.015 -60.947 391.800 728.737 -32.902 -56.001 -31.391 -631.511 0.000 0.000 0.000 0.000 0.000 0.000 0.000 0.000 0.000 -12.124 0.000 0.123 0.000 0.000 1.225 4.774 -0.160 0.000 -0.060 0.000 0.000 0.000 0.000 0.000 0.000 -6.222 1.000 106.451 -27.350 34.152 -6.322 -71.190 protein_LG_0042
SCORE: -951.756 0.700 0.000 0.000 0.000 1.168 0.000 0.000 0.000 0.000 0.000 -1567.546 341.116 -74.849 3.017 -60.924 394.073 729.169 -33.754 -55.209 -31.454 -632.071 0.000 0.000 0.000 0.000 0.000 0.000 0.000 0.000 0.000 -12.404 0.000 0.102 0.000 0.000 2.470 5.213 -0.145 0.000 -0.064 0.000 0.000 0.000 0.000 0.000 0.000 -4.827 1.000 106.824 -27.092 33.353 -6.386 -71.190 protein_LG_0019
SCORE: -957.292 0.732 0.000 0.000 0.000 1.414 0.000 0.000 0.000 0.000 0.000 -1568.651 342.905 -75.018 3.031 -61.179 391.529 730.230 -33.562 -55.822 -31.659 -634.963 0.000 0.000 0.000 0.000 0.000 0.000 0.000 0.000 0.000 -12.137 0.000 0.035 0.000 0.000 0.905 5.790 -0.181 0.000 -0.333 0.000 0.000 0.000 0.000 0.000 0.000 -5.921 1.000 105.114 -27.311 34.038 -6.198 -71.190 protein_LG_0020
SCORE: -958.453 0.736 0.000 0.000 0.000 1.496 0.000 0.000 0.000 0.000 0.000 -1567.297 339.980 -74.831 3.019 -61.131 391.327 729.224 -33.216 -55.244 -31.435 -634.596 0.000 0.000 0.000 0.000 0.000 0.000 0.000 0.000 0.000 -11.096 0.000 0.089 0.000 0.000 0.894 4.675 -0.174 0.000 -0.130 0.000 0.000 0.000 0.000 0.000 0.000 -5.741 1.000 105.614 -27.869 33.996 -6.301 -71.190 protein_LG_0033
SCORE: -955.628 0.780 0.000 0.000 0.000 1.988 0.000 0.000 0.000 0.000 0.000 -1566.471 341.397 -75.059 3.005 -60.746 392.224 727.542 -33.678 -55.231 -31.914 -633.275 0.000 0.000 0.000 0.000 0.000 0.000 0.000 0.000 0.000 -10.325 0.000 -0.078 0.000 0.000 1.155 3.870 -0.177 0.000 -0.057 0.000 0.000 0.000 0.000 0.000 0.000 -5.614 1.000 105.570 -27.556 34.003 -6.237 -71.190 protein_LG_0038
SCORE: -952.332 0.782 0.000 0.000 0.000 1.310 0.000 0.000 0.000 0.000 0.000 -1568.095 342.101 -74.541 3.001 -59.983 393.154 728.955 -35.453 -55.165 -30.568 -632.585 0.000 0.000 0.000 0.000 0.000 0.000 0.000 0.000 0.000 -12.099 0.000 -0.393 0.000 0.000 1.095 5.271 -0.260 0.000 -2.343 0.000 0.000 0.000 0.000 0.000 0.000 -8.728 1.000 106.339 -27.645 34.011 -5.980 -71.190 protein_LG_0040
SCORE: -956.207 0.692 0.000 0.000 0.000 1.585 0.000 0.000 0.000 0.000 0.000 -1566.942 341.763 -74.922 3.018 -61.122 391.173 728.378 -33.402 -55.472 -31.529 -633.398 0.000 0.000 0.000 0.000 0.000 0.000 0.000 0.000 0.000 -10.907 0.000 0.109 0.000 0.000 0.790 4.093 -0.149 0.000 -0.058 0.000 0.000 0.000 0.000 0.000 0.000 -6.122 1.000 105.463 -27.558 34.146 -6.199 -71.190 protein_LG_0038
SCORE: -956.949 0.780 0.000 0.000 0.000 1.238 0.000 0.000 0.000 0.000 0.000 -1567.273 341.410 -74.773 3.008 -61.012 391.189 728.656 -33.436 -55.159 -32.542 -633.421 0.000 0.000 0.000 0.000 0.000 0.000 0.000 0.000 0.000 -11.960 0.000 -0.008 0.000 0.000 0.682 4.941 -0.164 0.000 -1.374 0.000 0.000 0.000 0.000 0.000 0.000 -7.883 1.000 105.422 -27.172 34.140 -6.036 -71.190 protein_LG_0030
SCORE: -969.318 0.814 0.000 0.000 0.000 2.616 0.000 0.000 0.000 0.000 0.000 -1567.580 342.506 -75.240 3.022 -61.098 375.383 728.328 -33.489 -54.838 -31.400 -632.785 0.000 0.000 0.000 0.000 0.000 0.000 0.000 0.000 0.000 -10.332 0.000 -0.172 0.000 0.000 1.460 4.003 -0.174 0.000 -0.127 0.000 0.000 0.000 0.000 0.000 0.000 -5.343 1.000 106.258 -27.624 33.972 -6.158 -71.190 protein_LG_0036
SCORE: -949.761 0.644 0.000 0.000 0.000 2.073 0.000 0.000 0.000 0.000 0.000 -1566.808 343.382 -75.172 3.018 -60.805 395.357 727.454 -33.409 -55.673 -31.794 -632.646 0.000 0.000 0.000 0.000 0.000 0.000 0.000 0.000 0.000 -11.087 0.000 -0.149 0.000 0.000 1.516 4.200 -0.149 0.000 -0.056 0.000 0.000 0.000 0.000 0.000 0.000 -5.726 1.000 105.978 -27.134 34.192 -6.582 -71.190 protein_LG_0013
SCORE: -955.693 0.748 0.000 0.000 0.000 1.490 0.000 0.000 0.000 0.000 0.000 -1567.000 341.457 -75.066 3.025 -61.132 392.157 728.618 -33.179 -55.336 -31.519 -633.807 0.000 0.000 0.000 0.000 0.000 0.000 0.000 0.000 0.000 -10.817 0.000 0.065 0.000 0.000 1.172 4.078 -0.144 0.000 -0.129 0.000 0.000 0.000 0.000 0.000 0.000 -5.775 1.000 105.238 -27.406 34.032 -6.075 -71.190 protein_LG_0036
SCORE: -957.815 0.692 0.000 0.000 0.000 1.608 0.000 0.000 0.000 0.000 0.000 -1567.722 342.493 -75.724 3.031 -61.038 392.090 728.518 -34.414 -54.907 -32.685 -633.725 0.000 0.000 0.000 0.000 0.000 0.000 0.000 0.000 0.000 -10.365 0.000 -0.240 0.000 0.000 0.978 3.790 -0.150 0.000 -0.403 0.000 0.000 0.000 0.000 0.000 0.000 -6.390 1.000 105.494 -27.693 34.154 -6.105 -71.190 protein_LG_0029
SCORE: -957.978 0.792 0.000 0.000 0.000 1.535 0.000 0.000 0.000 0.000 0.000 -1568.029 340.278 -75.391 3.019 -61.181 391.947 729.484 -35.105 -55.198 -32.891 -632.751 0.000 0.000 0.000 0.000 0.000 0.000 0.000 0.000 0.000 -11.505 0.000 -0.540 0.000 0.000 1.092 4.789 -0.248 0.000 -1.595 0.000 0.000 0.000 0.000 0.000 0.000 -8.008 1.000 106.422 -26.989 34.139 -6.077 -71.190 protein_LG_0025
SCORE: -959.344 0.736 0.000 0.000 0.000 1.736 0.000 0.000 0.000 0.000 0.000 -1567.903 340.576 -75.291 3.027 -61.261 391.987 729.210 -34.472 -55.499 -33.098 -632.271 0.000 0.000 0.000 0.000 0.000 0.000 0.000 0.000 0.000 -11.765 0.000 -0.375 0.000 0.000 0.951 4.634 -0.195 0.000 -1.502 0.000 0.000 0.000 0.000 0.000 0.000 -8.252 1.000 105.380 -27.378 33.341 -6.236 -71.190 protein_LG_0018
SCORE: -956.550 0.746 0.000 0.000 0.000 1.292 0.000 0.000 0.000 0.000 0.000 -1571.747 341.289 -75.274 3.003 -60.001 392.112 731.294 -33.213 -55.262 -33.331 -632.330 0.000 0.000 0.000 0.000 0.000 0.000 0.000 0.000 0.000 -12.213 0.000 -0.336 0.000 0.000 0.952 4.141 -0.150 0.000 -1.805 0.000 0.000 0.000 0.000 0.000 0.000 -9.411 1.000 106.176 -27.477 34.151 -6.041 -71.190 protein_LG_0029
SCORE: -954.583 0.722 0.000 0.000 0.000 1.726 0.000 0.000 0.000 0.000 0.000 -1566.864 341.310 -74.686 3.047 -60.723 391.930 728.332 -33.957 -55.328 -31.164 -632.451 0.000 0.000 0.000 0.000 0.000 0.000 0.000 0.000 0.000 -10.959 0.000 0.165 0.000 0.000 1.233 3.998 -0.145 0.000 -0.057 0.000 0.000 0.000 0.000 0.000 0.000 -5.764 1.000 105.685 -27.362 33.430 -6.319 -71.190 protein_LG_0031
SCORE: -958.855 0.734 0.000 0.000 0.000 1.702 0.000 0.000 0.000 0.000 0.000 -1566.896 340.878 -75.359 3.010 -60.777 392.016 728.793 -33.493 -55.366 -32.760 -634.894 0.000 0.000 0.000 0.000 0.000 0.000 0.000 0.000 0.000 -10.695 0.000 -0.449 0.000 0.000 0.919 4.303 -0.144 0.000 -1.614 0.000 0.000 0.000 0.000 0.000 0.000 -7.679 1.000 104.854 -27.417 34.035 -5.992 -71.190 protein_LG_0032
SCORE: -957.423 0.716 0.000 0.000 0.000 2.692 0.000 0.000 0.000 0.000 0.000 -1567.557 340.649 -75.517 3.018 -60.766 392.722 729.268 -33.785 -56.226 -32.629 -633.475 0.000 0.000 0.000 0.000 0.000 0.000 0.000 0.000 0.000 -11.612 0.000 -0.010 0.000 0.000 2.314 4.701 -0.140 0.000 -0.064 0.000 0.000 0.000 0.000 0.000 0.000 -4.810 1.000 106.302 -27.369 33.208 -6.768 -71.190 protein_LG_0017
SCORE: -962.534 0.748 0.000 0.000 0.000 2.396 0.000 0.000 0.000 0.000 0.000 -1567.594 338.290 -74.917 3.034 -60.186 392.477 729.146 -33.553 -56.488 -33.349 -632.140 0.000 0.000 0.000 0.000 0.000 0.000 0.000 0.000 0.000 -11.495 0.000 0.111 0.000 0.000 2.477 4.591 -0.155 0.000 -0.055 0.000 0.000 0.000 0.000 0.000 0.000 -4.526 1.000 105.893 -27.005 29.770 -7.116 -71.190 protein_LG_0017
SCORE: -952.792 0.754 0.000 0.000 0.000 1.484 0.000 0.000 0.000 0.000 0.000 -1567.957 341.511 -75.040 3.020 -60.853 393.708 729.167 -32.696 -56.283 -31.846 -632.865 0.000 0.000 0.000 0.000 0.000 0.000 0.000 0.000 0.000 -12.153 0.000 -0.225 0.000 0.000 2.370 5.223 -0.177 0.000 -0.809 0.000 0.000 0.000 0.000 0.000 0.000 -5.771 1.000 106.600 -27.292 34.140 -6.401 -71.190 protein_LG_0036
SCORE: -955.766 0.756 0.000 0.000 0.000 1.582 0.000 0.000 0.000 0.000 0.000 -1567.996 341.999 -74.842 3.023 -60.965 391.530 728.767 -34.403 -55.690 -31.267 -632.882 0.000 0.000 0.000 0.000 0.000 0.000 0.000 0.000 0.000 -11.742 0.000 0.119 0.000 0.000 0.592 4.537 -0.149 0.000 -0.058 0.000 0.000 0.000 0.000 0.000 0.000 -6.701 1.000 105.914 -27.304 34.141 -6.182 -71.190 protein_LG_0023
SCORE: -956.105 0.762 0.000 0.000 0.000 1.381 0.000 0.000 0.000 0.000 0.000 -1567.687 341.779 -75.611 3.036 -60.864 392.046 729.159 -33.310 -55.500 -32.566 -632.506 0.000 0.000 0.000 0.000 0.000 0.000 0.000 0.000 0.000 -12.093 0.000 -0.084 0.000 0.000 1.790 5.124 -0.153 0.000 -0.311 0.000 0.000 0.000 0.000 0.000 0.000 -5.726 1.000 105.308 -27.349 34.054 -6.286 -71.190 protein_LG_0043
SCORE: -958.643 0.790 0.000 0.000 0.000 1.176 0.000 0.000 0.000 0.000 0.000 -1568.007 341.475 -75.909 3.022 -60.970 391.453 729.089 -32.963 -55.353 -33.737 -633.343 0.000 0.000 0.000 0.000 0.000 0.000 0.000 0.000 0.000 -12.273 0.000 -0.539 0.000 0.000 1.334 4.949 -0.165 0.000 -1.559 0.000 0.000 0.000 0.000 0.000 0.000 -8.253 1.000 106.012 -27.336 34.131 -6.194 -71.190 protein_LG_0037
SCORE: -956.553 0.776 0.000 0.000 0.000 1.408 0.000 0.000 0.000 0.000 0.000 -1566.581 342.306 -75.957 3.004 -61.017 391.867 728.562 -33.997 -55.526 -33.436 -631.832 0.000 0.000 0.000 0.000 0.000 0.000 0.000 0.000 0.000 -11.686 0.000 -0.415 0.000 0.000 0.773 4.692 -0.180 0.000 -1.495 0.000 0.000 0.000 0.000 0.000 0.000 -8.311 1.000 105.645 -27.328 34.153 -6.633 -71.190 protein_LG_0017
SCORE: -956.165 0.808 0.000 0.000 0.000 1.534 0.000 0.000 0.000 0.000 0.000 -1567.888 341.266 -75.001 3.026 -60.774 391.569 728.146 -33.615 -55.339 -31.126 -633.289 0.000 0.000 0.000 0.000 0.000 0.000 0.000 0.000 0.000 -10.875 0.000 -0.201 0.000 0.000 0.765 4.083 -0.148 0.000 -0.053 0.000 0.000 0.000 0.000 0.000 0.000 -6.429 1.000 106.236 -27.549 34.174 -6.345 -71.190 protein_LG_0021
SCORE: -955.771 0.680 0.000 0.000 0.000 1.903 0.000 0.000 0.000 0.000 0.000 -1567.968 342.030 -74.906 3.026 -60.856 393.929 727.960 -33.136 -55.257 -34.371 -632.823 0.000 0.000 0.000 0.000 0.000 0.000 0.000 0.000 0.000 -12.077 0.000 -0.348 0.000 0.000 3.309 4.654 -0.148 0.000 -1.274 0.000 0.000 0.000 0.000 0.000 0.000 -5.884 1.000 106.322 -27.237 33.280 -6.478 -71.190 protein_LG_0018
SCORE: -956.821 0.778 0.000 0.000 0.000 1.327 0.000 0.000 0.000 0.000 0.000 -1571.521 339.059 -75.199 3.014 -60.299 394.236 731.413 -33.434 -55.532 -31.988 -633.698 0.000 0.000 0.000 0.000 0.000 0.000 0.000 0.000 0.000 -11.606 0.000 -0.050 0.000 0.000 2.828 4.378 -0.164 0.000 -0.120 0.000 0.000 0.000 0.000 0.000 0.000 -4.734 1.000 106.738 -27.463 34.151 -6.434 -71.190 protein_LG_0036
SCORE: -955.816 0.796 0.000 0.000 0.000 1.538 0.000 0.000 0.000 0.000 0.000 -1568.046 341.472 -74.646 3.019 -60.740 389.953 728.849 -33.450 -55.365 -31.338 -632.908 0.000 0.000 0.000 0.000 0.000 0.000 0.000 0.000 0.000 -11.534 0.000 0.191 0.000 0.000 0.441 4.498 -0.191 0.000 -0.118 0.000 0.000 0.000 0.000 0.000 0.000 -6.713 1.000 106.435 -27.402 34.137 -6.133 -71.190 protein_LG_0043
SCORE: -952.145 0.752 0.000 0.000 0.000 1.096 0.000 0.000 0.000 0.000 0.000 -1567.639 342.621 -75.289 3.019 -60.878 393.080 729.756 -33.074 -55.368 -32.906 -631.451 0.000 0.000 0.000 0.000 0.000 0.000 0.000 0.000 0.000 -12.070 0.000 -0.484 0.000 0.000 1.936 5.163 -0.155 0.000 -1.720 0.000 0.000 0.000 0.000 0.000 0.000 -7.330 1.000 106.149 -27.747 34.133 -6.455 -71.190 protein_LG_0038
SCORE: -955.381 0.760 0.000 0.000 0.000 1.368 0.000 0.000 0.000 0.000 0.000 -1568.677 342.147 -75.816 3.014 -60.494 392.120 729.584 -32.575 -55.487 -34.080 -631.431 0.000 0.000 0.000 0.000 0.000 0.000 0.000 0.000 0.000 -12.186 0.000 -0.175 0.000 0.000 1.149 4.765 -0.151 0.000 -1.078 0.000 0.000 0.000 0.000 0.000 0.000 -7.676 1.000 105.911 -27.519 34.151 -6.406 -71.190 protein_LG_0031
SCORE: -956.523 0.718 0.000 0.000 0.000 0.995 0.000 0.000 0.000 0.000 0.000 -1568.360 341.192 -75.639 3.023 -60.852 392.569 729.250 -33.584 -55.084 -33.088 -632.461 0.000 0.000 0.000 0.000 0.000 0.000 0.000 0.000 0.000 -12.437 0.000 -0.326 0.000 0.000 1.356 4.916 -0.179 0.000 -0.999 0.000 0.000 0.000 0.000 0.000 0.000 -7.669 1.000 106.235 -27.294 34.147 -6.382 -71.190 protein_LG_0031
SCORE: -955.221 0.754 0.000 0.000 0.000 1.272 0.000 0.000 0.000 0.000 0.000 -1566.812 340.306 -75.042 3.016 -60.856 392.857 727.796 -34.097 -55.543 -30.751 -633.963 0.000 0.000 0.000 0.000 0.000 0.000 0.000 0.000 0.000 -11.055 0.000 -0.180 0.000 0.000 0.934 3.874 -0.150 0.000 -0.059 0.000 0.000 0.000 0.000 0.000 0.000 -6.636 1.000 105.929 -26.373 34.136 -5.908 -71.190 protein_LG_0024
SCORE: -955.653 0.640 0.000 0.000 0.000 1.525 0.000 0.000 0.000 0.000 0.000 -1568.111 342.461 -75.275 3.025 -60.866 392.251 728.302 -34.025 -55.159 -32.577 -633.233 0.000 0.000 0.000 0.000 0.000 0.000 0.000 0.000 0.000 -11.140 0.000 -0.383 0.000 0.000 1.245 4.228 -0.149 0.000 -1.445 0.000 0.000 0.000 0.000 0.000 0.000 -7.642 1.000 106.700 -27.515 34.143 -6.108 -71.190 protein_LG_0032
SCORE: -958.966 0.674 0.000 0.000 0.000 1.891 0.000 0.000 0.000 0.000 0.000 -1567.415 341.399 -75.264 3.020 -60.774 391.944 727.589 -34.572 -55.154 -33.086 -633.761 0.000 0.000 0.000 0.000 0.000 0.000 0.000 0.000 0.000 -10.626 0.000 -0.360 0.000 0.000 1.085 3.940 -0.192 0.000 -1.464 0.000 0.000 0.000 0.000 0.000 0.000 -7.618 1.000 106.155 -27.228 34.053 -6.573 -71.190 protein_LG_0029
SCORE: -876.981 0.708 0.000 0.000 0.000 12.033 0.011 0.000 0.000 0.000 0.000 -1571.576 340.293 -74.259 3.025 -60.389 458.171 729.674 -31.746 -55.914 -33.122 -628.089 0.000 0.000 0.000 0.000 0.000 0.000 0.000 0.000 0.000 -12.520 0.000 -0.294 0.000 0.000 2.533 5.234 -0.148 0.000 -1.736 0.000 0.000 0.000 0.000 0.000 0.000 -6.931 1.000 108.652 -27.440 31.545 -6.661 -71.190 protein_LG_0040
SCORE: -951.946 0.818 0.000 0.000 0.000 1.648 0.000 0.000 0.000 0.000 0.000 -1569.264 340.503 -75.135 3.000 -59.703 395.849 731.369 -34.451 -55.410 -31.759 -631.990 0.000 0.000 0.000 0.000 0.000 0.000 0.000 0.000 0.000 -11.175 0.000 -0.291 0.000 0.000 1.090 4.753 -0.138 0.000 -1.634 0.000 0.000 0.000 0.000 0.000 0.000 -7.395 1.000 105.378 -27.457 33.156 -6.490 -71.190 protein_LG_0022
SCORE: -958.188 0.522 0.000 0.000 0.000 1.210 0.000 0.000 0.000 0.000 0.000 -1567.198 341.382 -75.862 3.019 -60.834 392.796 729.124 -34.296 -55.132 -33.441 -632.614 0.000 0.000 0.000 0.000 0.000 0.000 0.000 0.000 0.000 -10.663 0.000 -0.164 0.000 0.000 1.510 4.347 -0.150 0.000 -1.167 0.000 0.000 0.000 0.000 0.000 0.000 -6.287 1.000 106.431 -26.859 31.573 -6.297 -71.190 protein_LG_0038
SCORE: -955.506 0.752 0.000 0.000 0.000 1.601 0.000 0.000 0.000 0.000 0.000 -1568.221 341.650 -75.757 3.014 -61.128 392.941 729.489 -33.641 -55.194 -32.272 -632.547 0.000 0.000 0.000 0.000 0.000 0.000 0.000 0.000 0.000 -12.491 0.000 -0.245 0.000 0.000 2.037 5.199 -0.144 0.000 -0.056 0.000 0.000 0.000 0.000 0.000 0.000 -5.700 1.000 105.806 -27.323 33.347 -6.082 -71.190 protein_LG_0026
SCORE: -956.916 0.808 0.000 0.000 0.000 1.374 0.000 0.000 0.000 0.000 0.000 -1566.612 341.327 -75.558 3.021 -60.913 391.525 728.100 -34.165 -55.268 -33.301 -632.059 0.000 0.000 0.000 0.000 0.000 0.000 0.000 0.000 0.000 -10.740 0.000 0.037 0.000 0.000 1.244 4.002 -0.170 0.000 -0.951 0.000 0.000 0.000 0.000 0.000 0.000 -6.579 1.000 106.350 -27.469 34.154 -6.231 -71.190 protein_LG_0041
SCORE: -954.685 0.758 0.000 0.000 0.000 1.313 0.000 0.000 0.000 0.000 0.000 -1568.485 341.347 -74.895 3.041 -60.640 392.786 728.498 -34.733 -55.103 -31.356 -632.026 0.000 0.000 0.000 0.000 0.000 0.000 0.000 0.000 0.000 -11.287 0.000 -0.074 0.000 0.000 1.776 4.386 -0.146 0.000 -0.056 0.000 0.000 0.000 0.000 0.000 0.000 -5.402 1.000 106.413 -27.466 34.168 -6.356 -71.190 protein_LG_0023
SCORE: -961.499 0.748 0.000 0.000 0.000 1.574 0.000 0.000 0.000 0.000 0.000 -1568.188 331.947 -73.194 3.001 -59.794 391.887 728.701 -31.739 -56.361 -32.180 -632.509 0.000 0.000 0.000 0.000 0.000 0.000 0.000 0.000 0.000 -12.573 0.000 -0.119 0.000 0.000 1.976 5.441 -0.149 0.000 -1.209 0.000 0.000 0.000 0.000 0.000 0.000 -6.632 1.000 105.735 -27.053 34.143 -6.280 -71.190 protein_LG_0042
SCORE: -955.830 0.768 0.000 0.000 0.000 1.193 0.000 0.000 0.000 0.000 0.000 -1567.188 343.633 -75.350 3.051 -60.529 391.223 728.623 -33.713 -55.792 -33.424 -632.649 0.000 0.000 0.000 0.000 0.000 0.000 0.000 0.000 0.000 -11.548 0.000 -0.060 0.000 0.000 0.757 4.598 -0.185 0.000 -1.355 0.000 0.000 0.000 0.000 0.000 0.000 -7.793 1.000 105.165 -26.954 34.144 -6.074 -71.190 protein_LG_0037
SCORE: -955.033 0.748 0.000 0.000 0.000 1.039 0.000 0.000 0.000 0.000 0.000 -1568.258 340.072 -75.263 3.018 -60.915 393.273 729.463 -33.507 -55.301 -32.600 -631.195 0.000 0.000 0.000 0.000 0.000 0.000 0.000 0.000 0.000 -11.355 0.000 -0.573 0.000 0.000 1.230 4.500 -0.182 0.000 -1.557 0.000 0.000 0.000 0.000 0.000 0.000 -7.938 1.000 106.229 -27.541 34.122 -6.479 -71.190 protein_LG_0019
SCORE: -957.718 0.778 0.000 0.000 0.000 1.871 0.000 0.000 0.000 0.000 0.000 -1569.025 341.259 -75.042 3.006 -60.292 391.202 729.446 -32.348 -55.148 -32.450 -633.743 0.000 0.000 0.000 0.000 0.000 0.000 0.000 0.000 0.000 -11.524 0.000 -0.204 0.000 0.000 0.728 4.423 -0.147 0.000 -1.316 0.000 0.000 0.000 0.000 0.000 0.000 -8.039 1.000 105.648 -27.496 33.280 -6.695 -71.190 protein_LG_0032
SCORE: -960.583 0.706 0.000 0.000 0.000 1.352 0.000 0.000 0.000 0.000 0.000 -1570.381 339.444 -75.692 3.007 -59.835 391.422 730.841 -33.819 -56.075 -34.380 -631.763 0.000 0.000 0.000 0.000 0.000 0.000 0.000 0.000 0.000 -12.025 0.000 -0.488 0.000 0.000 1.741 4.476 -0.195 0.000 -2.141 0.000 0.000 0.000 0.000 0.000 0.000 -8.632 1.000 106.489 -27.709 34.029 -6.323 -71.190 protein_LG_0022
SCORE: -959.379 0.688 0.000 0.000 0.000 1.421 0.000 0.000 0.000 0.000 0.000 -1567.079 340.289 -74.673 3.030 -60.114 391.168 727.645 -34.257 -55.192 -33.115 -632.706 0.000 0.000 0.000 0.000 0.000 0.000 0.000 0.000 0.000 -10.301 0.000 0.077 0.000 0.000 1.279 3.279 -0.171 0.000 -0.052 0.000 0.000 0.000 0.000 0.000 0.000 -5.890 1.000 105.924 -27.195 33.338 -6.674 -71.190 protein_LG_0028
SCORE: -875.757 0.664 0.000 0.000 0.000 9.846 0.000 0.000 0.000 0.000 0.000 -1572.381 341.313 -73.542 2.986 -60.066 457.880 731.648 -34.180 -55.004 -31.272 -631.229 0.000 0.000 0.000 0.000 0.000 0.000 0.000 0.000 0.000 -10.463 0.000 -0.490 0.000 0.000 0.889 4.594 -0.207 0.000 -2.469 0.000 0.000 0.000 0.000 0.000 0.000 -8.146 1.000 108.736 -27.115 33.315 -5.500 -71.190 protein_LG_0022
SCORE: -959.239 0.766 0.000 0.000 0.000 1.408 0.000 0.000 0.000 0.000 0.000 -1568.049 340.549 -75.866 3.015 -61.275 391.296 729.109 -32.938 -55.400 -33.829 -632.127 0.000 0.000 0.000 0.000 0.000 0.000 0.000 0.000 0.000 -12.060 0.000 -0.274 0.000 0.000 1.165 4.859 -0.153 0.000 -1.755 0.000 0.000 0.000 0.000 0.000 0.000 -8.217 1.000 105.749 -27.461 34.156 -6.386 -71.190 protein_LG_0038
SCORE: -972.913 0.606 0.000 0.000 0.000 2.607 0.000 0.000 0.000 0.000 0.000 -1567.195 341.065 -74.933 3.026 -60.812 373.234 728.037 -33.472 -55.227 -31.371 -633.384 0.000 0.000 0.000 0.000 0.000 0.000 0.000 0.000 0.000 -10.739 0.000 -0.028 0.000 0.000 0.928 3.598 -0.178 0.000 -0.057 0.000 0.000 0.000 0.000 0.000 0.000 -6.476 1.000 106.228 -27.450 34.035 -6.111 -71.190 protein_LG_0036
SCORE: -957.013 0.790 0.000 0.000 0.000 1.068 0.000 0.000 0.000 0.000 0.000 -1568.059 338.752 -74.174 3.002 -59.715 390.919 730.466 -31.965 -56.023 -32.925 -631.855 0.000 0.000 0.000 0.000 0.000 0.000 0.000 0.000 0.000 -10.646 0.000 -0.352 0.000 0.000 1.342 4.611 -0.152 0.000 -1.579 0.000 0.000 0.000 0.000 0.000 0.000 -6.775 1.000 104.581 -27.569 34.161 -6.487 -71.190 protein_LG_0029
SCORE: -961.584 0.718 0.000 0.000 0.000 1.305 0.000 0.000 0.000 0.000 0.000 -1567.386 340.198 -75.650 3.010 -60.290 390.037 729.242 -33.663 -55.752 -34.235 -631.935 0.000 0.000 0.000 0.000 0.000 0.000 0.000 0.000 0.000 -12.593 0.000 -0.321 0.000 0.000 1.882 5.187 -0.154 0.000 -0.058 0.000 0.000 0.000 0.000 0.000 0.000 -6.056 1.000 105.432 -27.338 33.131 -6.501 -71.190 protein_LG_0003
SCORE: -949.182 0.742 0.000 0.000 0.000 1.836 0.000 0.000 0.000 0.000 0.000 -1566.604 342.909 -75.052 3.013 -60.710 395.593 727.264 -33.225 -55.132 -31.775 -633.833 0.000 0.000 0.000 0.000 0.000 0.000 0.000 0.000 0.000 -10.285 0.000 -0.085 0.000 0.000 1.215 3.529 -0.152 0.000 -0.055 0.000 0.000 0.000 0.000 0.000 0.000 -5.834 1.000 106.304 -26.691 34.188 -6.076 -71.190 protein_LG_0032
SCORE: -957.050 0.714 0.000 0.000 0.000 1.427 0.000 0.000 0.000 0.000 0.000 -1567.064 341.810 -75.726 3.024 -61.063 390.998 728.270 -32.781 -54.934 -34.220 -632.187 0.000 0.000 0.000 0.000 0.000 0.000 0.000 0.000 0.000 -10.656 0.000 -0.420 0.000 0.000 0.875 3.775 -0.163 0.000 -1.903 0.000 0.000 0.000 0.000 0.000 0.000 -8.493 1.000 106.108 -27.438 34.131 -6.216 -71.190 protein_LG_0005
SCORE: -948.804 0.730 0.000 0.000 0.000 2.239 0.000 0.000 0.000 0.000 0.000 -1567.546 343.188 -75.193 3.006 -60.736 394.751 728.802 -34.015 -55.524 -31.488 -631.166 0.000 0.000 0.000 0.000 0.000 0.000 0.000 0.000 0.000 -11.201 0.000 -0.138 0.000 0.000 1.884 4.762 -0.166 0.000 -0.058 0.000 0.000 0.000 0.000 0.000 0.000 -4.917 1.000 106.518 -27.339 33.312 -6.423 -71.190 protein_LG_0022
SCORE: -956.843 0.772 0.000 0.000 0.000 1.292 0.000 0.000 0.000 0.000 0.000 -1568.038 341.969 -74.788 3.021 -61.274 392.203 729.599 -33.646 -55.194 -33.819 -634.200 0.000 0.000 0.000 0.000 0.000 0.000 0.000 0.000 0.000 -11.727 0.000 -0.427 0.000 0.000 0.932 5.206 -0.188 0.000 -2.816 0.000 0.000 0.000 0.000 0.000 0.000 -9.021 1.000 106.464 -27.088 34.000 -6.153 -71.190 protein_LG_0035
SCORE: -956.892 0.684 0.000 0.000 0.000 1.253 0.000 0.000 0.000 0.000 0.000 -1568.608 339.899 -74.681 3.012 -60.471 391.762 730.505 -33.695 -55.250 -33.856 -631.858 0.000 0.000 0.000 0.000 0.000 0.000 0.000 0.000 0.000 -13.021 0.000 0.050 0.000 0.000 1.904 5.938 -0.142 0.000 -0.858 0.000 0.000 0.000 0.000 0.000 0.000 -6.129 1.000 106.316 -27.234 33.394 -6.189 -71.190 protein_LG_0032
SCORE: -943.824 0.744 0.000 0.000 0.000 5.224 0.000 0.000 0.000 0.000 0.000 -1569.598 339.381 -74.467 3.023 -59.508 398.703 732.047 -33.325 -55.709 -34.063 -631.514 0.000 0.000 0.000 0.000 0.000 0.000 0.000 0.000 0.000 -12.751 0.000 -0.221 0.000 0.000 2.058 5.885 -1.183 0.000 -0.729 0.000 0.000 0.000 0.000 0.000 0.000 -6.941 1.000 106.297 -26.993 34.164 -6.296 -71.190 protein_LG_0037
SCORE: -960.600 0.680 0.000 0.000 0.000 1.402 0.000 0.000 0.000 0.000 0.000 -1567.590 339.927 -75.531 3.008 -60.381 390.380 729.173 -33.617 -55.600 -34.590 -631.963 0.000 0.000 0.000 0.000 0.000 0.000 0.000 0.000 0.000 -12.905 0.000 -0.090 0.000 0.000 1.278 5.211 -0.148 0.000 -0.493 0.000 0.000 0.000 0.000 0.000 0.000 -7.146 1.000 106.430 -27.324 33.280 -6.416 -71.190 protein_LG_0041
SCORE: -951.771 0.634 0.000 0.000 0.000 2.052 0.000 0.000 0.000 0.000 0.000 -1566.932 342.056 -74.814 3.002 -60.762 394.232 726.805 -33.443 -54.812 -31.977 -632.890 0.000 0.000 0.000 0.000 0.000 0.000 0.000 0.000 0.000 -10.632 0.000 0.257 0.000 0.000 1.419 3.293 -0.169 0.000 -0.056 0.000 0.000 0.000 0.000 0.000 0.000 -5.887 1.000 106.793 -27.678 34.139 -6.353 -71.190 protein_LG_0018
SCORE: -952.845 0.678 0.000 0.000 0.000 2.089 0.000 0.000 0.000 0.000 0.000 -1568.140 340.634 -74.718 3.026 -60.620 394.306 728.692 -32.940 -55.777 -32.901 -632.169 0.000 0.000 0.000 0.000 0.000 0.000 0.000 0.000 0.000 -11.619 0.000 -0.260 0.000 0.000 2.652 5.174 -0.151 0.000 -1.556 0.000 0.000 0.000 0.000 0.000 0.000 -5.760 1.000 105.937 -27.324 34.167 -5.916 -71.190 protein_LG_0005
SCORE: -957.874 0.640 0.000 0.000 0.000 1.438 0.000 0.000 0.000 0.000 0.000 -1567.853 341.795 -75.459 3.022 -61.150 392.020 728.749 -33.641 -55.524 -33.042 -632.356 0.000 0.000 0.000 0.000 0.000 0.000 0.000 0.000 0.000 -10.829 0.000 -0.399 0.000 0.000 1.091 3.921 -0.157 0.000 -1.561 0.000 0.000 0.000 0.000 0.000 0.000 -7.933 1.000 105.215 -27.676 34.146 -6.367 -71.190 protein_LG_0030
SCORE: -954.369 0.780 0.000 0.000 0.000 1.656 0.000 0.000 0.000 0.000 0.000 -1570.155 340.305 -75.116 3.018 -60.214 393.008 731.512 -33.288 -55.587 -32.009 -632.939 0.000 0.000 0.000 0.000 0.000 0.000 0.000 0.000 0.000 -11.682 0.000 -0.384 0.000 0.000 2.349 4.825 -0.203 0.000 -1.279 0.000 0.000 0.000 0.000 0.000 0.000 -6.374 1.000 106.495 -27.372 34.134 -6.626 -71.190 protein_LG_0010
SCORE: -729.100 0.738 0.000 0.000 0.000 2.201 0.000 0.000 0.000 0.000 0.000 -1569.957 331.891 -74.536 3.030 -59.944 630.361 728.427 -30.589 -55.283 -35.753 -632.895 0.000 0.000 0.000 0.000 0.000 0.000 0.000 0.000 0.000 -12.417 0.000 -0.148 0.000 0.000 2.337 6.231 -0.157 0.000 -1.606 0.000 0.000 0.000 0.000 0.000 0.000 -5.758 1.000 105.929 -27.332 33.282 -6.742 -71.190 protein_LG_0039
SCORE: -970.282 0.770 0.000 0.000 0.000 2.884 0.000 0.000 0.000 0.000 0.000 -1567.893 343.157 -75.126 3.031 -61.031 373.302 728.048 -33.569 -56.200 -31.644 -631.695 0.000 0.000 0.000 0.000 0.000 0.000 0.000 0.000 0.000 -11.223 0.000 0.056 0.000 0.000 0.425 4.062 -0.163 0.000 -0.054 0.000 0.000 0.000 0.000 0.000 0.000 -6.896 1.000 106.276 -26.757 34.181 -6.058 -71.190 protein_LG_0035
SCORE: -957.537 0.706 0.000 0.000 0.000 1.314 0.000 0.000 0.000 0.000 0.000 -1567.123 341.074 -74.676 3.016 -61.127 390.601 728.436 -32.807 -55.864 -31.360 -632.893 0.000 0.000 0.000 0.000 0.000 0.000 0.000 0.000 0.000 -11.280 0.000 -0.028 0.000 0.000 1.220 4.232 -0.161 0.000 -0.058 0.000 0.000 0.000 0.000 0.000 0.000 -6.075 1.000 105.027 -27.688 34.140 -6.418 -71.190 protein_LG_0011
SCORE: -954.215 0.680 0.000 0.000 0.000 0.998 0.000 0.000 0.000 0.000 0.000 -1567.592 340.675 -75.316 3.020 -61.276 392.334 729.345 -32.730 -55.187 -32.580 -632.056 0.000 0.000 0.000 0.000 0.000 0.000 0.000 0.000 0.000 -11.375 0.000 -0.410 0.000 0.000 1.575 4.951 -0.150 0.000 -1.394 0.000 0.000 0.000 0.000 0.000 0.000 -6.804 1.000 106.808 -27.506 34.137 -6.099 -71.190 protein_LG_0009
SCORE: -953.333 0.730 0.000 0.000 0.000 1.686 0.000 0.000 0.000 0.000 0.000 -1567.659 339.970 -75.273 3.017 -60.773 393.666 730.524 -32.723 -55.501 -30.906 -633.529 0.000 0.000 0.000 0.000 0.000 0.000 0.000 0.000 0.000 -10.638 0.000 0.032 0.000 -0.228 3.076 5.105 -0.189 0.000 -0.128 0.000 0.000 0.000 0.000 0.000 0.000 -2.971 1.000 104.913 -27.448 34.026 -6.133 -71.190 protein_LG_0046
SCORE: -957.873 0.688 0.000 0.000 0.000 1.723 0.002 0.000 0.000 0.000 0.000 -1569.623 339.795 -73.469 3.016 -59.701 390.183 729.154 -33.309 -55.670 -31.027 -633.201 0.000 0.000 0.000 0.000 0.000 0.000 0.000 0.000 0.000 -11.136 0.000 -0.038 0.000 0.000 0.630 4.515 -0.179 0.000 -0.054 0.000 0.000 0.000 0.000 0.000 0.000 -6.262 1.000 105.271 -27.476 34.184 -6.535 -71.190 protein_LG_0045
SCORE: -951.712 0.682 0.000 0.000 0.000 1.819 0.000 0.000 0.000 0.000 0.000 -1567.142 342.258 -75.485 3.021 -60.999 393.252 728.608 -32.850 -55.187 -32.638 -632.771 0.000 0.000 0.000 0.000 0.000 0.000 0.000 0.000 0.000 -10.558 0.000 -0.312 0.000 0.000 1.700 3.962 -0.145 0.000 -1.570 0.000 0.000 0.000 0.000 0.000 0.000 -6.924 1.000 107.015 -27.261 34.144 -6.305 -71.190 protein_LG_0054
SCORE: -953.614 0.704 0.000 0.000 0.000 1.580 0.000 0.000 0.000 0.000 0.000 -1567.668 341.227 -75.385 3.014 -61.116 394.181 730.212 -33.038 -55.202 -32.520 -633.582 0.000 0.000 0.000 0.000 0.000 0.000 0.000 0.000 0.000 -11.812 0.000 -0.344 0.000 0.000 3.600 5.623 -0.285 0.000 -1.009 0.000 0.000 0.000 0.000 0.000 0.000 -4.228 1.000 105.630 -27.617 34.008 -6.148 -71.190 protein_LG_0050
SCORE: -951.597 0.732 0.000 0.000 0.000 1.504 0.000 0.000 0.000 0.000 0.000 -1568.263 341.177 -74.581 3.026 -60.303 393.269 730.019 -31.954 -55.669 -32.829 -632.168 0.000 0.000 0.000 0.000 0.000 0.000 0.000 0.000 0.000 -13.033 0.000 -0.051 0.000 0.000 2.224 6.184 -0.147 0.000 -0.471 0.000 0.000 0.000 0.000 0.000 0.000 -5.292 1.000 106.299 -27.381 34.129 -6.681 -71.190 protein_LG_0059
SCORE: -952.742 0.652 0.000 0.000 0.000 2.293 0.000 0.000 0.000 0.000 0.000 -1566.802 339.658 -75.494 3.011 -60.694 394.273 729.070 -33.285 -54.966 -33.515 -631.825 0.000 0.000 0.000 0.000 0.000 0.000 0.000 0.000 0.000 -10.899 0.000 -0.097 0.000 0.000 3.564 4.265 -0.140 0.000 -0.061 0.000 0.000 0.000 0.000 0.000 0.000 -3.368 1.000 106.621 -27.828 34.138 -6.208 -71.190 protein_LG_0048
SCORE: -959.764 0.700 0.000 0.000 0.000 1.573 0.000 0.000 0.000 0.000 0.000 -1567.225 340.570 -75.262 3.015 -60.895 390.445 729.272 -34.867 -55.398 -31.398 -634.275 0.000 0.000 0.000 0.000 0.000 0.000 0.000 0.000 0.000 -11.584 0.000 -0.304 0.000 -0.157 1.051 5.102 -1.565 0.000 -0.167 0.000 0.000 0.000 0.000 0.000 0.000 -7.624 1.000 105.578 -27.538 33.998 -6.166 -71.190 protein_LG_0063
SCORE: -958.223 0.788 0.000 0.000 0.000 1.214 0.000 0.000 0.000 0.000 0.000 -1569.647 342.118 -76.211 3.016 -61.333 392.274 731.007 -33.376 -55.454 -34.012 -632.923 0.000 0.000 0.000 0.000 0.000 0.000 0.000 0.000 0.000 -13.188 0.000 -0.553 0.000 0.000 1.289 5.865 -0.813 0.000 -0.899 0.000 0.000 0.000 0.000 0.000 0.000 -8.298 1.000 106.493 -27.679 34.057 -6.576 -71.190 protein_LG_0057
SCORE: -958.941 0.744 0.000 0.000 0.000 1.130 0.000 0.000 0.000 0.000 0.000 -1567.748 338.771 -75.355 3.006 -60.441 391.647 729.972 -33.302 -55.339 -33.269 -632.047 0.000 0.000 0.000 0.000 0.000 0.000 0.000 0.000 0.000 -12.711 0.000 -0.097 0.000 0.000 0.989 5.487 -0.172 0.000 -0.117 0.000 0.000 0.000 0.000 0.000 0.000 -6.621 1.000 106.070 -27.216 32.865 -6.495 -71.190 protein_LG_0052
SCORE: -951.973 0.676 0.000 0.000 0.000 1.821 0.000 0.000 0.000 0.000 0.000 -1568.085 342.091 -74.529 3.006 -61.061 393.565 730.013 -32.733 -55.158 -31.650 -634.303 0.000 0.000 0.000 0.000 0.000 0.000 0.000 0.000 0.000 -11.056 0.000 -0.057 0.000 0.000 2.106 4.781 -0.143 0.000 -0.643 0.000 0.000 0.000 0.000 0.000 0.000 -5.012 1.000 105.885 -27.579 34.058 -6.123 -71.190 protein_LG_0071
SCORE: -950.274 0.792 0.000 0.000 0.000 1.553 0.000 0.000 0.000 0.000 0.000 -1566.985 340.435 -75.806 3.015 -60.719 395.674 728.610 -32.859 -55.186 -32.182 -631.152 0.000 0.000 0.000 0.000 0.000 0.000 0.000 0.000 0.000 -9.986 0.000 -0.135 0.000 0.000 2.876 3.815 -0.187 0.000 -0.271 0.000 0.000 0.000 0.000 0.000 0.000 -3.888 1.000 105.741 -27.186 34.131 -6.168 -71.190 protein_LG_0060
SCORE: -957.295 0.666 0.000 0.000 0.000 1.475 0.000 0.000 0.000 0.000 0.000 -1565.750 340.735 -75.645 3.020 -61.425 391.590 727.610 -33.399 -55.688 -32.325 -632.645 0.000 0.000 0.000 0.000 0.000 0.000 0.000 0.000 0.000 -9.954 0.000 -0.063 0.000 0.000 1.167 3.709 -0.152 0.000 -0.055 0.000 0.000 0.000 0.000 0.000 0.000 -5.347 1.000 105.235 -26.981 34.166 -6.077 -71.190 protein_LG_0050
SCORE: -956.735 0.740 0.000 0.000 0.000 1.517 0.000 0.000 0.000 0.000 0.000 -1567.700 341.917 -74.694 3.008 -61.351 392.573 729.504 -33.245 -55.748 -32.430 -634.215 0.000 0.000 0.000 0.000 0.000 0.000 0.000 0.000 0.000 -11.453 0.000 0.001 0.000 0.000 2.046 4.949 -0.142 0.000 -1.233 0.000 0.000 0.000 0.000 0.000 0.000 -5.832 1.000 104.953 -27.469 34.033 -6.197 -71.190 protein_LG_0053
SCORE: -959.126 0.818 0.000 0.000 0.000 1.284 0.000 0.000 0.000 0.000 0.000 -1566.637 341.022 -75.181 3.012 -61.044 389.922 728.385 -33.813 -55.087 -31.463 -634.102 0.000 0.000 0.000 0.000 0.000 0.000 0.000 0.000 0.000 -10.897 0.000 0.035 0.000 0.000 0.813 4.097 -0.149 0.000 -0.057 0.000 0.000 0.000 0.000 0.000 0.000 -6.157 1.000 105.582 -27.593 34.048 -6.272 -71.190 protein_LG_0044
SCORE: -959.039 0.748 0.000 0.000 0.000 1.162 0.000 0.000 0.000 0.000 0.000 -1567.552 341.783 -75.012 3.016 -61.094 392.301 729.700 -34.267 -55.450 -34.683 -633.694 0.000 0.000 0.000 0.000 0.000 0.000 0.000 0.000 0.000 -11.977 0.000 -0.509 0.000 0.000 1.715 5.741 -0.186 0.000 -3.495 0.000 0.000 0.000 0.000 0.000 0.000 -8.711 1.000 105.017 -27.403 34.018 -5.692 -71.190 protein_LG_0072
SCORE: -952.426 0.678 0.000 0.000 0.000 1.624 0.000 0.000 0.000 0.000 0.000 -1568.103 340.950 -74.586 3.017 -60.619 393.499 729.506 -32.957 -55.337 -32.573 -631.776 0.000 0.000 0.000 0.000 0.000 0.000 0.000 0.000 0.000 -12.355 0.000 0.116 0.000 0.000 2.569 5.694 -0.157 0.000 -1.205 0.000 0.000 0.000 0.000 0.000 0.000 -5.338 1.000 106.141 -27.475 34.147 -6.694 -71.190 protein_LG_0061
SCORE: -958.364 0.742 0.000 0.000 0.000 1.548 0.000 0.000 0.000 0.000 0.000 -1568.733 342.114 -75.362 3.026 -61.232 391.209 731.062 -33.179 -55.729 -35.464 -632.705 0.000 0.000 0.000 0.000 0.000 0.000 0.000 0.000 0.000 -12.090 0.000 -0.789 0.000 -0.261 0.950 6.420 -0.137 0.000 -4.425 0.000 0.000 0.000 0.000 0.000 0.000 -10.331 1.000 106.092 -27.663 34.022 -6.180 -71.190 protein_LG_0084
SCORE: -955.449 0.792 0.000 0.000 0.000 1.479 0.005 0.000 0.000 0.000 0.000 -1567.258 342.004 -75.711 3.037 -60.373 392.778 728.987 -33.618 -55.285 -34.946 -631.378 0.000 0.000 0.000 0.000 0.000 0.000 0.000 0.000 0.000 -11.261 0.000 -0.314 0.000 0.000 2.488 4.044 -0.153 0.000 -1.490 0.000 0.000 0.000 0.000 0.000 0.000 -6.685 1.000 106.305 -27.331 33.328 -6.282 -71.190 protein_LG_0050
SCORE: -957.462 0.708 0.000 0.000 0.000 1.561 0.000 0.000 0.000 0.000 0.000 -1567.470 340.942 -75.570 3.016 -60.599 391.135 728.613 -33.281 -55.088 -32.816 -634.049 0.000 0.000 0.000 0.000 0.000 0.000 0.000 0.000 0.000 -11.277 0.000 -0.394 0.000 0.000 0.609 4.196 -0.155 0.000 -1.718 0.000 0.000 0.000 0.000 0.000 0.000 -8.738 1.000 106.738 -27.452 34.143 -6.096 -71.190 protein_LG_0072
SCORE: -955.638 0.730 0.000 0.000 0.000 1.316 0.000 0.000 0.000 0.000 0.000 -1567.951 342.143 -75.150 3.020 -60.514 392.068 729.093 -33.065 -55.686 -32.452 -633.822 0.000 0.000 0.000 0.000 0.000 0.000 0.000 0.000 0.000 -12.047 0.000 -0.120 0.000 0.000 1.036 4.655 -0.167 0.000 -0.159 0.000 0.000 0.000 0.000 0.000 0.000 -6.802 1.000 106.273 -27.354 34.155 -6.521 -71.190 protein_LG_0049
SCORE: -955.363 0.798 0.000 0.000 0.000 1.267 0.000 0.000 0.000 0.000 0.000 -1567.900 339.039 -74.732 3.023 -61.176 393.309 729.456 -32.599 -55.674 -31.289 -633.336 0.000 0.000 0.000 0.000 0.000 0.000 0.000 0.000 0.000 -12.791 0.000 0.052 0.000 0.000 2.177 5.515 -0.139 0.000 -0.064 0.000 0.000 0.000 0.000 0.000 0.000 -5.251 1.000 106.295 -27.412 34.136 -6.580 -71.190 protein_LG_0086
SCORE: -952.373 0.792 0.000 0.000 0.000 1.260 0.000 0.000 0.000 0.000 0.000 -1567.721 342.074 -74.876 3.012 -60.732 392.530 728.889 -33.648 -55.180 -31.548 -632.361 0.000 0.000 0.000 0.000 0.000 0.000 0.000 0.000 0.000 -10.884 0.000 -0.305 0.000 0.000 1.591 4.149 -0.158 0.000 -1.602 0.000 0.000 0.000 0.000 0.000 0.000 -7.209 1.000 106.498 -27.523 34.120 -5.977 -71.190 protein_LG_0083
SCORE: -958.846 0.732 0.000 0.000 0.000 1.661 0.000 0.000 0.000 0.000 0.000 -1568.727 339.772 -75.114 3.015 -60.395 392.384 730.925 -33.515 -55.465 -35.634 -632.269 0.000 0.000 0.000 0.000 0.000 0.000 0.000 0.000 0.000 -12.803 0.000 -0.194 0.000 0.000 2.184 5.641 -0.145 0.000 -1.407 0.000 0.000 0.000 0.000 0.000 0.000 -6.724 1.000 105.987 -27.133 33.213 -6.364 -71.190 protein_LG_0050
SCORE: -959.842 0.806 0.000 0.000 0.000 1.466 0.000 0.000 0.000 0.000 0.000 -1567.535 340.422 -75.823 3.025 -61.224 391.606 728.920 -33.246 -55.680 -34.112 -633.089 0.000 0.000 0.000 0.000 0.000 0.000 0.000 0.000 0.000 -12.056 0.000 -0.403 0.000 0.000 1.237 5.076 -0.156 0.000 -1.920 0.000 0.000 0.000 0.000 0.000 0.000 -8.223 1.000 106.064 -27.282 34.138 -6.303 -71.190 protein_LG_0064
SCORE: -949.099 0.804 0.000 0.000 0.000 2.050 0.000 0.000 0.000 0.000 0.000 -1567.871 342.485 -74.732 3.013 -60.951 395.175 728.795 -32.742 -54.939 -31.261 -633.197 0.000 0.000 0.000 0.000 0.000 0.000 0.000 0.000 0.000 -9.588 0.000 -0.115 0.000 0.000 0.989 4.204 -0.145 0.000 -1.013 0.000 0.000 0.000 0.000 0.000 0.000 -5.667 1.000 105.712 -27.322 34.035 -6.158 -71.190 protein_LG_0082
SCORE: -954.991 0.740 0.000 0.000 0.000 1.275 0.000 0.000 0.000 0.000 0.000 -1566.512 341.408 -74.928 3.018 -60.956 390.745 727.642 -33.816 -55.316 -31.299 -632.261 0.000 0.000 0.000 0.000 0.000 0.000 0.000 0.000 0.000 -10.842 0.000 0.073 0.000 0.000 1.081 3.880 -0.150 0.000 -0.057 0.000 0.000 0.000 0.000 0.000 0.000 -6.015 1.000 106.669 -27.200 34.127 -6.396 -71.190 protein_LG_0047
SCORE: -951.709 0.696 0.000 0.000 0.000 1.640 0.000 0.000 0.000 0.000 0.000 -1567.308 342.738 -75.058 3.027 -61.064 395.037 730.581 -32.392 -55.386 -34.442 -633.114 0.000 0.000 0.000 0.000 0.000 0.000 0.000 0.000 0.000 -11.588 0.000 -0.617 0.000 0.000 1.938 6.647 -0.170 0.000 -3.317 0.000 0.000 0.000 0.000 0.000 0.000 -7.107 1.000 105.427 -27.587 34.040 -6.657 -71.190 protein_LG_0070
SCORE: -957.063 0.704 0.000 0.000 0.000 1.163 0.000 0.000 0.000 0.000 0.000 -1566.555 341.285 -75.548 3.008 -60.146 390.531 728.716 -32.456 -55.481 -34.417 -631.660 0.000 0.000 0.000 0.000 0.000 0.000 0.000 0.000 0.000 -12.522 0.000 -0.065 0.000 0.000 1.349 4.881 -0.147 0.000 -0.160 0.000 0.000 0.000 0.000 0.000 0.000 -6.664 1.000 105.542 -27.441 34.143 -6.556 -71.190 protein_LG_0061
SCORE: -959.865 0.774 0.000 0.000 0.000 1.397 0.000 0.000 0.000 0.000 0.000 -1567.847 339.012 -75.512 3.013 -60.567 391.727 729.747 -33.906 -55.175 -34.593 -631.983 0.000 0.000 0.000 0.000 0.000 0.000 0.000 0.000 0.000 -12.796 0.000 -0.264 0.000 0.000 1.504 5.308 -0.149 0.000 -0.977 0.000 0.000 0.000 0.000 0.000 0.000 -7.374 1.000 106.259 -27.069 33.254 -6.431 -71.190 protein_LG_0061
SCORE: -952.639 0.786 0.000 0.000 0.000 1.272 0.000 0.000 0.000 0.000 0.000 -1567.620 341.050 -75.945 3.028 -60.625 394.152 728.767 -32.641 -55.039 -33.094 -631.359 0.000 0.000 0.000 0.000 0.000 0.000 0.000 0.000 0.000 -11.484 0.000 -0.343 0.000 0.000 1.404 4.230 -0.143 0.000 -1.343 0.000 0.000 0.000 0.000 0.000 0.000 -7.679 1.000 106.592 -27.880 34.128 -6.234 -71.190 protein_LG_0098
SCORE: -969.241 0.646 0.000 0.000 0.000 3.092 0.000 0.000 0.000 0.000 0.000 -1568.477 340.959 -75.310 3.029 -60.947 376.618 730.994 -33.133 -55.307 -31.202 -634.751 0.000 0.000 0.000 0.000 0.000 0.000 0.000 0.000 0.000 -12.508 0.000 0.037 0.000 -0.158 3.542 6.317 -0.167 0.000 -0.127 0.000 0.000 0.000 0.000 0.000 0.000 -3.065 1.000 105.874 -27.457 33.990 -6.023 -71.190 protein_LG_0092
SCORE: -962.334 0.798 0.000 0.000 0.000 1.021 0.000 0.000 0.000 0.000 0.000 -1567.929 338.439 -75.595 3.011 -61.384 391.342 729.907 -33.278 -55.736 -33.460 -632.467 0.000 0.000 0.000 0.000 0.000 0.000 0.000 0.000 0.000 -13.402 0.000 -0.378 0.000 0.000 1.462 6.226 -0.745 0.000 -1.484 0.000 0.000 0.000 0.000 0.000 0.000 -8.321 1.000 104.471 -27.399 34.126 -6.213 -71.190 protein_LG_0083
SCORE: -942.390 0.746 0.000 0.000 0.000 2.829 0.000 0.000 0.000 0.000 0.000 -1569.090 340.638 -75.079 3.010 -60.836 398.976 729.689 -32.461 -54.809 -31.314 -630.393 0.000 0.000 0.000 0.000 0.000 0.000 0.000 0.000 0.000 -11.819 0.000 -0.218 0.000 0.000 4.734 4.694 -0.188 0.000 -0.123 0.000 0.000 0.000 0.000 0.000 0.000 -2.919 1.000 106.768 -27.324 34.151 -5.957 -71.190 protein_LG_0104
SCORE: -956.947 0.806 0.000 0.000 0.000 1.512 0.000 0.000 0.000 0.000 0.000 -1567.462 341.029 -74.732 3.014 -61.280 390.937 729.329 -33.567 -55.217 -32.576 -633.486 0.000 0.000 0.000 0.000 0.000 0.000 0.000 0.000 0.000 -10.918 0.000 -0.283 0.000 0.000 0.762 4.661 -0.179 0.000 -1.481 0.000 0.000 0.000 0.000 0.000 0.000 -7.439 1.000 105.985 -27.162 34.001 -6.081 -71.190 protein_LG_0065
SCORE: -955.232 0.720 0.000 0.000 0.000 1.707 0.000 0.000 0.000 0.000 0.000 -1569.583 338.764 -75.011 3.012 -60.612 395.122 729.473 -33.093 -55.036 -34.299 -632.974 0.000 0.000 0.000 0.000 0.000 0.000 0.000 0.000 0.000 -13.288 0.000 -0.278 0.000 0.000 3.643 5.614 -0.165 0.000 -1.283 0.000 0.000 0.000 0.000 0.000 0.000 -5.756 1.000 107.520 -26.799 34.141 -6.374 -71.190 protein_LG_0078
SCORE: -953.064 0.676 0.000 0.000 0.000 1.312 0.000 0.000 0.000 0.000 0.000 -1566.600 341.679 -75.077 3.018 -60.934 391.966 728.447 -33.482 -55.372 -32.168 -631.625 0.000 0.000 0.000 0.000 0.000 0.000 0.000 0.000 0.000 -10.745 0.000 -0.333 0.000 0.000 0.614 4.376 -0.173 0.000 -1.832 0.000 0.000 0.000 0.000 0.000 0.000 -8.093 1.000 106.421 -27.262 34.126 -6.323 -71.190 protein_LG_0073
SCORE: -962.846 0.714 0.000 0.000 0.000 1.091 0.000 0.000 0.000 0.000 0.000 -1567.123 338.771 -76.275 3.023 -61.496 391.282 728.474 -32.774 -55.870 -35.061 -632.603 0.000 0.000 0.000 0.000 0.000 0.000 0.000 0.000 0.000 -10.892 0.000 -0.348 0.000 0.000 0.986 4.393 -0.157 0.000 -1.855 0.000 0.000 0.000 0.000 0.000 0.000 -7.873 1.000 106.684 -27.290 34.139 -6.627 -71.190 protein_LG_0072
SCORE: -957.272 0.686 0.000 0.000 0.000 1.185 0.000 0.000 0.000 0.000 0.000 -1567.027 341.629 -75.278 3.012 -60.928 391.917 728.930 -33.639 -55.440 -31.384 -634.757 0.000 0.000 0.000 0.000 0.000 0.000 0.000 0.000 0.000 -11.300 0.000 -0.111 0.000 -0.169 1.053 4.775 -0.216 0.000 -0.328 0.000 0.000 0.000 0.000 0.000 0.000 -6.296 1.000 105.041 -27.385 33.999 -5.956 -71.190 protein_LG_0101
SCORE: -956.859 0.802 0.000 0.000 0.000 1.734 0.000 0.000 0.000 0.000 0.000 -1567.021 341.946 -74.978 3.014 -61.175 391.111 728.506 -34.101 -55.966 -32.247 -632.672 0.000 0.000 0.000 0.000 0.000 0.000 0.000 0.000 0.000 -11.132 0.000 0.047 0.000 0.000 0.634 4.300 -0.200 0.000 -0.114 0.000 0.000 0.000 0.000 0.000 0.000 -6.465 1.000 105.868 -27.562 33.981 -6.107 -71.190 protein_LG_0068
SCORE: -959.565 0.586 0.000 0.000 0.000 1.966 0.000 0.000 0.000 0.000 0.000 -1566.817 340.606 -75.575 3.016 -60.633 390.216 728.867 -33.447 -55.853 -32.446 -634.041 0.000 0.000 0.000 0.000 0.000 0.000 0.000 0.000 0.000 -11.053 0.000 -0.337 0.000 0.000 0.755 4.271 -0.267 0.000 -0.276 0.000 0.000 0.000 0.000 0.000 0.000 -6.907 1.000 105.161 -27.222 34.173 -6.347 -71.190 protein_LG_0068
SCORE: -955.315 0.756 0.000 0.000 0.000 1.474 0.000 0.000 0.000 0.000 0.000 -1567.267 340.483 -74.505 3.075 -60.547 392.802 729.786 -34.199 -55.090 -32.190 -633.881 0.000 0.000 0.000 0.000 0.000 0.000 0.000 0.000 0.000 -10.142 0.000 -0.022 0.000 0.000 2.452 4.652 -0.202 0.000 -0.822 0.000 0.000 0.000 0.000 0.000 0.000 -4.084 1.000 106.047 -28.026 33.975 -6.061 -71.190 protein_LG_0079
SCORE: -956.645 0.730 0.000 0.000 0.000 1.400 0.000 0.000 0.000 0.000 0.000 -1567.283 343.190 -75.364 3.036 -60.814 390.943 728.474 -33.585 -55.482 -32.234 -633.250 0.000 0.000 0.000 0.000 0.000 0.000 0.000 0.000 0.000 -11.636 0.000 0.007 0.000 0.000 0.423 4.369 -0.143 0.000 -0.058 0.000 0.000 0.000 0.000 0.000 0.000 -7.039 1.000 105.035 -27.428 34.151 -6.244 -71.190 protein_LG_0055
SCORE: -958.380 0.754 0.000 0.000 0.000 1.447 0.000 0.000 0.000 0.000 0.000 -1568.050 342.296 -75.024 3.025 -61.029 393.548 729.554 -34.203 -55.586 -32.013 -633.568 0.000 0.000 0.000 0.000 0.000 0.000 0.000 0.000 0.000 -11.712 0.000 -0.016 0.000 -0.265 1.628 5.353 -0.171 0.000 -0.129 0.000 0.000 0.000 0.000 0.000 0.000 -5.312 1.000 105.394 -28.020 31.385 -6.346 -71.190 protein_LG_0080
SCORE: -951.514 0.698 0.000 0.000 0.000 1.784 0.000 0.000 0.000 0.000 0.000 -1567.220 342.204 -75.708 3.015 -60.825 393.542 728.476 -32.414 -55.065 -32.376 -632.079 0.000 0.000 0.000 0.000 0.000 0.000 0.000 0.000 0.000 -10.391 0.000 -0.241 0.000 0.000 1.975 3.807 -0.151 0.000 -0.188 0.000 0.000 0.000 0.000 0.000 0.000 -5.189 1.000 106.103 -27.535 34.145 -6.372 -71.190 protein_LG_0067
SCORE: -955.489 0.736 0.000 0.000 0.000 1.140 0.000 0.000 0.000 0.000 0.000 -1567.451 342.812 -75.275 3.029 -61.128 390.104 728.971 -33.224 -55.382 -32.482 -633.005 0.000 0.000 0.000 0.000 0.000 0.000 0.000 0.000 0.000 -11.769 0.000 0.083 0.000 0.000 0.347 4.864 -0.169 0.000 -0.119 0.000 0.000 0.000 0.000 0.000 0.000 -6.763 1.000 105.992 -26.590 34.036 -5.848 -71.190 protein_LG_0068
SCORE: -957.988 0.782 0.000 0.000 0.000 1.307 0.000 0.000 0.000 0.000 0.000 -1566.272 340.804 -75.490 3.030 -60.898 391.530 728.070 -33.499 -55.179 -33.019 -632.911 0.000 0.000 0.000 0.000 0.000 0.000 0.000 0.000 0.000 -10.179 0.000 -0.488 0.000 -0.257 0.817 3.878 -0.177 0.000 -1.903 0.000 0.000 0.000 0.000 0.000 0.000 -8.308 1.000 105.723 -27.546 34.001 -6.449 -71.190 protein_LG_0086
SCORE: -952.649 0.834 0.000 0.000 0.000 1.103 0.000 0.000 0.000 0.000 0.000 -1567.731 340.186 -74.889 3.021 -60.670 392.466 729.164 -32.747 -55.151 -31.091 -632.328 0.000 0.000 0.000 0.000 0.000 0.000 0.000 0.000 0.000 -11.451 0.000 -0.150 0.000 0.000 1.188 4.208 -0.151 0.000 -0.057 0.000 0.000 0.000 0.000 0.000 0.000 -6.413 1.000 106.664 -27.099 34.121 -6.478 -71.190 protein_LG_0086
SCORE: -952.164 0.800 0.000 0.000 0.000 1.399 0.000 0.000 0.000 0.000 0.000 -1567.329 340.942 -75.068 3.030 -60.168 393.899 729.294 -33.719 -55.245 -31.202 -633.261 0.000 0.000 0.000 0.000 0.000 0.000 0.000 0.000 0.000 -11.692 0.000 -0.006 0.000 0.000 2.682 4.593 -0.165 0.000 -0.040 0.000 0.000 0.000 0.000 0.000 0.000 -4.628 1.000 106.235 -27.348 34.145 -6.577 -71.190 protein_LG_0109
SCORE: -954.121 0.744 0.000 0.000 0.000 1.427 0.000 0.000 0.000 0.000 0.000 -1567.341 341.618 -74.968 3.017 -60.782 392.212 727.994 -33.284 -55.344 -31.291 -632.797 0.000 0.000 0.000 0.000 0.000 0.000 0.000 0.000 0.000 -10.597 0.000 0.002 0.000 0.000 1.039 4.013 -0.170 0.000 -0.059 0.000 0.000 0.000 0.000 0.000 0.000 -5.772 1.000 106.552 -27.602 34.153 -6.497 -71.190 protein_LG_0059
SCORE: -952.253 0.732 0.000 0.000 0.000 2.032 0.000 0.000 0.000 0.000 0.000 -1567.558 341.217 -75.394 2.991 -61.120 394.602 729.363 -33.089 -54.771 -32.609 -633.884 0.000 0.000 0.000 0.000 0.000 0.000 0.000 0.000 0.000 -10.895 0.000 -0.368 0.000 0.000 2.320 4.828 -0.182 0.000 -1.161 0.000 0.000 0.000 0.000 0.000 0.000 -5.458 1.000 106.646 -27.555 34.023 -5.956 -71.190 protein_LG_0086
SCORE: -948.870 0.760 0.000 0.000 0.000 4.759 0.000 0.000 0.000 0.000 0.000 -1568.389 341.035 -75.803 3.020 -60.157 397.090 729.331 -32.140 -56.338 -33.793 -632.109 0.000 0.000 0.000 0.000 0.000 0.000 0.000 0.000 0.000 -13.661 0.000 -0.453 0.000 0.000 1.015 5.714 -0.170 0.000 -0.137 0.000 0.000 0.000 0.000 0.000 0.000 -7.692 1.000 105.515 -27.566 34.146 -6.281 -71.190 protein_LG_0071
SCORE: -955.315 0.716 0.000 0.000 0.000 1.490 0.000 0.000 0.000 0.000 0.000 -1567.196 342.713 -74.937 3.022 -60.791 391.594 727.947 -33.913 -55.560 -31.329 -633.007 0.000 0.000 0.000 0.000 0.000 0.000 0.000 0.000 0.000 -10.388 0.000 -0.027 0.000 0.000 0.436 3.903 -0.186 0.000 -0.058 0.000 0.000 0.000 0.000 0.000 0.000 -6.319 1.000 105.734 -27.558 33.994 -6.330 -71.190 protein_LG_0095
SCORE: -957.185 0.710 0.000 0.000 0.000 1.365 0.000 0.000 0.000 0.000 0.000 -1566.637 340.338 -75.316 3.024 -61.017 391.768 729.135 -32.630 -55.789 -33.248 -632.811 0.000 0.000 0.000 0.000 0.000 0.000 0.000 0.000 0.000 -11.024 0.000 -0.339 0.000 0.000 1.304 4.518 -0.135 0.000 -1.791 0.000 0.000 0.000 0.000 0.000 0.000 -7.466 1.000 105.977 -27.740 34.132 -6.546 -71.190 protein_LG_0069
SCORE: -955.389 0.786 0.000 0.000 0.000 1.122 0.000 0.000 0.000 0.000 0.000 -1567.869 341.107 -75.398 3.015 -60.813 393.546 728.925 -32.854 -55.488 -32.858 -632.873 0.000 0.000 0.000 0.000 0.000 0.000 0.000 0.000 0.000 -12.311 0.000 -0.652 0.000 0.000 2.322 4.952 -0.151 0.000 -1.754 0.000 0.000 0.000 0.000 0.000 0.000 -7.593 1.000 105.914 -27.410 34.123 -6.388 -71.190 protein_LG_0081
SCORE: -956.129 0.740 0.000 0.000 0.000 1.431 0.000 0.000 0.000 0.000 0.000 -1568.003 340.308 -74.660 3.018 -61.046 392.659 729.353 -33.496 -56.615 -31.302 -632.508 0.000 0.000 0.000 0.000 0.000 0.000 0.000 0.000 0.000 -12.547 0.000 0.123 0.000 0.000 1.418 5.254 -0.190 0.000 -0.057 0.000 0.000 0.000 0.000 0.000 0.000 -5.999 1.000 106.079 -27.722 34.135 -6.569 -71.190 protein_LG_0110
SCORE: -959.261 0.758 0.000 0.000 0.000 1.375 0.000 0.000 0.000 0.000 0.000 -1566.705 340.468 -75.212 3.021 -60.758 391.796 728.292 -33.653 -55.508 -32.653 -634.073 0.000 0.000 0.000 0.000 0.000 0.000 0.000 0.000 0.000 -10.198 0.000 -0.268 0.000 0.000 1.525 4.143 -0.155 0.000 -1.483 0.000 0.000 0.000 0.000 0.000 0.000 -6.437 1.000 105.607 -27.546 33.992 -6.513 -71.190 protein_LG_0110
SCORE: -957.206 0.700 0.000 0.000 0.000 1.296 0.000 0.000 0.000 0.000 0.000 -1565.107 339.811 -76.014 3.023 -61.195 391.542 728.142 -33.407 -55.744 -33.058 -632.920 0.000 0.000 0.000 0.000 0.000 0.000 0.000 0.000 0.000 -10.600 0.000 -0.034 0.000 0.000 0.949 4.292 -0.161 0.000 -0.090 0.000 0.000 0.000 0.000 0.000 0.000 -5.644 1.000 106.441 -26.599 34.139 -6.366 -71.190 protein_LG_0103
SCORE: -952.899 0.736 0.000 0.000 0.000 1.424 0.000 0.000 0.000 0.000 0.000 -1569.425 343.562 -75.820 3.034 -60.509 393.477 730.219 -33.704 -55.356 -33.749 -632.262 0.000 0.000 0.000 0.000 0.000 0.000 0.000 0.000 0.000 -12.548 0.000 0.034 0.000 0.000 2.464 5.207 -1.003 0.000 -0.882 0.000 0.000 0.000 0.000 0.000 0.000 -6.728 1.000 106.305 -26.994 34.132 -6.042 -71.190 protein_LG_0089
SCORE: -955.169 0.696 0.000 0.000 0.000 1.531 0.000 0.000 0.000 0.000 0.000 -1566.635 342.259 -74.996 3.021 -60.837 390.973 727.801 -33.771 -55.289 -31.300 -633.144 0.000 0.000 0.000 0.000 0.000 0.000 0.000 0.000 0.000 -10.166 0.000 -0.124 0.000 0.000 0.879 3.870 -0.160 0.000 -0.057 0.000 0.000 0.000 0.000 0.000 0.000 -5.759 1.000 106.172 -27.423 34.145 -6.488 -71.190 protein_LG_0065
SCORE: -950.732 0.740 0.000 0.000 0.000 1.028 0.000 0.000 0.000 0.000 0.000 -1567.538 341.968 -75.455 3.016 -60.781 394.452 729.229 -33.005 -55.118 -32.304 -631.782 0.000 0.000 0.000 0.000 0.000 0.000 0.000 0.000 0.000 -11.485 0.000 0.023 0.000 0.000 1.664 4.295 -0.138 0.000 -0.062 0.000 0.000 0.000 0.000 0.000 0.000 -5.703 1.000 106.675 -27.529 34.148 -6.547 -71.190 protein_LG_0104
SCORE: -957.052 0.656 0.000 0.000 0.000 1.812 0.000 0.000 0.000 0.000 0.000 -1566.891 342.221 -75.025 3.026 -61.114 391.524 726.988 -33.240 -55.678 -31.232 -634.580 0.000 0.000 0.000 0.000 0.000 0.000 0.000 0.000 0.000 -10.415 0.000 -0.019 0.000 0.000 0.571 3.505 -0.168 0.000 -0.058 0.000 0.000 0.000 0.000 0.000 0.000 -6.584 1.000 106.076 -27.625 34.027 -6.151 -71.190 protein_LG_0115
SCORE: -952.628 0.680 0.000 0.000 0.000 2.530 0.000 0.000 0.000 0.000 0.000 -1567.340 342.021 -75.324 2.996 -60.892 393.460 728.553 -33.150 -55.603 -31.165 -633.290 0.000 0.000 0.000 0.000 0.000 0.000 0.000 0.000 0.000 -10.670 0.000 -0.316 0.000 0.000 0.986 4.635 -0.192 0.000 -0.060 0.000 0.000 0.000 0.000 0.000 0.000 -5.616 1.000 105.983 -27.898 34.051 -6.370 -71.190 protein_LG_0105
SCORE: -952.024 0.756 0.000 0.000 0.000 1.260 0.000 0.000 0.000 0.000 0.000 -1567.889 341.142 -75.067 3.014 -60.915 393.883 729.124 -32.623 -55.325 -31.792 -631.589 0.000 0.000 0.000 0.000 0.000 0.000 0.000 0.000 0.000 -11.281 0.000 -0.217 0.000 0.000 1.355 4.312 -0.151 0.000 -0.599 0.000 0.000 0.000 0.000 0.000 0.000 -6.580 1.000 105.335 -27.378 34.151 -6.164 -71.190 protein_LG_0104
SCORE: -947.393 0.786 0.000 0.000 0.000 2.070 0.000 0.000 0.000 0.000 0.000 -1567.101 341.945 -74.973 3.021 -60.915 396.058 729.976 -32.928 -55.027 -32.919 -631.890 0.000 0.000 0.000 0.000 0.000 0.000 0.000 0.000 0.000 -10.880 0.000 0.036 0.000 0.000 1.848 5.929 -0.143 0.000 -1.706 0.000 0.000 0.000 0.000 0.000 0.000 -4.916 1.000 105.807 -27.197 33.982 -6.112 -71.190 protein_LG_0070
SCORE: -958.981 0.774 0.000 0.000 0.000 1.122 0.000 0.000 0.000 0.000 0.000 -1567.818 342.548 -74.873 3.031 -60.915 389.599 728.120 -32.785 -55.880 -33.130 -632.785 0.000 0.000 0.000 0.000 0.000 0.000 0.000 0.000 0.000 -12.087 0.000 -0.366 0.000 0.000 1.251 4.275 -0.143 0.000 -1.792 0.000 0.000 0.000 0.000 0.000 0.000 -8.862 1.000 105.270 -27.095 34.148 -6.349 -71.190 protein_LG_0085
SCORE: -958.264 0.798 0.000 0.000 0.000 1.203 0.000 0.000 0.000 0.000 0.000 -1567.618 339.618 -75.229 3.021 -61.171 392.149 728.828 -33.639 -55.741 -32.411 -632.395 0.000 0.000 0.000 0.000 0.000 0.000 0.000 0.000 0.000 -10.426 0.000 -0.018 0.000 0.000 0.721 4.376 -0.183 0.000 -0.129 0.000 0.000 0.000 0.000 0.000 0.000 -5.659 1.000 106.132 -27.587 34.154 -6.388 -71.190 protein_LG_0100
SCORE: -957.778 0.672 0.000 0.000 0.000 1.489 0.000 0.000 0.000 0.000 0.000 -1566.596 342.735 -75.113 3.026 -61.108 390.573 727.333 -33.454 -55.596 -31.357 -634.382 0.000 0.000 0.000 0.000 0.000 0.000 0.000 0.000 0.000 -10.222 0.000 -0.138 0.000 0.000 0.661 3.556 -0.176 0.000 -0.059 0.000 0.000 0.000 0.000 0.000 0.000 -6.377 1.000 105.820 -27.327 34.017 -6.647 -71.190 protein_LG_0088
SCORE: -955.136 0.750 0.000 0.000 0.000 1.242 0.000 0.000 0.000 0.000 0.000 -1568.753 341.628 -74.520 3.044 -61.074 392.516 729.175 -32.873 -56.003 -31.187 -632.693 0.000 0.000 0.000 0.000 0.000 0.000 0.000 0.000 0.000 -12.359 0.000 0.151 0.000 0.000 2.405 4.989 -0.168 0.000 -0.404 0.000 0.000 0.000 0.000 0.000 0.000 -5.387 1.000 105.030 -27.512 34.126 -6.091 -71.190 protein_LG_0090
SCORE: -957.733 0.760 0.000 0.000 0.000 2.203 0.000 0.000 0.000 0.000 0.000 -1567.351 339.604 -75.365 3.019 -60.137 393.748 728.929 -33.690 -56.243 -36.196 -631.463 0.000 0.000 0.000 0.000 0.000 0.000 0.000 0.000 0.000 -12.670 0.000 -0.402 0.000 0.000 3.554 5.603 -0.191 0.000 -1.898 0.000 0.000 0.000 0.000 0.000 0.000 -6.004 1.000 106.653 -27.072 33.373 -6.555 -71.190 protein_LG_0063
SCORE: -955.089 0.774 0.000 0.000 0.000 1.131 0.000 0.000 0.000 0.000 0.000 -1568.148 338.332 -75.279 3.025 -61.189 394.455 728.975 -32.635 -54.994 -32.274 -632.713 0.000 0.000 0.000 0.000 0.000 0.000 0.000 0.000 0.000 -11.801 0.000 0.090 0.000 0.000 2.772 4.770 -0.190 0.000 -0.121 0.000 0.000 0.000 0.000 0.000 0.000 -4.480 1.000 107.328 -27.396 34.140 -6.656 -71.190 protein_LG_0099
SCORE: -954.102 0.798 0.000 0.000 0.000 1.176 0.000 0.000 0.000 0.000 0.000 -1568.461 341.365 -75.140 3.014 -60.961 392.570 729.979 -32.814 -55.393 -32.046 -632.368 0.000 0.000 0.000 0.000 0.000 0.000 0.000 0.000 0.000 -11.840 0.000 -0.086 0.000 0.000 1.332 4.471 -0.148 0.000 -0.090 0.000 0.000 0.000 0.000 0.000 0.000 -6.362 1.000 106.275 -27.688 34.135 -6.555 -71.190 protein_LG_0092
SCORE: -954.729 0.660 0.000 0.000 0.000 1.275 0.000 0.000 0.000 0.000 0.000 -1566.482 342.549 -75.043 3.016 -60.822 392.068 728.132 -33.975 -55.114 -31.436 -633.660 0.000 0.000 0.000 0.000 0.000 0.000 0.000 0.000 0.000 -10.685 0.000 -0.079 0.000 0.000 1.095 3.960 -0.179 0.000 -0.118 0.000 0.000 0.000 0.000 0.000 0.000 -6.006 1.000 105.471 -27.347 34.143 -6.315 -71.190 protein_LG_0104
SCORE: -956.530 0.716 0.000 0.000 0.000 1.316 0.000 0.000 0.000 0.000 0.000 -1567.162 341.784 -75.475 3.022 -61.154 391.878 728.177 -33.116 -55.313 -32.491 -632.828 0.000 0.000 0.000 0.000 0.000 0.000 0.000 0.000 0.000 -10.611 0.000 0.087 0.000 0.000 0.986 3.806 -0.155 0.000 -0.061 0.000 0.000 0.000 0.000 0.000 0.000 -5.948 1.000 106.130 -27.634 34.151 -6.623 -71.190 protein_LG_0072
SCORE: -955.931 0.662 0.000 0.000 0.000 1.348 0.000 0.000 0.000 0.000 0.000 -1568.084 340.726 -74.881 3.020 -60.986 392.713 727.783 -33.828 -55.111 -31.251 -633.218 0.000 0.000 0.000 0.000 0.000 0.000 0.000 0.000 0.000 -10.772 0.000 -0.048 0.000 0.000 1.320 3.683 -0.150 0.000 -0.052 0.000 0.000 0.000 0.000 0.000 0.000 -6.018 1.000 106.449 -27.374 34.166 -6.213 -71.190 protein_LG_0051
SCORE: -955.132 0.716 0.000 0.000 0.000 1.645 0.000 0.000 0.000 0.000 0.000 -1566.927 340.392 -74.831 3.025 -61.104 391.778 728.406 -33.347 -55.064 -31.238 -633.141 0.000 0.000 0.000 0.000 0.000 0.000 0.000 0.000 0.000 -10.709 0.000 0.068 0.000 0.000 0.988 3.900 -0.147 0.000 -0.053 0.000 0.000 0.000 0.000 0.000 0.000 -5.953 1.000 106.039 -27.570 34.014 -6.018 -71.190 protein_LG_0102
SCORE: -959.365 0.686 0.000 0.000 0.000 1.495 0.000 0.000 0.000 0.000 0.000 -1565.424 340.504 -75.714 3.022 -60.712 390.765 727.249 -33.719 -55.541 -32.700 -633.868 0.000 0.000 0.000 0.000 0.000 0.000 0.000 0.000 0.000 -9.996 0.000 -0.068 0.000 0.000 1.271 3.777 -0.147 0.000 -0.059 0.000 0.000 0.000 0.000 0.000 0.000 -5.222 1.000 106.196 -27.249 34.139 -6.617 -71.190 protein_LG_0096
SCORE: -954.555 0.800 0.000 0.000 0.000 1.382 0.000 0.000 0.000 0.000 0.000 -1568.407 340.919 -75.183 3.033 -61.003 395.087 729.614 -34.291 -55.165 -33.193 -631.395 0.000 0.000 0.000 0.000 0.000 0.000 0.000 0.000 0.000 -12.278 0.000 -0.272 0.000 0.000 2.886 5.011 -0.169 0.000 -1.584 0.000 0.000 0.000 0.000 0.000 0.000 -6.405 1.000 106.149 -27.576 33.259 -6.595 -71.190 protein_LG_0103
SCORE: -954.117 0.776 0.000 0.000 0.000 1.672 0.000 0.000 0.000 0.000 0.000 -1566.387 342.318 -75.072 3.007 -60.973 392.750 728.535 -33.883 -55.546 -30.503 -634.217 0.000 0.000 0.000 0.000 0.000 0.000 0.000 0.000 0.000 -10.565 0.000 0.034 0.000 0.000 0.708 4.142 -0.159 0.000 -0.058 0.000 0.000 0.000 0.000 0.000 0.000 -5.898 1.000 105.145 -27.479 34.006 -6.301 -71.190 protein_LG_0086
SCORE: -957.354 0.730 0.000 0.000 0.000 1.317 0.000 0.000 0.000 0.000 0.000 -1566.111 339.508 -75.479 3.018 -61.052 390.952 727.828 -32.754 -55.088 -32.120 -632.804 0.000 0.000 0.000 0.000 0.000 0.000 0.000 0.000 0.000 -10.556 0.000 -0.097 0.000 0.000 1.257 3.680 -0.167 0.000 -0.113 0.000 0.000 0.000 0.000 0.000 0.000 -5.997 1.000 106.205 -27.413 34.177 -6.347 -71.190 protein_LG_0108
SCORE: -957.187 0.674 0.000 0.000 0.000 1.582 0.000 0.000 0.000 0.000 0.000 -1566.827 340.880 -75.037 3.008 -61.162 390.901 728.968 -34.315 -55.323 -31.233 -633.119 0.000 0.000 0.000 0.000 0.000 0.000 0.000 0.000 0.000 -11.020 0.000 0.081 0.000 0.000 1.050 4.654 -0.189 0.000 -0.052 0.000 0.000 0.000 0.000 0.000 0.000 -5.476 1.000 105.830 -27.710 34.044 -6.484 -71.190 protein_LG_0058
SCORE: -967.288 0.782 0.000 0.000 0.000 1.955 0.000 0.000 0.000 0.000 0.000 -1565.705 333.339 -74.503 3.008 -60.793 391.480 727.288 -33.823 -55.145 -34.755 -633.833 0.000 0.000 0.000 0.000 0.000 0.000 0.000 0.000 0.000 -12.266 0.000 -0.200 0.000 0.000 1.053 5.054 -0.143 0.000 -0.394 0.000 0.000 0.000 0.000 0.000 0.000 -6.896 1.000 106.454 -27.711 33.327 -6.681 -71.190 protein_LG_0047
SCORE: -955.856 0.746 0.000 0.000 0.000 1.334 0.000 0.000 0.000 0.000 0.000 -1566.326 340.287 -75.633 3.020 -60.789 392.310 728.229 -33.371 -55.418 -32.311 -632.491 0.000 0.000 0.000 0.000 0.000 0.000 0.000 0.000 0.000 -10.292 0.000 -0.120 0.000 0.000 1.224 3.453 -0.164 0.000 -0.117 0.000 0.000 0.000 0.000 0.000 0.000 -6.017 1.000 106.246 -27.480 34.139 -6.412 -71.190 protein_LG_0114
SCORE: -960.379 0.764 0.000 0.000 0.000 1.203 0.000 0.000 0.000 0.000 0.000 -1567.475 339.628 -75.330 3.038 -60.536 390.265 729.640 -33.472 -55.779 -34.290 -631.881 0.000 0.000 0.000 0.000 0.000 0.000 0.000 0.000 0.000 -12.327 0.000 -0.024 0.000 0.000 1.062 5.193 -0.141 0.000 -0.062 0.000 0.000 0.000 0.000 0.000 0.000 -6.298 1.000 105.398 -27.324 34.157 -6.431 -71.190 protein_LG_0099
SCORE: -956.374 0.752 0.000 0.000 0.000 1.458 0.000 0.000 0.000 0.000 0.000 -1565.669 341.646 -75.231 3.014 -61.066 392.016 727.071 -33.922 -55.670 -32.124 -632.219 0.000 0.000 0.000 0.000 0.000 0.000 0.000 0.000 0.000 -9.601 0.000 -0.386 0.000 0.000 0.768 3.452 -0.194 0.000 -1.577 0.000 0.000 0.000 0.000 0.000 0.000 -7.539 1.000 105.240 -27.612 34.133 -6.249 -71.190 protein_LG_0092
SCORE: -952.699 0.704 0.000 0.000 0.000 1.797 0.000 0.000 0.000 0.000 0.000 -1566.094 341.480 -74.405 3.019 -60.797 392.882 728.317 -32.767 -55.447 -33.523 -632.106 0.000 0.000 0.000 0.000 0.000 0.000 0.000 0.000 0.000 -10.615 0.000 0.065 0.000 0.000 2.112 4.680 -0.173 0.000 -1.392 0.000 0.000 0.000 0.000 0.000 0.000 -5.323 1.000 106.110 -27.560 34.145 -6.560 -71.190 protein_LG_0110
SCORE: -956.983 0.742 0.000 0.000 0.000 1.536 0.000 0.000 0.000 0.000 0.000 -1567.462 340.748 -75.093 3.008 -61.111 392.021 729.147 -34.141 -55.401 -31.238 -633.326 0.000 0.000 0.000 0.000 0.000 0.000 0.000 0.000 0.000 -11.106 0.000 0.096 0.000 0.000 1.005 4.694 -0.191 0.000 -0.052 0.000 0.000 0.000 0.000 0.000 0.000 -5.553 1.000 105.677 -27.972 33.989 -6.175 -71.190 protein_LG_0062
SCORE: -959.803 0.712 0.000 0.000 0.000 1.954 0.000 0.000 0.000 0.000 0.000 -1567.828 338.747 -75.761 3.012 -60.303 392.786 729.695 -32.885 -55.428 -36.038 -631.720 0.000 0.000 0.000 0.000 0.000 0.000 0.000 0.000 0.000 -13.073 0.000 -0.565 0.000 0.000 2.994 6.133 -0.151 0.000 -1.708 0.000 0.000 0.000 0.000 0.000 0.000 -6.371 1.000 106.819 -26.652 31.573 -6.583 -71.190 protein_LG_0071
SCORE: -950.253 0.756 0.000 0.000 0.000 2.490 0.000 0.000 0.000 0.000 0.000 -1568.274 340.696 -75.427 3.024 -60.868 399.317 729.975 -33.957 -55.476 -32.444 -633.318 0.000 0.000 0.000 0.000 0.000 0.000 0.000 0.000 0.000 -12.112 0.000 -0.049 0.000 0.000 5.273 5.183 -0.187 0.000 -0.416 0.000 0.000 0.000 0.000 0.000 0.000 -2.308 1.000 107.031 -26.716 31.473 -6.589 -71.190 protein_LG_0093
SCORE: -954.878 0.768 0.000 0.000 0.000 2.319 0.000 0.000 0.000 0.000 0.000 -1566.174 339.943 -75.408 3.012 -60.556 394.605 728.878 -33.752 -56.348 -35.542 -631.459 0.000 0.000 0.000 0.000 0.000 0.000 0.000 0.000 0.000 -10.971 0.000 -0.117 0.000 0.000 3.830 4.730 -0.154 0.000 -1.650 0.000 0.000 0.000 0.000 0.000 0.000 -4.332 1.000 106.733 -27.029 33.312 -6.224 -71.190 protein_LG_0066
SCORE: -951.028 0.726 0.000 0.000 0.000 1.322 0.000 0.000 0.000 0.000 0.000 -1566.768 341.607 -75.157 2.998 -60.983 394.030 729.670 -33.667 -54.977 -30.569 -633.162 0.000 0.000 0.000 0.000 0.000 0.000 0.000 0.000 0.000 -10.714 0.000 -0.135 0.000 0.000 1.897 5.121 -0.171 0.000 -0.058 0.000 0.000 0.000 0.000 0.000 0.000 -4.059 1.000 105.841 -27.550 33.990 -6.463 -71.190 protein_LG_0097
SCORE: -952.891 0.748 0.000 0.000 0.000 1.885 0.000 0.000 0.000 0.000 0.000 -1568.510 340.823 -74.452 3.020 -60.737 395.448 729.368 -33.277 -55.176 -33.385 -633.917 0.000 0.000 0.000 0.000 0.000 0.000 0.000 0.000 0.000 -12.750 0.000 -0.176 0.000 0.000 2.957 5.434 -0.171 0.000 -1.457 0.000 0.000 0.000 0.000 0.000 0.000 -6.163 1.000 106.311 -27.217 34.150 -6.036 -71.190 protein_LG_0106
SCORE: -956.150 0.670 0.000 0.000 0.000 1.560 0.000 0.000 0.000 0.000 0.000 -1567.802 340.338 -74.927 3.012 -60.699 391.156 728.775 -33.498 -55.328 -31.688 -632.887 0.000 0.000 0.000 0.000 0.000 0.000 0.000 0.000 0.000 -11.338 0.000 -0.111 0.000 0.000 1.223 4.198 -0.173 0.000 -0.056 0.000 0.000 0.000 0.000 0.000 0.000 -6.258 1.000 106.308 -27.223 34.142 -6.197 -71.190 protein_LG_0056
SCORE: -958.176 0.734 0.000 0.000 0.000 1.598 0.001 0.000 0.000 0.000 0.000 -1567.272 341.172 -75.206 3.011 -60.333 391.915 727.994 -32.868 -55.169 -35.977 -632.836 0.000 0.000 0.000 0.000 0.000 0.000 0.000 0.000 0.000 -11.809 0.000 -0.313 0.000 0.000 2.833 4.761 -0.145 0.000 -1.464 0.000 0.000 0.000 0.000 0.000 0.000 -6.137 1.000 106.378 -27.312 34.172 -6.253 -71.190 protein_LG_0100
SCORE: -952.930 0.792 0.000 0.000 0.000 1.826 0.000 0.000 0.000 0.000 0.000 -1567.406 340.997 -75.094 3.015 -61.066 394.146 729.449 -33.635 -55.757 -31.314 -632.188 0.000 0.000 0.000 0.000 0.000 0.000 0.000 0.000 0.000 -11.666 0.000 -0.377 0.000 -0.264 4.302 5.604 -0.389 0.000 -0.130 0.000 0.000 0.000 0.000 0.000 0.000 -2.920 1.000 105.176 -27.561 34.138 -6.466 -71.190 protein_LG_0107
SCORE: -953.425 0.690 0.000 0.000 0.000 2.107 0.000 0.000 0.000 0.000 0.000 -1566.853 342.246 -74.887 3.003 -60.818 393.676 726.832 -33.429 -54.995 -31.727 -632.990 0.000 0.000 0.000 0.000 0.000 0.000 0.000 0.000 0.000 -10.799 0.000 0.034 0.000 0.000 0.925 3.440 -0.200 0.000 -0.055 0.000 0.000 0.000 0.000 0.000 0.000 -6.654 1.000 105.627 -27.739 34.175 -6.466 -71.190 protein_LG_0085
SCORE: -959.832 0.722 0.000 0.000 0.000 1.342 0.000 0.000 0.000 0.000 0.000 -1565.740 340.937 -75.380 3.023 -61.142 391.122 727.797 -33.723 -55.728 -32.994 -633.867 0.000 0.000 0.000 0.000 0.000 0.000 0.000 0.000 0.000 -10.173 0.000 -0.316 0.000 0.000 1.128 3.778 -0.183 0.000 -1.528 0.000 0.000 0.000 0.000 0.000 0.000 -7.294 1.000 104.597 -27.303 34.145 -5.731 -71.190 protein_LG_0094
SCORE: -959.885 0.738 0.000 0.000 0.000 1.267 0.000 0.000 0.000 0.000 0.000 -1567.242 339.662 -75.981 3.008 -60.786 391.354 729.118 -34.454 -55.972 -32.213 -632.700 0.000 0.000 0.000 0.000 0.000 0.000 0.000 0.000 0.000 -11.970 0.000 -0.510 0.000 0.000 1.408 4.734 -1.048 0.000 -0.056 0.000 0.000 0.000 0.000 0.000 0.000 -7.442 1.000 105.658 -27.280 34.197 -6.333 -71.190 protein_LG_0101
SCORE: -948.581 0.744 0.000 0.000 0.000 4.128 0.000 0.000 0.000 0.000 0.000 -1570.211 339.716 -74.770 3.030 -59.658 399.436 730.029 -33.784 -54.952 -33.725 -632.601 0.000 0.000 0.000 0.000 0.000 0.000 0.000 0.000 0.000 -13.157 0.000 0.286 0.000 0.840 7.715 4.816 -0.139 0.000 -0.078 0.000 0.000 0.000 0.000 0.000 0.000 0.283 1.000 106.624 -26.348 31.590 -5.895 -71.190 protein_LG_0091
SCORE: -952.469 0.814 0.000 0.000 0.000 0.993 0.000 0.000 0.000 0.000 0.000 -1567.415 341.903 -74.728 3.016 -60.903 392.326 729.323 -32.953 -55.538 -31.330 -631.994 0.000 0.000 0.000 0.000 0.000 0.000 0.000 0.000 0.000 -12.356 0.000 0.069 0.000 0.000 1.309 5.228 -0.144 0.000 -0.061 0.000 0.000 0.000 0.000 0.000 0.000 -5.956 1.000 105.751 -27.346 34.135 -6.520 -71.190 protein_LG_0077
SCORE: -955.379 0.766 0.000 0.000 0.000 1.291 0.023 0.000 0.000 0.000 0.000 -1568.684 341.905 -75.208 3.018 -60.869 392.404 728.554 -33.084 -55.281 -33.071 -632.081 0.000 0.000 0.000 0.000 0.000 0.000 0.000 0.000 0.000 -11.977 0.000 -0.402 0.000 0.000 1.114 4.550 -0.140 0.000 -1.884 0.000 0.000 0.000 0.000 0.000 0.000 -8.741 1.000 106.469 -27.407 34.141 -6.309 -71.190 protein_LG_0076
SCORE: -955.588 0.768 0.000 0.000 0.000 2.503 0.000 0.000 0.000 0.000 0.000 -1565.378 338.329 -74.366 3.002 -59.500 393.262 725.695 -32.354 -55.559 -33.409 -632.701 0.000 0.000 0.000 0.000 0.000 0.000 0.000 0.000 0.000 -11.777 0.000 -0.499 0.000 0.000 2.361 4.797 -0.206 0.000 -1.447 0.000 0.000 0.000 0.000 0.000 0.000 -6.771 1.000 105.289 -27.008 34.168 -6.370 -71.190 protein_LG_0068
SCORE: -953.959 0.766 0.000 0.000 0.000 1.525 0.000 0.000 0.000 0.000 0.000 -1566.787 341.255 -74.979 3.017 -60.809 392.197 727.991 -33.472 -56.385 -31.170 -632.193 0.000 0.000 0.000 0.000 0.000 0.000 0.000 0.000 0.000 -10.478 0.000 0.064 0.000 0.000 0.887 3.809 -0.179 0.000 -0.059 0.000 0.000 0.000 0.000 0.000 0.000 -5.956 1.000 106.404 -27.298 34.143 -6.208 -71.190 protein_LG_0112
SCORE: -943.211 0.764 0.000 0.000 0.000 3.931 0.000 0.000 0.000 0.000 0.000 -1566.491 342.614 -76.362 3.011 -60.114 398.595 729.991 -32.414 -55.815 -33.622 -631.471 0.000 0.000 0.000 0.000 0.000 0.000 0.000 0.000 0.000 -10.708 0.000 -0.164 0.000 -0.255 2.260 4.446 -0.181 0.000 -1.010 0.000 0.000 0.000 0.000 0.000 0.000 -5.613 1.000 106.185 -27.717 34.042 -6.383 -71.190 protein_LG_0061
SCORE: -959.299 0.696 0.000 0.000 0.000 1.382 0.000 0.000 0.000 0.000 0.000 -1567.504 341.000 -75.843 3.018 -61.283 391.992 728.376 -33.783 -55.315 -33.656 -632.437 0.000 0.000 0.000 0.000 0.000 0.000 0.000 0.000 0.000 -10.947 0.000 -0.460 0.000 0.000 0.868 4.393 -0.148 0.000 -1.362 0.000 0.000 0.000 0.000 0.000 0.000 -7.656 1.000 106.071 -27.657 34.034 -6.503 -71.190 protein_LG_0074
SCORE: -961.059 0.734 0.000 0.000 0.000 1.817 0.000 0.000 0.000 0.000 0.000 -1566.884 335.392 -74.548 3.011 -60.041 391.210 728.192 -33.735 -56.155 -32.933 -632.018 0.000 0.000 0.000 0.000 0.000 0.000 0.000 0.000 0.000 -12.696 0.000 0.150 0.000 0.000 2.596 5.611 -0.190 0.000 -0.058 0.000 0.000 0.000 0.000 0.000 0.000 -4.588 1.000 106.700 -27.453 34.139 -6.562 -71.190 protein_LG_0103
SCORE: -955.008 0.738 0.000 0.000 0.000 1.814 0.000 0.000 0.000 0.000 0.000 -1568.036 340.686 -74.907 3.014 -60.072 394.271 730.784 -33.711 -55.287 -35.608 -631.644 0.000 0.000 0.000 0.000 0.000 0.000 0.000 0.000 0.000 -13.643 0.000 -0.107 0.000 0.000 3.767 6.863 -0.185 0.000 -1.192 0.000 0.000 0.000 0.000 0.000 0.000 -4.496 1.000 105.964 -27.144 32.159 -6.100 -71.190 protein_LG_0110
SCORE: -959.795 0.700 0.000 0.000 0.000 1.940 0.000 0.000 0.000 0.000 0.000 -1567.880 340.059 -76.109 3.019 -60.208 393.295 729.260 -33.755 -55.239 -36.915 -631.697 0.000 0.000 0.000 0.000 0.000 0.000 0.000 0.000 0.000 -11.995 0.000 -0.309 0.000 0.000 2.970 4.790 -0.196 0.000 -1.795 0.000 0.000 0.000 0.000 0.000 0.000 -6.536 1.000 105.680 -27.046 33.300 -6.309 -71.190 protein_LG_0086
SCORE: -956.091 0.784 0.000 0.000 0.000 1.505 0.000 0.000 0.000 0.000 0.000 -1567.528 342.099 -75.962 3.020 -60.856 392.007 728.692 -33.705 -56.135 -33.279 -632.254 0.000 0.000 0.000 0.000 0.000 0.000 0.000 0.000 0.000 -10.837 0.000 0.112 0.000 0.000 0.942 4.092 -0.147 0.000 -0.089 0.000 0.000 0.000 0.000 0.000 0.000 -5.926 1.000 106.307 -27.040 34.144 -5.917 -71.190 protein_LG_0120
SCORE: -953.779 0.782 0.000 0.000 0.000 1.991 0.000 0.000 0.000 0.000 0.000 -1566.586 340.333 -74.807 3.026 -60.318 396.415 728.342 -33.263 -56.374 -34.740 -630.876 0.000 0.000 0.000 0.000 0.000 0.000 0.000 0.000 0.000 -11.749 0.000 0.106 0.000 0.000 3.230 5.045 -0.190 0.000 -0.131 0.000 0.000 0.000 0.000 0.000 0.000 -3.689 1.000 106.293 -27.231 31.767 -6.562 -71.190 protein_LG_0097
SCORE: -953.920 0.664 0.000 0.000 0.000 1.421 0.000 0.000 0.000 0.000 0.000 -1568.783 341.453 -75.112 3.023 -60.753 393.322 727.782 -33.705 -55.194 -31.413 -632.283 0.000 0.000 0.000 0.000 0.000 0.000 0.000 0.000 0.000 -11.081 0.000 -0.267 0.000 0.000 0.760 3.903 -0.157 0.000 -0.286 0.000 0.000 0.000 0.000 0.000 0.000 -7.128 1.000 107.035 -27.594 34.174 -6.103 -71.190 protein_LG_0121
SCORE: -958.525 0.760 0.000 0.000 0.000 1.837 0.000 0.000 0.000 0.000 0.000 -1567.368 340.435 -75.179 3.016 -61.226 393.688 729.402 -35.455 -55.280 -34.491 -633.545 0.000 0.000 0.000 0.000 0.000 0.000 0.000 0.000 0.000 -11.096 0.000 -0.806 0.000 0.000 2.753 5.130 -1.881 0.000 -3.226 0.000 0.000 0.000 0.000 0.000 0.000 -9.126 1.000 106.326 -27.355 34.004 -6.143 -71.190 protein_LG_0117
SCORE: -955.712 0.678 0.000 0.000 0.000 2.914 0.000 0.000 0.000 0.000 0.000 -1566.202 340.393 -75.324 3.028 -60.376 394.027 727.954 -32.926 -55.113 -36.786 -632.648 0.000 0.000 0.000 0.000 0.000 0.000 0.000 0.000 0.000 -10.762 0.000 -0.083 0.000 0.000 3.169 4.190 -0.150 0.000 -0.086 0.000 0.000 0.000 0.000 0.000 0.000 -3.722 1.000 106.174 -27.361 33.295 -5.570 -71.190 protein_LG_0087
SCORE: -955.873 0.782 0.000 0.000 0.000 1.513 0.000 0.000 0.000 0.000 0.000 -1566.289 340.893 -75.694 3.022 -60.955 391.980 727.567 -34.035 -55.194 -31.331 -633.756 0.000 0.000 0.000 0.000 0.000 0.000 0.000 0.000 0.000 -10.748 0.000 -0.120 0.000 0.000 0.843 4.164 -0.144 0.000 -0.056 0.000 0.000 0.000 0.000 0.000 0.000 -6.061 1.000 106.487 -26.900 34.151 -6.145 -71.190 protein_LG_0110
SCORE: -959.948 0.790 0.000 0.000 0.000 1.269 0.000 0.000 0.000 0.000 0.000 -1566.745 340.269 -75.797 3.021 -60.990 391.065 727.881 -34.222 -55.210 -32.270 -634.055 0.000 0.000 0.000 0.000 0.000 0.000 0.000 0.000 0.000 -11.069 0.000 -0.045 0.000 0.000 1.037 4.162 -0.144 0.000 -0.055 0.000 0.000 0.000 0.000 0.000 0.000 -6.114 1.000 105.820 -27.130 34.174 -5.839 -71.190 protein_LG_0075
SCORE: -960.761 0.744 0.000 0.000 0.000 1.339 0.000 0.000 0.000 0.000 0.000 -1566.918 340.222 -75.503 3.033 -60.325 390.796 729.078 -34.570 -55.415 -34.811 -631.825 0.000 0.000 0.000 0.000 0.000 0.000 0.000 0.000 0.000 -11.817 0.000 -0.072 0.000 0.000 1.191 4.665 -0.232 0.000 -0.762 0.000 0.000 0.000 0.000 0.000 0.000 -7.028 1.000 105.806 -27.291 33.336 -6.524 -71.190 protein_LG_0116
SCORE: -955.694 0.754 0.000 0.000 0.000 1.452 0.000 0.000 0.000 0.000 0.000 -1567.848 340.957 -75.024 3.031 -61.012 393.075 729.336 -34.800 -55.436 -31.461 -633.116 0.000 0.000 0.000 0.000 0.000 0.000 0.000 0.000 0.000 -11.603 0.000 -0.227 0.000 0.000 1.661 4.608 -1.053 0.000 -0.060 0.000 0.000 0.000 0.000 0.000 0.000 -6.674 1.000 106.329 -26.980 33.312 -6.320 -71.190 protein_LG_0111
SCORE: -961.351 0.682 0.000 0.000 0.000 1.269 0.000 0.000 0.000 0.000 0.000 -1565.085 339.952 -75.579 3.008 -60.377 390.589 727.574 -34.272 -55.589 -34.249 -632.872 0.000 0.000 0.000 0.000 0.000 0.000 0.000 0.000 0.000 -9.989 0.000 0.010 0.000 0.000 1.349 3.477 -0.150 0.000 -0.053 0.000 0.000 0.000 0.000 0.000 0.000 -5.356 1.000 106.701 -26.609 31.582 -6.204 -71.190 protein_LG_0100
SCORE: -956.808 0.756 0.000 0.000 0.000 1.449 0.000 0.000 0.000 0.000 0.000 -1566.842 341.325 -75.451 3.022 -60.965 391.793 728.702 -33.888 -55.532 -32.336 -633.430 0.000 0.000 0.000 0.000 0.000 0.000 0.000 0.000 0.000 -11.101 0.000 -0.181 0.000 0.000 1.028 3.943 -0.193 0.000 -0.116 0.000 0.000 0.000 0.000 0.000 0.000 -6.620 1.000 106.335 -26.833 33.338 -6.305 -71.190 protein_LG_0113
SCORE: -962.007 0.700 0.000 0.000 0.000 0.885 0.000 0.000 0.000 0.000 0.000 -1566.042 338.590 -75.591 3.021 -60.215 389.516 728.870 -32.924 -55.937 -34.133 -632.421 0.000 0.000 0.000 0.000 0.000 0.000 0.000 0.000 0.000 -11.984 0.000 -0.413 0.000 0.000 1.216 5.144 -0.156 0.000 -0.915 0.000 0.000 0.000 0.000 0.000 0.000 -7.107 1.000 105.252 -27.361 34.132 -6.460 -71.190 protein_LG_0119
SCORE: -956.468 0.784 0.000 0.000 0.000 1.234 0.000 0.000 0.000 0.000 0.000 -1569.010 342.773 -75.330 3.024 -60.726 392.907 729.392 -34.018 -55.690 -32.350 -632.896 0.000 0.000 0.000 0.000 0.000 0.000 0.000 0.000 0.000 -12.232 0.000 0.051 0.000 0.000 2.098 5.408 -0.504 0.000 -0.175 0.000 0.000 0.000 0.000 0.000 0.000 -5.354 1.000 105.126 -27.599 34.135 -6.249 -71.190 protein_LG_0124
SCORE: -954.365 0.758 0.000 0.000 0.000 1.396 0.000 0.000 0.000 0.000 0.000 -1567.875 342.731 -75.271 3.030 -61.139 391.136 729.453 -32.820 -55.390 -32.394 -632.119 0.000 0.000 0.000 0.000 0.000 0.000 0.000 0.000 0.000 -12.023 0.000 -0.058 0.000 0.000 1.763 5.094 -0.148 0.000 -0.189 0.000 0.000 0.000 0.000 0.000 0.000 -5.560 1.000 105.711 -27.220 34.145 -6.549 -71.190 protein_LG_0118
SCORE: -958.447 0.732 0.000 0.000 0.000 1.317 0.002 0.000 0.000 0.000 0.000 -1567.167 340.394 -75.242 3.014 -61.069 391.396 729.236 -33.027 -56.006 -33.097 -632.229 0.000 0.000 0.000 0.000 0.000 0.000 0.000 0.000 0.000 -11.375 0.000 -0.222 0.000 0.000 1.265 4.681 -0.160 0.000 -1.596 0.000 0.000 0.000 0.000 0.000 0.000 -7.406 1.000 105.028 -27.643 34.054 -6.219 -71.190 protein_LG_0125
SCORE: -952.470 0.768 0.000 0.000 0.000 1.294 0.000 0.000 0.000 0.000 0.000 -1568.029 342.823 -75.058 3.015 -60.971 393.269 729.144 -33.153 -54.823 -32.218 -633.073 0.000 0.000 0.000 0.000 0.000 0.000 0.000 0.000 0.000 -10.595 0.000 -0.086 0.000 0.000 1.501 4.649 -0.164 0.000 -0.793 0.000 0.000 0.000 0.000 0.000 0.000 -5.488 1.000 106.411 -27.690 34.055 -6.276 -71.190 protein_LG_0127
SCORE: -954.535 0.736 0.000 0.000 0.000 2.323 0.000 0.000 0.000 0.000 0.000 -1566.743 341.609 -75.132 3.003 -60.825 392.283 728.043 -34.223 -54.935 -32.640 -632.217 0.000 0.000 0.000 0.000 0.000 0.000 0.000 0.000 0.000 -10.870 0.000 -0.235 0.000 0.000 1.297 3.994 -0.144 0.000 -1.192 0.000 0.000 0.000 0.000 0.000 0.000 -7.151 1.000 106.528 -27.548 33.230 -6.101 -71.190 protein_LG_0122
SCORE: -950.381 0.628 0.000 0.000 0.000 1.936 0.000 0.000 0.000 0.000 0.000 -1567.757 338.669 -74.751 3.016 -61.016 396.230 729.733 -33.252 -55.248 -31.223 -631.452 0.000 0.000 0.000 0.000 0.000 0.000 0.000 0.000 0.000 -12.043 0.000 0.032 0.000 0.000 2.641 5.189 -0.143 0.000 -0.063 0.000 0.000 0.000 0.000 0.000 0.000 -4.386 1.000 106.310 -27.668 33.552 -6.271 -71.190 protein_LG_0132
SCORE: -954.961 0.734 0.000 0.000 0.000 1.361 0.000 0.000 0.000 0.000 0.000 -1566.605 340.731 -75.075 3.023 -60.853 391.918 728.199 -32.861 -55.148 -32.032 -633.074 0.000 0.000 0.000 0.000 0.000 0.000 0.000 0.000 0.000 -10.848 0.000 -0.329 0.000 0.000 0.573 4.094 -0.151 0.000 -1.559 0.000 0.000 0.000 0.000 0.000 0.000 -8.219 1.000 106.058 -27.088 34.141 -6.467 -71.190 protein_LG_0123
SCORE: -959.033 0.740 0.000 0.000 0.000 1.208 0.000 0.000 0.000 0.000 0.000 -1567.116 341.080 -75.957 3.007 -61.220 391.482 729.186 -32.626 -55.784 -33.599 -632.779 0.000 0.000 0.000 0.000 0.000 0.000 0.000 0.000 0.000 -11.356 0.000 -0.486 0.000 0.000 0.756 4.674 -0.136 0.000 -1.333 0.000 0.000 0.000 0.000 0.000 0.000 -7.880 1.000 104.773 -27.405 34.145 -6.237 -71.190 protein_LG_0143
SCORE: -958.011 0.666 0.000 0.000 0.000 1.753 0.000 0.000 0.000 0.000 0.000 -1567.054 341.909 -74.838 3.010 -61.365 391.602 728.942 -33.841 -55.544 -33.061 -633.812 0.000 0.000 0.000 0.000 0.000 0.000 0.000 0.000 0.000 -10.861 0.000 -0.241 0.000 0.000 0.749 4.572 -0.187 0.000 -1.814 0.000 0.000 0.000 0.000 0.000 0.000 -7.782 1.000 105.182 -27.560 34.018 -6.164 -71.190 protein_LG_0129
SCORE: -958.412 0.706 0.000 0.000 0.000 1.382 0.000 0.000 0.000 0.000 0.000 -1568.344 339.953 -74.901 3.007 -60.316 392.056 729.902 -33.679 -55.072 -32.710 -632.416 0.000 0.000 0.000 0.000 0.000 0.000 0.000 0.000 0.000 -12.398 0.000 -0.129 0.000 0.000 3.000 5.276 -0.198 0.000 -0.125 0.000 0.000 0.000 0.000 0.000 0.000 -4.574 1.000 105.971 -27.438 31.558 -6.175 -71.190 protein_LG_0126
SCORE: -955.466 0.746 0.000 0.000 0.000 1.342 0.000 0.000 0.000 0.000 0.000 -1568.031 343.131 -75.318 3.021 -61.129 392.829 729.735 -33.888 -54.992 -33.578 -633.390 0.000 0.000 0.000 0.000 0.000 0.000 0.000 0.000 0.000 -11.243 0.000 -0.845 0.000 0.000 2.296 5.541 -0.221 0.000 -3.452 0.000 0.000 0.000 0.000 0.000 0.000 -7.924 1.000 106.004 -27.620 34.007 -6.398 -71.190 protein_LG_0144
SCORE: -953.897 0.662 0.000 0.000 0.000 1.329 0.000 0.000 0.000 0.000 0.000 -1566.304 342.341 -74.720 3.009 -61.185 392.153 729.037 -33.475 -56.024 -33.167 -632.006 0.000 0.000 0.000 0.000 0.000 0.000 0.000 0.000 0.000 -10.620 0.000 -0.277 0.000 -0.252 1.161 4.659 -0.178 0.000 -2.106 0.000 0.000 0.000 0.000 0.000 0.000 -7.613 1.000 106.119 -27.467 34.041 -6.388 -71.190 protein_LG_0141
SCORE: -953.926 0.702 0.000 0.000 0.000 1.723 0.000 0.000 0.000 0.000 0.000 -1568.276 341.125 -75.612 3.018 -60.977 395.731 730.490 -34.717 -55.218 -32.861 -632.910 0.000 0.000 0.000 0.000 0.000 0.000 0.000 0.000 0.000 -12.150 0.000 -0.642 0.000 0.000 4.302 6.029 -1.569 0.000 -1.455 0.000 0.000 0.000 0.000 0.000 0.000 -5.485 1.000 105.870 -27.669 34.132 -6.585 -71.190 protein_LG_0137
SCORE: -955.802 0.766 0.000 0.000 0.000 3.078 0.000 0.000 0.000 0.000 0.000 -1566.569 341.306 -74.797 3.022 -60.605 394.260 726.448 -33.291 -55.801 -33.861 -633.588 0.000 0.000 0.000 0.000 0.000 0.000 0.000 0.000 0.000 -11.301 0.000 -0.255 0.000 0.000 1.950 4.154 -0.182 0.000 -1.521 0.000 0.000 0.000 0.000 0.000 0.000 -7.155 1.000 105.921 -27.551 34.194 -6.780 -71.190 protein_LG_0130
SCORE: -948.658 0.728 0.000 0.000 0.000 2.580 0.000 0.000 0.000 0.000 0.000 -1566.529 340.988 -75.397 3.012 -60.960 394.991 728.589 -32.457 -55.030 -32.127 -631.404 0.000 0.000 0.000 0.000 0.000 0.000 0.000 0.000 0.000 -10.162 0.000 -0.296 0.000 0.000 3.284 3.943 -0.177 0.000 -1.156 0.000 0.000 0.000 0.000 0.000 0.000 -4.565 1.000 106.308 -27.924 34.053 -6.162 -71.190 protein_LG_0153
SCORE: -948.890 0.806 0.000 0.000 0.000 1.909 0.000 0.000 0.000 0.000 0.000 -1567.777 341.855 -75.037 3.017 -60.729 395.391 729.496 -32.643 -55.216 -31.612 -633.011 0.000 0.000 0.000 0.000 0.000 0.000 0.000 0.000 0.000 -11.649 0.000 -0.279 0.000 0.000 3.749 5.292 -0.168 0.000 -0.280 0.000 0.000 0.000 0.000 0.000 0.000 -3.335 1.000 106.240 -27.504 34.134 -6.214 -71.190 protein_LG_0154
SCORE: -961.105 0.746 0.000 0.000 0.000 1.764 0.000 0.000 0.000 0.000 0.000 -1568.031 338.630 -75.546 3.007 -60.243 393.570 729.038 -34.590 -56.384 -34.337 -631.834 0.000 0.000 0.000 0.000 0.000 0.000 0.000 0.000 0.000 -11.814 0.000 -0.008 0.000 0.000 2.726 4.688 -0.336 0.000 -0.121 0.000 0.000 0.000 0.000 0.000 0.000 -4.865 1.000 106.099 -26.783 31.568 -5.843 -71.190 protein_LG_0128
SCORE: -959.979 0.830 0.000 0.000 0.000 1.112 0.000 0.000 0.000 0.000 0.000 -1567.438 342.708 -76.226 3.025 -61.085 391.255 728.866 -33.806 -55.832 -34.149 -632.356 0.000 0.000 0.000 0.000 0.000 0.000 0.000 0.000 0.000 -11.765 0.000 -0.602 0.000 0.000 1.163 5.046 -0.204 0.000 -1.674 0.000 0.000 0.000 0.000 0.000 0.000 -8.038 1.000 104.921 -27.483 34.151 -6.453 -71.190 protein_LG_0133
SCORE: -959.175 0.746 0.000 0.000 0.000 1.402 0.000 0.000 0.000 0.000 0.000 -1567.882 339.322 -74.881 3.017 -60.747 392.387 728.264 -32.958 -55.978 -32.375 -632.832 0.000 0.000 0.000 0.000 0.000 0.000 0.000 0.000 0.000 -12.202 0.000 -0.252 0.000 0.000 0.938 4.157 -0.152 0.000 -1.350 0.000 0.000 0.000 0.000 0.000 0.000 -8.861 1.000 105.247 -27.480 34.145 -6.635 -71.190 protein_LG_0139
SCORE: -957.876 0.728 0.000 0.000 0.000 1.282 0.000 0.000 0.000 0.000 0.000 -1567.382 339.475 -75.608 3.009 -60.717 391.107 728.531 -33.829 -55.127 -32.793 -632.314 0.000 0.000 0.000 0.000 0.000 0.000 0.000 0.000 0.000 -11.392 0.000 -0.376 0.000 0.000 0.723 4.151 -0.165 0.000 -1.780 0.000 0.000 0.000 0.000 0.000 0.000 -8.840 1.000 106.968 -27.466 34.141 -5.964 -71.190 protein_LG_0145
SCORE: -951.484 0.734 0.000 0.000 0.000 1.508 0.000 0.000 0.000 0.000 0.000 -1567.485 342.323 -75.062 3.036 -60.862 392.561 729.107 -33.020 -55.659 -31.149 -632.102 0.000 0.000 0.000 0.000 0.000 0.000 0.000 0.000 0.000 -10.735 0.000 0.002 0.000 0.000 1.814 3.994 -0.150 0.000 -0.058 0.000 0.000 0.000 0.000 0.000 0.000 -5.133 1.000 106.045 -27.393 34.162 -6.301 -71.190 protein_LG_0144
SCORE: -960.773 0.774 0.000 0.000 0.000 1.357 0.000 0.000 0.000 0.000 0.000 -1567.305 338.913 -75.630 3.004 -60.302 390.988 729.270 -32.629 -56.094 -34.903 -632.701 0.000 0.000 0.000 0.000 0.000 0.000 0.000 0.000 0.000 -12.288 0.000 -0.197 0.000 0.000 1.937 4.819 -0.142 0.000 -0.966 0.000 0.000 0.000 0.000 0.000 0.000 -6.837 1.000 106.252 -27.253 34.147 -6.697 -71.190 protein_LG_0131
SCORE: -947.082 0.722 0.000 0.000 0.000 1.471 0.000 0.000 0.000 0.000 0.000 -1567.828 340.833 -74.928 3.007 -60.570 395.266 729.248 -32.460 -55.065 -31.138 -630.642 0.000 0.000 0.000 0.000 0.000 0.000 0.000 0.000 0.000 -12.075 0.000 -0.198 0.000 0.000 1.516 4.698 -0.136 0.000 -0.054 0.000 0.000 0.000 0.000 0.000 0.000 -6.250 1.000 106.412 -27.313 34.149 -6.334 -71.190 protein_LG_0164
SCORE: -956.283 0.752 0.000 0.000 0.000 1.391 0.000 0.000 0.000 0.000 0.000 -1568.487 339.366 -75.434 3.016 -60.746 393.908 729.705 -33.275 -55.193 -32.992 -633.235 0.000 0.000 0.000 0.000 0.000 0.000 0.000 0.000 0.000 -11.414 0.000 0.095 0.000 0.000 2.538 4.979 -0.147 0.000 -0.866 0.000 0.000 0.000 0.000 0.000 0.000 -4.816 1.000 106.590 -27.339 34.132 -6.499 -71.190 protein_LG_0142
SCORE: -955.626 0.754 0.000 0.000 0.000 1.469 0.000 0.000 0.000 0.000 0.000 -1566.933 341.653 -75.429 3.008 -61.296 391.854 728.543 -33.474 -55.209 -31.601 -632.638 0.000 0.000 0.000 0.000 0.000 0.000 0.000 0.000 0.000 -10.246 0.000 -0.117 0.000 0.000 1.021 3.856 -0.173 0.000 -0.129 0.000 0.000 0.000 0.000 0.000 0.000 -5.789 1.000 105.893 -27.929 33.993 -6.340 -71.190 protein_LG_0148
SCORE: -958.562 0.658 0.000 0.000 0.000 1.161 0.000 0.000 0.000 0.000 0.000 -1566.461 340.653 -76.042 3.018 -60.773 391.378 728.428 -34.033 -55.230 -34.277 -632.001 0.000 0.000 0.000 0.000 0.000 0.000 0.000 0.000 0.000 -10.600 0.000 -0.405 0.000 0.000 0.979 4.265 -0.190 0.000 -1.891 0.000 0.000 0.000 0.000 0.000 0.000 -7.842 1.000 106.791 -27.588 34.131 -6.527 -71.190 protein_LG_0146
SCORE: -955.661 0.714 0.000 0.000 0.000 1.472 0.000 0.000 0.000 0.000 0.000 -1567.574 340.592 -75.041 3.019 -61.148 392.436 729.615 -34.124 -55.119 -32.642 -632.225 0.000 0.000 0.000 0.000 0.000 0.000 0.000 0.000 0.000 -10.764 0.000 -0.110 0.000 0.000 1.631 4.407 -0.145 0.000 -1.105 0.000 0.000 0.000 0.000 0.000 0.000 -6.086 1.000 106.573 -27.519 33.351 -6.139 -71.190 protein_LG_0140
SCORE: -961.783 0.744 0.000 0.000 0.000 1.369 0.000 0.000 0.000 0.000 0.000 -1567.138 338.684 -75.509 3.038 -60.203 391.028 728.905 -33.697 -55.159 -35.629 -631.979 0.000 0.000 0.000 0.000 0.000 0.000 0.000 0.000 0.000 -11.371 0.000 -0.144 0.000 0.000 0.893 4.363 -0.139 0.000 -1.524 0.000 0.000 0.000 0.000 0.000 0.000 -7.922 1.000 106.201 -27.385 33.279 -6.396 -71.190 protein_LG_0134
SCORE: -951.908 0.730 0.000 0.000 0.000 2.269 0.000 0.000 0.000 0.000 0.000 -1569.267 341.039 -75.370 3.024 -61.181 395.738 732.198 -33.842 -55.372 -32.876 -634.143 0.000 0.000 0.000 0.000 0.000 0.000 0.000 0.000 0.000 -12.548 0.000 -0.201 0.000 -0.317 3.986 7.216 -0.751 0.000 -1.613 0.000 0.000 0.000 0.000 0.000 0.000 -4.228 1.000 106.364 -27.206 34.000 -6.094 -71.190 protein_LG_0151
SCORE: -955.561 0.776 0.000 0.000 0.000 1.969 0.000 0.000 0.000 0.000 0.000 -1566.475 339.439 -73.804 3.020 -60.332 392.201 726.866 -31.144 -55.596 -34.507 -632.089 0.000 0.000 0.000 0.000 0.000 0.000 0.000 0.000 0.000 -13.092 0.000 -1.366 0.000 0.000 2.550 6.417 -0.645 0.000 -4.117 0.000 0.000 0.000 0.000 0.000 0.000 -10.254 1.000 105.384 -27.136 34.160 -6.327 -71.190 protein_LG_0137
SCORE: -955.231 0.710 0.000 0.000 0.000 0.997 0.000 0.000 0.000 0.000 0.000 -1567.112 340.952 -75.138 3.017 -60.935 391.082 728.392 -32.837 -55.353 -32.067 -631.666 0.000 0.000 0.000 0.000 0.000 0.000 0.000 0.000 0.000 -11.607 0.000 0.139 0.000 0.000 0.635 4.424 -0.166 0.000 -0.116 0.000 0.000 0.000 0.000 0.000 0.000 -6.690 1.000 106.260 -27.262 34.135 -6.506 -71.190 protein_LG_0150
SCORE: -953.462 0.728 0.000 0.000 0.000 1.832 0.000 0.000 0.000 0.000 0.000 -1567.824 341.235 -74.927 3.017 -61.069 393.823 729.739 -32.658 -55.667 -32.655 -632.931 0.000 0.000 0.000 0.000 0.000 0.000 0.000 0.000 0.000 -11.815 0.000 -0.388 0.000 0.000 2.320 5.782 -0.167 0.000 -1.511 0.000 0.000 0.000 0.000 0.000 0.000 -5.781 1.000 105.767 -27.529 34.158 -6.583 -71.190 protein_LG_0170
SCORE: -957.412 0.770 0.000 0.000 0.000 1.998 0.000 0.000 0.000 0.000 0.000 -1568.107 340.954 -75.075 3.024 -61.140 392.169 729.471 -33.561 -55.386 -31.579 -635.228 0.000 0.000 0.000 0.000 0.000 0.000 0.000 0.000 0.000 -12.049 0.000 0.008 0.000 0.000 2.288 5.091 -0.160 0.000 -0.131 0.000 0.000 0.000 0.000 0.000 0.000 -4.952 1.000 105.531 -27.281 34.033 -6.045 -71.190 protein_LG_0169
SCORE: -955.169 0.742 0.000 0.000 0.000 2.554 0.000 0.000 0.000 0.000 0.000 -1566.560 334.663 -75.519 3.025 -60.600 397.604 728.877 -32.097 -55.004 -36.071 -633.816 0.000 0.000 0.000 0.000 0.000 0.000 0.000 0.000 0.000 -11.317 0.000 -0.011 0.000 0.000 7.086 5.514 -0.168 0.000 -0.119 0.000 0.000 0.000 0.000 0.000 0.000 0.986 1.000 107.777 -26.864 34.152 -6.099 -71.190 protein_LG_0135
SCORE: -954.900 0.752 0.000 0.000 0.000 1.626 0.000 0.000 0.000 0.000 0.000 -1569.836 339.885 -75.670 3.016 -60.833 397.774 730.996 -34.239 -55.488 -32.946 -633.784 0.000 0.000 0.000 0.000 0.000 0.000 0.000 0.000 0.000 -12.264 0.000 -0.179 0.000 0.000 4.976 5.265 -0.253 0.000 -1.454 0.000 0.000 0.000 0.000 0.000 0.000 -3.909 1.000 105.422 -27.675 34.024 -5.983 -71.190 protein_LG_0152
SCORE: -957.292 0.690 0.000 0.000 0.000 1.467 0.000 0.000 0.000 0.000 0.000 -1567.602 342.753 -75.116 3.016 -61.193 392.209 728.816 -35.040 -55.358 -32.851 -633.074 0.000 0.000 0.000 0.000 0.000 0.000 0.000 0.000 0.000 -10.811 0.000 -0.579 0.000 0.000 1.123 4.548 -1.494 0.000 -1.474 0.000 0.000 0.000 0.000 0.000 0.000 -8.689 1.000 105.836 -27.619 34.012 -6.360 -71.190 protein_LG_0155
SCORE: -956.603 0.706 0.000 0.000 0.000 1.336 0.012 0.000 0.000 0.000 0.000 -1567.364 340.328 -75.150 3.024 -61.007 392.251 728.761 -33.457 -55.272 -33.034 -632.465 0.000 0.000 0.000 0.000 0.000 0.000 0.000 0.000 0.000 -10.965 0.000 -0.321 0.000 0.000 0.924 4.329 -0.158 0.000 -1.840 0.000 0.000 0.000 0.000 0.000 0.000 -8.031 1.000 106.169 -27.341 34.145 -6.349 -71.190 protein_LG_0136
SCORE: -960.553 0.762 0.000 0.000 0.000 1.702 0.000 0.000 0.000 0.000 0.000 -1566.686 339.263 -75.784 3.016 -61.694 392.773 728.840 -33.576 -55.637 -33.988 -633.460 0.000 0.000 0.000 0.000 0.000 0.000 0.000 0.000 0.000 -11.827 0.000 -0.206 0.000 0.000 2.756 5.070 -0.150 0.000 -1.621 0.000 0.000 0.000 0.000 0.000 0.000 -5.978 1.000 105.853 -27.390 34.161 -6.757 -71.190 protein_LG_0161
SCORE: -955.740 0.686 0.000 0.000 0.000 1.680 0.000 0.000 0.000 0.000 0.000 -1567.126 342.029 -75.073 3.019 -60.846 392.458 727.671 -33.746 -55.390 -32.213 -633.474 0.000 0.000 0.000 0.000 0.000 0.000 0.000 0.000 0.000 -10.132 0.000 -0.106 0.000 0.000 0.934 3.644 -0.149 0.000 -0.958 0.000 0.000 0.000 0.000 0.000 0.000 -6.767 1.000 105.929 -27.083 34.032 -6.417 -71.190 protein_LG_0160
SCORE: -955.620 0.742 0.000 0.000 0.000 0.975 0.000 0.000 0.000 0.000 0.000 -1568.721 340.736 -75.430 3.006 -60.784 392.086 729.550 -33.462 -55.249 -31.973 -631.942 0.000 0.000 0.000 0.000 0.000 0.000 0.000 0.000 0.000 -13.186 0.000 -0.197 0.000 0.000 1.400 5.604 -0.170 0.000 -0.052 0.000 0.000 0.000 0.000 0.000 0.000 -6.602 1.000 106.466 -27.379 34.138 -6.447 -71.190 protein_LG_0165
SCORE: -953.232 0.724 0.000 0.000 0.000 1.435 0.000 0.000 0.000 0.000 0.000 -1567.911 339.871 -74.743 3.020 -60.752 392.347 728.809 -34.266 -55.451 -30.006 -632.074 0.000 0.000 0.000 0.000 0.000 0.000 0.000 0.000 0.000 -10.835 0.000 -0.066 0.000 0.000 1.115 4.002 -0.170 0.000 0.000 0.000 0.000 0.000 0.000 0.000 0.000 -5.954 1.000 106.878 -27.299 34.156 -6.055 -71.190 protein_LG_0150
SCORE: -957.226 0.660 0.000 0.000 0.000 1.230 0.000 0.000 0.000 0.000 0.000 -1566.995 342.183 -75.490 3.016 -60.993 390.956 728.963 -34.956 -54.939 -31.300 -633.356 0.000 0.000 0.000 0.000 0.000 0.000 0.000 0.000 0.000 -10.156 0.000 -0.394 0.000 -0.213 0.809 4.640 -1.711 0.000 -0.125 0.000 0.000 0.000 0.000 0.000 0.000 -7.151 1.000 105.370 -27.482 34.051 -6.295 -71.190 protein_LG_0156
SCORE: -958.000 0.810 0.000 0.000 0.000 1.329 0.000 0.000 0.000 0.000 0.000 -1566.755 339.241 -75.534 3.016 -60.296 391.012 729.992 -33.170 -55.478 -34.244 -631.699 0.000 0.000 0.000 0.000 0.000 0.000 0.000 0.000 0.000 -11.528 0.000 -0.087 0.000 0.000 1.385 5.046 -0.158 0.000 -0.094 0.000 0.000 0.000 0.000 0.000 0.000 -5.435 1.000 105.647 -27.401 34.140 -6.611 -71.190 protein_LG_0162
SCORE: -967.275 0.678 0.000 0.000 0.000 1.905 0.000 0.000 0.000 0.000 0.000 -1566.720 334.372 -74.946 3.001 -59.954 393.553 728.811 -33.470 -55.965 -35.765 -632.808 0.000 0.000 0.000 0.000 0.000 0.000 0.000 0.000 0.000 -12.119 0.000 -0.024 0.000 0.000 2.883 5.407 -0.142 0.000 -1.037 0.000 0.000 0.000 0.000 0.000 0.000 -5.032 1.000 103.750 -27.193 31.802 -6.458 -71.190 protein_LG_0144
SCORE: -957.403 0.744 0.000 0.000 0.000 1.021 0.000 0.000 0.000 0.000 0.000 -1569.275 338.325 -74.732 3.023 -61.093 393.367 729.457 -34.152 -55.279 -31.562 -631.985 0.000 0.000 0.000 0.000 0.000 0.000 0.000 0.000 0.000 -12.869 0.000 -0.032 0.000 0.000 1.524 5.365 -0.158 0.000 -0.061 0.000 0.000 0.000 0.000 0.000 0.000 -6.231 1.000 106.638 -26.840 33.331 -6.457 -71.190 protein_LG_0172
SCORE: -954.687 0.628 0.000 0.000 0.000 1.380 0.000 0.000 0.000 0.000 0.000 -1567.370 339.830 -74.863 3.016 -60.178 393.399 729.086 -34.132 -55.245 -33.088 -631.526 0.000 0.000 0.000 0.000 0.000 0.000 0.000 0.000 0.000 -11.563 0.000 -0.250 0.000 0.000 2.602 4.409 -0.189 0.000 -1.208 0.000 0.000 0.000 0.000 0.000 0.000 -6.200 1.000 106.274 -27.108 33.345 -6.316 -71.190 protein_LG_0147
SCORE: -953.597 0.768 0.000 0.000 0.000 1.896 0.000 0.000 0.000 0.000 0.000 -1566.153 341.435 -75.467 3.007 -60.867 395.081 728.141 -33.502 -55.546 -32.127 -634.373 0.000 0.000 0.000 0.000 0.000 0.000 0.000 0.000 0.000 -9.807 0.000 -0.145 0.000 0.000 1.640 3.671 -0.164 0.000 -0.850 0.000 0.000 0.000 0.000 0.000 0.000 -5.656 1.000 105.560 -27.479 34.139 -6.154 -71.190 protein_LG_0154
SCORE: -952.320 0.692 0.000 0.000 0.000 1.138 0.000 0.000 0.000 0.000 0.000 -1568.507 342.455 -74.965 3.026 -60.685 391.986 729.074 -33.198 -55.293 -31.237 -631.793 0.000 0.000 0.000 0.000 0.000 0.000 0.000 0.000 0.000 -11.622 0.000 -0.070 0.000 0.000 1.891 4.864 -0.162 0.000 -0.061 0.000 0.000 0.000 0.000 0.000 0.000 -5.160 1.000 106.590 -27.424 34.143 -6.440 -71.190 protein_LG_0168
SCORE: -947.126 0.790 0.000 0.000 0.000 2.473 0.000 0.000 0.000 0.000 0.000 -1567.916 340.711 -75.885 3.012 -60.665 397.846 729.402 -32.308 -54.803 -33.080 -631.451 0.000 0.000 0.000 0.000 0.000 0.000 0.000 0.000 0.000 -11.271 0.000 -0.531 0.000 0.000 3.782 4.190 -0.165 0.000 -0.942 0.000 0.000 0.000 0.000 0.000 0.000 -4.936 1.000 106.233 -27.397 34.138 -6.244 -71.190 protein_LG_0192
SCORE: -959.297 0.712 0.000 0.000 0.000 1.866 0.000 0.000 0.000 0.000 0.000 -1566.979 339.625 -75.612 3.025 -61.135 393.327 729.108 -33.089 -55.742 -34.714 -633.547 0.000 0.000 0.000 0.000 0.000 0.000 0.000 0.000 0.000 -12.767 0.000 -0.354 0.000 0.000 2.538 5.912 -0.199 0.000 -1.430 0.000 0.000 0.000 0.000 0.000 0.000 -6.300 1.000 106.055 -27.829 34.142 -6.608 -71.190 protein_LG_0171
SCORE: -957.660 0.734 0.000 0.000 0.000 1.426 0.000 0.000 0.000 0.000 0.000 -1567.650 340.427 -74.957 3.019 -61.114 391.687 730.323 -33.649 -56.015 -31.300 -633.958 0.000 0.000 0.000 0.000 0.000 0.000 0.000 0.000 0.000 -11.932 0.000 -0.072 0.000 -0.260 0.963 5.624 -0.574 0.000 -0.130 0.000 0.000 0.000 0.000 0.000 0.000 -6.381 1.000 105.013 -27.687 34.014 -6.049 -71.190 protein_LG_0197
SCORE: -961.574 0.658 0.000 0.000 0.000 1.372 0.000 0.000 0.000 0.000 0.000 -1567.578 341.850 -75.128 3.025 -60.946 389.799 728.454 -33.925 -55.761 -33.247 -633.075 0.000 0.000 0.000 0.000 0.000 0.000 0.000 0.000 0.000 -12.049 0.000 -0.309 0.000 0.000 0.983 4.226 -0.166 0.000 -1.665 0.000 0.000 0.000 0.000 0.000 0.000 -8.980 1.000 104.776 -27.784 34.014 -6.230 -71.190 protein_LG_0154
SCORE: -947.365 0.642 0.000 0.000 0.000 2.349 0.000 0.000 0.000 0.000 0.000 -1569.376 340.649 -75.173 3.019 -60.947 397.909 730.029 -33.288 -54.767 -32.262 -630.601 0.000 0.000 0.000 0.000 0.000 0.000 0.000 0.000 0.000 -12.617 0.000 -0.307 0.000 0.000 3.455 5.380 -0.181 0.000 -1.069 0.000 0.000 0.000 0.000 0.000 0.000 -5.340 1.000 106.828 -27.563 33.417 -6.396 -71.190 protein_LG_0159
SCORE: -960.015 0.734 0.000 0.000 0.000 1.471 0.000 0.000 0.000 0.000 0.000 -1566.320 341.372 -75.995 3.013 -60.961 390.637 728.204 -33.575 -55.748 -34.382 -632.337 0.000 0.000 0.000 0.000 0.000 0.000 0.000 0.000 0.000 -10.425 0.000 -0.428 0.000 0.000 1.601 4.113 -0.179 0.000 -1.805 0.000 0.000 0.000 0.000 0.000 0.000 -7.124 1.000 105.568 -27.538 34.138 -6.371 -71.190 protein_LG_0149
SCORE: -949.917 0.720 0.000 0.000 0.000 2.182 0.000 0.000 0.000 0.000 0.000 -1567.814 340.657 -75.196 3.013 -60.922 394.280 729.749 -32.311 -56.192 -32.388 -631.301 0.000 0.000 0.000 0.000 0.000 0.000 0.000 0.000 0.000 -10.908 0.000 -0.238 0.000 0.000 2.688 4.605 -0.145 0.000 -1.526 0.000 0.000 0.000 0.000 0.000 0.000 -5.523 1.000 106.799 -27.180 34.173 -6.276 -71.190 protein_LG_0185
SCORE: -947.098 0.630 0.000 0.000 0.000 5.248 0.000 0.000 0.000 0.000 0.000 -1568.660 340.607 -75.054 3.004 -60.664 398.892 727.611 -33.016 -56.006 -31.211 -631.923 0.000 0.000 0.000 0.000 0.000 0.000 0.000 0.000 0.000 -11.009 0.000 -0.138 0.000 0.000 1.866 3.241 -0.098 0.000 -0.058 0.000 0.000 0.000 0.000 0.000 0.000 -6.195 1.000 106.365 -26.821 31.785 -6.064 -71.190 protein_LG_0160
SCORE: -956.231 0.680 0.000 0.000 0.000 1.700 0.000 0.000 0.000 0.000 0.000 -1568.881 340.405 -75.299 3.017 -60.741 391.631 729.862 -34.219 -56.109 -31.002 -632.460 0.000 0.000 0.000 0.000 0.000 0.000 0.000 0.000 0.000 -12.272 0.000 -0.351 0.000 0.000 1.205 4.972 -0.887 0.000 -0.055 0.000 0.000 0.000 0.000 0.000 0.000 -7.387 1.000 106.591 -27.537 34.132 -6.130 -71.190 protein_LG_0181
SCORE: -955.961 0.798 0.000 0.000 0.000 1.051 0.000 0.000 0.000 0.000 0.000 -1566.690 341.619 -74.764 3.014 -61.101 391.230 728.188 -33.843 -55.505 -31.237 -632.877 0.000 0.000 0.000 0.000 0.000 0.000 0.000 0.000 0.000 -11.273 0.000 0.126 0.000 0.000 0.573 4.222 -0.150 0.000 -0.057 0.000 0.000 0.000 0.000 0.000 0.000 -6.560 1.000 104.953 -27.152 34.137 -5.793 -71.190 protein_LG_0195
SCORE: -960.875 0.678 0.000 0.000 0.000 2.219 0.000 0.000 0.000 0.000 0.000 -1567.241 340.131 -75.075 3.019 -60.248 390.423 729.027 -34.407 -56.139 -34.438 -631.851 0.000 0.000 0.000 0.000 0.000 0.000 0.000 0.000 0.000 -12.482 0.000 -0.250 0.000 0.000 2.443 5.167 -0.180 0.000 -1.806 0.000 0.000 0.000 0.000 0.000 0.000 -7.107 1.000 106.008 -27.469 33.315 -6.961 -71.190 protein_LG_0169
SCORE: -958.598 0.692 0.000 0.000 0.000 1.709 0.000 0.000 0.000 0.000 0.000 -1567.468 341.497 -75.836 3.010 -61.041 392.965 729.150 -34.316 -55.146 -33.986 -633.704 0.000 0.000 0.000 0.000 0.000 0.000 0.000 0.000 0.000 -11.239 0.000 -0.308 0.000 0.000 1.807 4.384 -0.151 0.000 -1.755 0.000 0.000 0.000 0.000 0.000 0.000 -7.261 1.000 106.041 -27.105 33.267 -6.445 -71.190 protein_LG_0140
SCORE: -956.511 0.656 0.000 0.000 0.000 1.433 0.000 0.000 0.000 0.000 0.000 -1566.718 341.971 -75.419 3.019 -60.876 391.860 727.104 -33.642 -55.466 -32.170 -633.921 0.000 0.000 0.000 0.000 0.000 0.000 0.000 0.000 0.000 -10.414 0.000 -0.008 0.000 0.000 0.939 3.450 -0.181 0.000 -0.055 0.000 0.000 0.000 0.000 0.000 0.000 -6.269 1.000 106.703 -26.697 34.195 -6.699 -71.190 protein_LG_0170
SCORE: -956.257 0.796 0.000 0.000 0.000 1.372 0.000 0.000 0.000 0.000 0.000 -1566.766 339.608 -74.788 3.009 -60.208 391.968 729.350 -34.800 -54.947 -33.945 -632.000 0.000 0.000 0.000 0.000 0.000 0.000 0.000 0.000 0.000 -10.782 0.000 -0.001 0.000 0.000 1.671 4.313 -0.230 0.000 -0.574 0.000 0.000 0.000 0.000 0.000 0.000 -5.603 1.000 106.519 -27.214 34.157 -6.383 -71.190 protein_LG_0158
SCORE: -951.354 0.746 0.000 0.000 0.000 1.623 0.000 0.000 0.000 0.000 0.000 -1567.524 341.949 -75.106 3.019 -61.018 393.371 729.824 -34.014 -55.180 -31.512 -632.891 0.000 0.000 0.000 0.000 0.000 0.000 0.000 0.000 0.000 -10.817 0.000 -0.014 0.000 0.000 2.339 4.792 -0.917 0.000 -0.096 0.000 0.000 0.000 0.000 0.000 0.000 -4.714 1.000 105.929 -26.560 34.041 -6.116 -71.190 protein_LG_0183
SCORE: -957.227 0.760 0.000 0.000 0.000 1.334 0.000 0.000 0.000 0.000 0.000 -1567.043 341.029 -75.362 3.012 -60.966 390.499 728.491 -33.460 -55.186 -32.252 -633.089 0.000 0.000 0.000 0.000 0.000 0.000 0.000 0.000 0.000 -11.401 0.000 0.056 0.000 0.000 0.480 4.311 -0.166 0.000 -0.117 0.000 0.000 0.000 0.000 0.000 0.000 -6.836 1.000 106.804 -27.625 34.138 -6.361 -71.190 protein_LG_0179
SCORE: -958.587 0.720 0.000 0.000 0.000 1.777 0.000 0.000 0.000 0.000 0.000 -1566.572 341.155 -75.477 3.018 -61.112 390.819 728.601 -33.337 -55.380 -33.337 -634.082 0.000 0.000 0.000 0.000 0.000 0.000 0.000 0.000 0.000 -10.442 0.000 -0.417 0.000 0.000 1.655 4.064 -0.172 0.000 -1.806 0.000 0.000 0.000 0.000 0.000 0.000 -7.118 1.000 106.022 -27.501 34.017 -6.009 -71.190 protein_LG_0168
SCORE: -956.726 0.672 0.000 0.000 0.000 1.252 0.004 0.000 0.000 0.000 0.000 -1568.311 341.154 -75.751 3.013 -60.841 392.088 729.573 -33.937 -55.159 -33.713 -631.234 0.000 0.000 0.000 0.000 0.000 0.000 0.000 0.000 0.000 -12.402 0.000 -0.336 0.000 0.000 1.316 5.067 -0.168 0.000 -1.436 0.000 0.000 0.000 0.000 0.000 0.000 -7.958 1.000 106.810 -27.408 33.312 -6.388 -71.190 protein_LG_0174
SCORE: -954.467 0.788 0.000 0.000 0.000 1.767 0.000 0.000 0.000 0.000 0.000 -1565.632 342.210 -74.993 3.012 -61.196 391.715 727.728 -33.578 -55.160 -30.617 -634.679 0.000 0.000 0.000 0.000 0.000 0.000 0.000 0.000 0.000 -9.712 0.000 0.132 0.000 0.000 0.991 3.824 -0.165 0.000 -0.117 0.000 0.000 0.000 0.000 0.000 0.000 -5.048 1.000 105.509 -27.325 34.008 -6.044 -71.190 protein_LG_0180
SCORE: -957.071 0.660 0.000 0.000 0.000 1.346 0.000 0.000 0.000 0.000 0.000 -1567.859 342.036 -75.131 3.018 -61.130 391.643 728.156 -33.751 -55.262 -32.673 -632.475 0.000 0.000 0.000 0.000 0.000 0.000 0.000 0.000 0.000 -10.579 0.000 -0.291 0.000 0.000 1.085 3.848 -0.160 0.000 -1.513 0.000 0.000 0.000 0.000 0.000 0.000 -7.608 1.000 106.164 -27.616 34.073 -6.418 -71.190 protein_LG_0170
SCORE: -959.971 0.690 0.000 0.000 0.000 1.452 0.000 0.000 0.000 0.000 0.000 -1567.100 340.218 -76.255 3.015 -61.444 391.454 728.680 -32.649 -55.481 -34.807 -633.008 0.000 0.000 0.000 0.000 0.000 0.000 0.000 0.000 0.000 -11.617 0.000 -0.457 0.000 0.000 1.856 4.539 -0.145 0.000 -1.799 0.000 0.000 0.000 0.000 0.000 0.000 -7.624 1.000 106.809 -27.448 34.137 -6.355 -71.190 protein_LG_0179
SCORE: -950.977 0.730 0.000 0.000 0.000 0.977 0.000 0.000 0.000 0.000 0.000 -1567.649 342.454 -75.114 3.016 -60.333 393.299 729.726 -32.745 -55.623 -32.270 -632.190 0.000 0.000 0.000 0.000 0.000 0.000 0.000 0.000 0.000 -12.492 0.000 0.113 0.000 0.000 1.964 5.176 -0.146 0.000 -0.100 0.000 0.000 0.000 0.000 0.000 0.000 -5.485 1.000 106.100 -27.015 34.119 -6.539 -71.190 protein_LG_0201
SCORE: -957.108 0.778 0.000 0.000 0.000 1.114 0.000 0.000 0.000 0.000 0.000 -1566.896 339.813 -75.432 3.028 -60.599 391.368 728.250 -33.222 -55.068 -32.144 -632.987 0.000 0.000 0.000 0.000 0.000 0.000 0.000 0.000 0.000 -10.749 0.000 -0.079 0.000 0.000 1.070 4.112 -0.169 0.000 -0.111 0.000 0.000 0.000 0.000 0.000 0.000 -5.926 1.000 107.067 -27.544 34.139 -6.804 -71.190 protein_LG_0154
SCORE: -950.804 0.668 0.000 0.000 0.000 2.328 0.000 0.000 0.000 0.000 0.000 -1568.145 342.675 -74.793 3.035 -60.682 396.246 728.025 -33.757 -55.524 -33.555 -632.525 0.000 0.000 0.000 0.000 0.000 0.000 0.000 0.000 0.000 -11.740 0.000 -0.369 0.000 0.000 1.868 5.215 -0.146 0.000 -1.570 0.000 0.000 0.000 0.000 0.000 0.000 -6.742 1.000 106.538 -27.388 34.194 -6.287 -71.190 protein_LG_0183
SCORE: -949.618 0.656 0.000 0.000 0.000 2.076 0.000 0.000 0.000 0.000 0.000 -1567.574 342.702 -75.176 3.004 -61.172 394.843 728.231 -33.141 -55.532 -30.864 -633.324 0.000 0.000 0.000 0.000 0.000 0.000 0.000 0.000 0.000 -11.134 0.000 -0.065 0.000 -0.264 1.346 4.607 -0.168 0.000 -0.131 0.000 0.000 0.000 0.000 0.000 0.000 -5.808 1.000 107.076 -27.426 34.155 -6.308 -71.190 protein_LG_0167
SCORE: -956.956 0.714 0.000 0.000 0.000 1.255 0.000 0.000 0.000 0.000 0.000 -1569.044 342.414 -76.049 3.029 -61.056 393.380 728.618 -33.653 -55.378 -33.128 -632.613 0.000 0.000 0.000 0.000 0.000 0.000 0.000 0.000 0.000 -10.549 0.000 -0.080 0.000 0.000 1.469 3.668 -0.181 0.000 -0.057 0.000 0.000 0.000 0.000 0.000 0.000 -5.730 1.000 106.098 -27.402 34.158 -6.394 -71.190 protein_LG_0176
SCORE: -958.564 0.742 0.000 0.000 0.000 0.996 0.000 0.000 0.000 0.000 0.000 -1566.718 341.298 -75.134 2.997 -61.036 392.597 728.497 -35.136 -55.712 -31.485 -633.522 0.000 0.000 0.000 0.000 0.000 0.000 0.000 0.000 0.000 -11.214 0.000 -0.136 0.000 0.000 1.740 4.431 -0.199 0.000 -0.749 0.000 0.000 0.000 0.000 0.000 0.000 -6.127 1.000 104.435 -27.676 34.027 -5.803 -71.190 protein_LG_0185
SCORE: -944.968 0.788 0.000 0.000 0.000 4.664 0.000 0.000 0.000 0.000 0.000 -1570.406 340.307 -74.597 3.057 -59.310 399.892 729.308 -33.819 -54.963 -32.618 -631.366 0.000 0.000 0.000 0.000 0.000 0.000 0.000 0.000 0.000 -13.387 0.000 -0.083 0.000 0.849 8.239 4.650 -0.098 0.000 -0.080 0.000 0.000 0.000 0.000 0.000 0.000 0.090 1.000 105.790 -27.000 33.115 -5.833 -71.190 protein_LG_0157
SCORE: -955.139 0.786 0.000 0.000 0.000 1.474 0.000 0.000 0.000 0.000 0.000 -1568.200 341.682 -74.907 2.995 -61.013 392.513 729.233 -33.754 -55.399 -31.766 -633.582 0.000 0.000 0.000 0.000 0.000 0.000 0.000 0.000 0.000 -12.303 0.000 -0.185 0.000 0.000 0.655 5.258 -0.160 0.000 -1.206 0.000 0.000 0.000 0.000 0.000 0.000 -7.940 1.000 106.214 -27.478 34.138 -6.101 -71.190 protein_LG_0190
SCORE: -956.587 0.686 0.000 0.000 0.000 1.819 0.000 0.000 0.000 0.000 0.000 -1569.042 336.026 -76.111 3.039 -60.335 398.842 728.764 -33.571 -55.248 -34.353 -633.840 0.000 0.000 0.000 0.000 0.000 0.000 0.000 0.000 0.000 -12.520 0.000 0.081 0.000 0.866 3.530 4.831 -0.182 0.000 -0.134 0.000 0.000 0.000 0.000 0.000 0.000 -3.528 1.000 107.113 -26.500 34.139 -6.139 -71.190 protein_LG_0173
SCORE: -959.442 0.772 0.000 0.000 0.000 1.202 0.007 0.000 0.000 0.000 0.000 -1565.860 338.123 -75.567 3.018 -61.390 391.180 727.937 -33.747 -55.449 -32.266 -632.147 0.000 0.000 0.000 0.000 0.000 0.000 0.000 0.000 0.000 -10.491 0.000 -0.081 0.000 -0.160 0.698 4.288 -0.153 0.000 -0.246 0.000 0.000 0.000 0.000 0.000 0.000 -6.144 1.000 106.148 -27.364 34.148 -6.224 -71.190 protein_LG_0190
SCORE: -953.233 0.772 0.000 0.000 0.000 0.894 0.000 0.000 0.000 0.000 0.000 -1569.517 341.309 -74.716 3.020 -60.736 393.069 730.333 -33.248 -55.158 -31.618 -632.713 0.000 0.000 0.000 0.000 0.000 0.000 0.000 0.000 0.000 -13.131 0.000 -0.041 0.000 0.000 1.792 5.673 -0.730 0.000 -0.711 0.000 0.000 0.000 0.000 0.000 0.000 -7.147 1.000 106.707 -27.510 34.134 -6.293 -71.190 protein_LG_0207
SCORE: -952.553 0.622 0.000 0.000 0.000 2.514 0.000 0.000 0.000 0.000 0.000 -1567.728 343.615 -75.166 3.001 -60.813 394.163 728.409 -34.384 -55.734 -32.829 -632.187 0.000 0.000 0.000 0.000 0.000 0.000 0.000 0.000 0.000 -11.301 0.000 -0.067 0.000 0.000 1.378 4.987 -0.167 0.000 -0.921 0.000 0.000 0.000 0.000 0.000 0.000 -6.092 1.000 106.474 -27.451 33.322 -6.570 -71.190 protein_LG_0191
SCORE: -955.708 0.750 0.000 0.000 0.000 1.654 0.003 0.000 0.000 0.000 0.000 -1567.322 342.216 -74.946 3.026 -61.041 392.564 727.734 -33.767 -55.465 -31.337 -633.539 0.000 0.000 0.000 0.000 0.000 0.000 0.000 0.000 0.000 -10.340 0.000 -0.185 0.000 0.000 1.041 3.883 -0.480 0.000 -0.058 0.000 0.000 0.000 0.000 0.000 0.000 -6.139 1.000 105.643 -27.444 34.016 -6.514 -71.190 protein_LG_0146
SCORE: -954.819 0.680 0.000 0.000 0.000 1.402 0.000 0.000 0.000 0.000 0.000 -1567.771 341.351 -75.714 3.029 -60.805 393.465 728.546 -35.151 -55.370 -32.298 -631.367 0.000 0.000 0.000 0.000 0.000 0.000 0.000 0.000 0.000 -10.354 0.000 -0.104 0.000 0.000 2.104 4.310 -1.349 0.000 -0.059 0.000 0.000 0.000 0.000 0.000 0.000 -5.451 1.000 106.506 -27.450 34.130 -6.133 -71.190 protein_LG_0178
SCORE: -957.672 0.704 0.000 0.000 0.000 1.295 0.000 0.000 0.000 0.000 0.000 -1567.457 340.811 -75.789 3.016 -60.494 391.803 729.962 -32.985 -56.125 -33.322 -633.463 0.000 0.000 0.000 0.000 0.000 0.000 0.000 0.000 0.000 -12.604 0.000 -0.021 0.000 0.000 1.067 5.453 -0.166 0.000 -0.159 0.000 0.000 0.000 0.000 0.000 0.000 -6.431 1.000 105.810 -27.235 34.139 -6.449 -71.190 protein_LG_0209
SCORE: -964.980 0.714 0.000 0.000 0.000 2.029 0.000 0.000 0.000 0.000 0.000 -1566.801 340.277 -75.516 3.013 -60.177 389.214 728.909 -33.475 -56.526 -34.904 -632.453 0.000 0.000 0.000 0.000 0.000 0.000 0.000 0.000 0.000 -12.427 0.000 -0.011 0.000 0.000 2.462 5.017 -0.142 0.000 -0.052 0.000 0.000 0.000 0.000 0.000 0.000 -5.152 1.000 105.513 -27.259 31.421 -7.054 -71.190 protein_LG_0166
SCORE: -955.205 0.792 0.000 0.000 0.000 1.341 0.000 0.000 0.000 0.000 0.000 -1566.690 342.014 -75.334 3.020 -61.025 391.119 728.351 -33.373 -55.301 -32.273 -631.956 0.000 0.000 0.000 0.000 0.000 0.000 0.000 0.000 0.000 -11.050 0.000 0.056 0.000 0.000 0.644 4.266 -0.179 0.000 -0.117 0.000 0.000 0.000 0.000 0.000 0.000 -6.379 1.000 105.640 -27.287 34.144 -6.406 -71.190 protein_LG_0181
SCORE: -956.900 0.736 0.000 0.000 0.000 1.202 0.000 0.000 0.000 0.000 0.000 -1568.029 342.121 -75.075 3.011 -60.974 392.048 728.013 -33.609 -54.879 -32.207 -633.435 0.000 0.000 0.000 0.000 0.000 0.000 0.000 0.000 0.000 -10.478 0.000 -0.205 0.000 0.000 1.026 3.602 -0.156 0.000 -0.896 0.000 0.000 0.000 0.000 0.000 0.000 -7.106 1.000 105.644 -27.640 33.999 -5.900 -71.190 protein_LG_0208
SCORE: -959.666 0.696 0.000 0.000 0.000 1.250 0.009 0.000 0.000 0.000 0.000 -1568.406 339.135 -75.738 3.054 -60.523 392.735 729.409 -33.108 -55.394 -33.325 -634.241 0.000 0.000 0.000 0.000 0.000 0.000 0.000 0.000 0.000 -12.581 0.000 -0.017 0.000 0.000 1.626 5.779 -0.503 0.000 -0.098 0.000 0.000 0.000 0.000 0.000 0.000 -5.795 1.000 106.462 -27.412 34.155 -6.537 -71.190 protein_LG_0195
SCORE: -960.473 0.728 0.000 0.000 0.000 1.742 0.000 0.000 0.000 0.000 0.000 -1567.496 342.420 -76.210 3.035 -60.906 391.715 727.978 -34.591 -55.652 -35.009 -632.366 0.000 0.000 0.000 0.000 0.000 0.000 0.000 0.000 0.000 -11.277 0.000 -0.617 0.000 0.000 0.925 4.446 -0.178 0.000 -2.478 0.000 0.000 0.000 0.000 0.000 0.000 -9.178 1.000 106.349 -27.081 33.295 -6.508 -71.190 protein_LG_0181
SCORE: -953.819 0.768 0.000 0.000 0.000 1.521 0.000 0.000 0.000 0.000 0.000 -1566.741 341.773 -74.946 3.025 -60.993 391.912 728.052 -33.590 -55.209 -31.365 -632.591 0.000 0.000 0.000 0.000 0.000 0.000 0.000 0.000 0.000 -10.791 0.000 0.066 0.000 0.000 1.114 3.902 -0.160 0.000 -0.059 0.000 0.000 0.000 0.000 0.000 0.000 -5.928 1.000 105.916 -27.488 34.054 -5.959 -71.190 protein_LG_0203
SCORE: -961.680 0.760 0.000 0.000 0.000 1.136 0.000 0.000 0.000 0.000 0.000 -1567.047 339.547 -75.833 3.032 -60.234 391.788 729.103 -33.574 -55.634 -34.706 -633.149 0.000 0.000 0.000 0.000 0.000 0.000 0.000 0.000 0.000 -12.053 0.000 -0.111 0.000 0.000 3.156 5.003 -0.177 0.000 -0.089 0.000 0.000 0.000 0.000 0.000 0.000 -4.271 1.000 105.870 -26.150 31.603 -6.241 -71.190 protein_LG_0182
SCORE: -957.414 0.746 0.000 0.000 0.000 1.575 0.000 0.000 0.000 0.000 0.000 -1566.383 341.283 -75.052 3.051 -60.760 393.469 727.747 -33.891 -55.023 -34.446 -633.838 0.000 0.000 0.000 0.000 0.000 0.000 0.000 0.000 0.000 -11.121 0.000 -0.387 0.000 0.000 2.148 5.004 -0.190 0.000 -1.669 0.000 0.000 0.000 0.000 0.000 0.000 -6.216 1.000 105.975 -27.642 34.155 -6.446 -71.190 protein_LG_0186
SCORE: -954.699 0.742 0.000 0.000 0.000 1.414 0.000 0.000 0.000 0.000 0.000 -1568.223 340.368 -75.241 3.036 -60.621 393.223 728.803 -32.831 -56.191 -32.943 -631.185 0.000 0.000 0.000 0.000 0.000 0.000 0.000 0.000 0.000 -12.056 0.000 -0.536 0.000 0.000 1.951 4.601 -0.170 0.000 -1.917 0.000 0.000 0.000 0.000 0.000 0.000 -8.127 1.000 106.453 -27.369 34.164 -6.366 -71.190 protein_LG_0207
SCORE: -957.193 0.718 0.000 0.000 0.000 1.315 0.000 0.000 0.000 0.000 0.000 -1567.080 341.387 -75.795 3.027 -60.963 390.679 728.298 -33.736 -55.476 -32.113 -632.040 0.000 0.000 0.000 0.000 0.000 0.000 0.000 0.000 0.000 -11.105 0.000 -0.256 0.000 0.000 0.614 4.214 -0.220 0.000 -0.056 0.000 0.000 0.000 0.000 0.000 0.000 -6.809 1.000 105.721 -27.334 34.143 -6.035 -71.190 protein_LG_0205
SCORE: -964.770 0.752 0.000 0.000 0.000 1.319 0.000 0.000 0.000 0.000 0.000 -1566.473 334.976 -75.475 3.012 -60.019 390.634 727.995 -33.770 -54.890 -33.263 -634.119 0.000 0.000 0.000 0.000 0.000 0.000 0.000 0.000 0.000 -11.707 0.000 -0.458 0.000 0.000 1.329 4.741 -1.192 0.000 -0.119 0.000 0.000 0.000 0.000 0.000 0.000 -7.407 1.000 105.959 -27.374 34.142 -6.236 -71.190 protein_LG_0206
SCORE: -954.543 0.752 0.000 0.000 0.000 1.315 0.000 0.000 0.000 0.000 0.000 -1566.642 342.863 -75.751 3.044 -60.838 392.209 728.273 -32.883 -55.391 -33.608 -631.956 0.000 0.000 0.000 0.000 0.000 0.000 0.000 0.000 0.000 -10.466 0.000 -0.357 0.000 0.000 1.584 3.935 -0.170 0.000 -1.467 0.000 0.000 0.000 0.000 0.000 0.000 -6.941 1.000 105.918 -27.646 34.066 -6.326 -71.190 protein_LG_0204
SCORE: -957.505 0.776 0.000 0.000 0.000 1.604 0.000 0.000 0.000 0.000 0.000 -1566.771 341.975 -75.455 3.022 -61.084 391.476 728.383 -33.820 -55.739 -33.293 -632.383 0.000 0.000 0.000 0.000 0.000 0.000 0.000 0.000 0.000 -10.851 0.000 -0.393 0.000 0.000 0.967 4.304 -0.159 0.000 -1.872 0.000 0.000 0.000 0.000 0.000 0.000 -8.005 1.000 105.457 -27.413 34.154 -6.427 -71.190 protein_LG_0211
SCORE: -959.970 0.738 0.000 0.000 0.000 1.771 0.000 0.000 0.000 0.000 0.000 -1567.872 338.504 -74.401 3.037 -60.402 391.915 728.457 -33.370 -55.423 -34.048 -633.614 0.000 0.000 0.000 0.000 0.000 0.000 0.000 0.000 0.000 -11.565 0.000 0.139 0.000 0.000 1.562 4.749 -0.150 0.000 -0.080 0.000 0.000 0.000 0.000 0.000 0.000 -5.345 1.000 106.234 -27.307 34.214 -6.475 -71.190 protein_LG_0185
SCORE: -956.352 0.770 0.000 0.000 0.000 1.359 0.000 0.000 0.000 0.000 0.000 -1567.722 340.142 -75.659 3.016 -61.111 391.876 729.534 -33.871 -55.188 -32.046 -632.443 0.000 0.000 0.000 0.000 0.000 0.000 0.000 0.000 0.000 -12.088 0.000 -0.317 0.000 0.000 1.247 4.999 -1.075 0.000 -0.055 0.000 0.000 0.000 0.000 0.000 0.000 -7.288 1.000 106.392 -27.137 34.183 -6.488 -71.190 protein_LG_0210
SCORE: -957.794 0.764 0.000 0.000 0.000 1.238 0.000 0.000 0.000 0.000 0.000 -1567.833 341.023 -75.695 3.019 -60.902 391.946 729.116 -32.749 -56.096 -32.355 -633.254 0.000 0.000 0.000 0.000 0.000 0.000 0.000 0.000 0.000 -12.367 0.000 -0.155 0.000 0.000 1.768 4.746 -0.161 0.000 -0.119 0.000 0.000 0.000 0.000 0.000 0.000 -6.288 1.000 105.998 -27.460 34.139 -6.740 -71.190 protein_LG_0185
SCORE: -959.466 0.742 0.000 0.000 0.000 1.611 0.000 0.000 0.000 0.000 0.000 -1566.353 342.077 -76.011 3.024 -60.862 390.342 727.927 -33.962 -55.477 -34.167 -633.386 0.000 0.000 0.000 0.000 0.000 0.000 0.000 0.000 0.000 -10.872 0.000 -0.396 0.000 0.000 0.970 4.333 -0.146 0.000 -1.858 0.000 0.000 0.000 0.000 0.000 0.000 -7.970 1.000 106.489 -27.210 34.150 -6.468 -71.190 protein_LG_0213
SCORE: -954.164 0.792 0.000 0.000 0.000 1.430 0.000 0.000 0.000 0.000 0.000 -1567.413 342.163 -74.839 3.028 -60.705 392.848 727.722 -34.341 -55.090 -31.132 -633.625 0.000 0.000 0.000 0.000 0.000 0.000 0.000 0.000 0.000 -10.358 0.000 -0.075 0.000 0.000 1.127 3.417 -0.288 0.000 -0.054 0.000 0.000 0.000 0.000 0.000 0.000 -6.231 1.000 106.553 -27.461 34.036 -6.148 -71.190 protein_LG_0187
SCORE: -958.661 0.728 0.000 0.000 0.000 1.426 0.000 0.000 0.000 0.000 0.000 -1567.789 340.771 -75.278 3.019 -60.870 391.207 728.563 -33.354 -55.062 -32.691 -633.561 0.000 0.000 0.000 0.000 0.000 0.000 0.000 0.000 0.000 -11.635 0.000 -0.484 0.000 0.000 0.931 4.489 -0.144 0.000 -1.508 0.000 0.000 0.000 0.000 0.000 0.000 -8.350 1.000 105.850 -27.558 34.054 -6.197 -71.190 protein_LG_0200
SCORE: -951.434 0.720 0.000 0.000 0.000 2.233 0.000 0.000 0.000 0.000 0.000 -1568.266 341.184 -74.762 2.999 -60.887 395.217 728.426 -32.623 -55.218 -31.203 -631.865 0.000 0.000 0.000 0.000 0.000 0.000 0.000 0.000 0.000 -11.679 0.000 -0.099 0.000 0.000 2.688 4.226 -0.125 0.000 -0.058 0.000 0.000 0.000 0.000 0.000 0.000 -5.047 1.000 106.598 -27.251 31.586 -6.411 -71.190 protein_LG_0163
SCORE: -960.390 0.716 0.000 0.000 0.000 0.917 0.000 0.000 0.000 0.000 0.000 -1566.357 338.927 -74.925 3.043 -61.131 391.531 728.352 -32.471 -55.968 -34.195 -632.338 0.000 0.000 0.000 0.000 0.000 0.000 0.000 0.000 0.000 -12.735 0.000 -0.083 0.000 0.000 1.609 5.700 -0.175 0.000 -1.359 0.000 0.000 0.000 0.000 0.000 0.000 -7.043 1.000 104.961 -27.195 34.133 -6.485 -71.190 protein_LG_0188
SCORE: -959.816 0.788 0.000 0.000 0.000 1.916 0.000 0.000 0.000 0.000 0.000 -1568.765 342.066 -75.163 3.032 -60.327 390.391 729.018 -33.634 -56.030 -32.431 -633.224 0.000 0.000 0.000 0.000 0.000 0.000 0.000 0.000 0.000 -10.624 0.000 -0.011 0.000 0.000 0.968 4.061 -0.130 0.000 -0.054 0.000 0.000 0.000 0.000 0.000 0.000 -5.789 1.000 105.699 -26.522 31.464 -6.116 -71.190 protein_LG_0138
SCORE: -954.869 0.746 0.000 0.000 0.000 1.033 0.000 0.000 0.000 0.000 0.000 -1567.147 341.704 -75.173 3.011 -61.047 391.689 728.903 -33.303 -55.184 -31.407 -633.283 0.000 0.000 0.000 0.000 0.000 0.000 0.000 0.000 0.000 -10.916 0.000 -0.034 0.000 0.000 0.737 4.330 -0.156 0.000 -0.056 0.000 0.000 0.000 0.000 0.000 0.000 -6.095 1.000 106.037 -27.397 34.009 -6.124 -71.190 protein_LG_0184
SCORE: -955.499 0.628 0.000 0.000 0.000 1.339 0.000 0.000 0.000 0.000 0.000 -1566.932 341.056 -74.845 3.020 -61.050 391.900 728.791 -33.319 -55.273 -31.244 -633.409 0.000 0.000 0.000 0.000 0.000 0.000 0.000 0.000 0.000 -10.995 0.000 -0.046 0.000 0.000 0.714 4.363 -0.171 0.000 -0.128 0.000 0.000 0.000 0.000 0.000 0.000 -6.262 1.000 105.143 -27.351 34.010 -6.145 -71.190 protein_LG_0215
SCORE: -953.490 0.666 0.000 0.000 0.000 2.308 0.000 0.000 0.000 0.000 0.000 -1567.142 342.021 -75.114 3.000 -60.757 393.447 727.936 -33.473 -55.131 -31.231 -633.621 0.000 0.000 0.000 0.000 0.000 0.000 0.000 0.000 0.000 -11.004 0.000 -0.168 0.000 0.000 1.075 4.366 -0.146 0.000 -0.055 0.000 0.000 0.000 0.000 0.000 0.000 -5.932 1.000 105.522 -27.802 34.159 -6.421 -71.190 protein_LG_0189
SCORE: -962.544 0.716 0.000 0.000 0.000 1.453 0.000 0.000 0.000 0.000 0.000 -1567.472 341.261 -75.920 3.015 -61.177 391.698 728.785 -34.164 -55.748 -34.225 -633.033 0.000 0.000 0.000 0.000 0.000 0.000 0.000 0.000 0.000 -12.130 0.000 -0.272 0.000 0.000 1.122 4.868 -0.139 0.000 -1.794 0.000 0.000 0.000 0.000 0.000 0.000 -8.345 1.000 105.611 -26.672 31.564 -6.329 -71.190 protein_LG_0206
SCORE: -960.504 0.790 0.000 0.000 0.000 1.340 0.000 0.000 0.000 0.000 0.000 -1567.275 339.171 -75.508 3.010 -60.525 390.943 729.430 -33.400 -55.290 -35.567 -631.377 0.000 0.000 0.000 0.000 0.000 0.000 0.000 0.000 0.000 -12.485 0.000 -0.078 0.000 0.000 2.160 5.023 -0.142 0.000 -1.238 0.000 0.000 0.000 0.000 0.000 0.000 -6.760 1.000 106.515 -27.324 33.371 -6.825 -71.190 protein_LG_0177
SCORE: -959.213 0.794 0.000 0.000 0.000 1.545 0.000 0.000 0.000 0.000 0.000 -1566.248 339.279 -75.203 3.006 -60.232 390.528 727.905 -33.999 -56.088 -33.432 -632.089 0.000 0.000 0.000 0.000 0.000 0.000 0.000 0.000 0.000 -10.616 0.000 0.074 0.000 0.000 0.541 4.191 -0.172 0.000 -0.258 0.000 0.000 0.000 0.000 0.000 0.000 -6.240 1.000 106.621 -27.312 34.165 -6.470 -71.190 protein_LG_0175
SCORE: -953.117 0.744 0.000 0.000 0.000 1.774 0.000 0.000 0.000 0.000 0.000 -1567.519 341.163 -75.038 3.015 -60.975 394.766 729.693 -35.397 -54.740 -31.315 -633.984 0.000 0.000 0.000 0.000 0.000 0.000 0.000 0.000 0.000 -10.739 0.000 -0.488 0.000 0.000 1.976 4.991 -2.005 0.000 -1.350 0.000 0.000 0.000 0.000 0.000 0.000 -7.615 1.000 105.961 -27.238 34.066 -6.158 -71.190 protein_LG_0202
SCORE: -959.497 0.756 0.000 0.000 0.000 0.958 0.000 0.000 0.000 0.000 0.000 -1567.655 341.272 -75.457 3.013 -60.850 390.878 728.025 -32.977 -55.776 -33.795 -631.642 0.000 0.000 0.000 0.000 0.000 0.000 0.000 0.000 0.000 -12.239 0.000 -0.294 0.000 0.000 1.029 4.332 -0.160 0.000 -1.605 0.000 0.000 0.000 0.000 0.000 0.000 -8.937 1.000 105.400 -27.370 34.140 -6.471 -71.190 protein_LG_0198
SCORE: -952.407 0.706 0.000 0.000 0.000 1.509 0.001 0.000 0.000 0.000 0.000 -1569.164 342.362 -75.384 3.040 -60.757 393.607 731.287 -33.376 -55.353 -33.140 -633.104 0.000 0.000 0.000 0.000 0.000 0.000 0.000 0.000 0.000 -12.326 0.000 -0.174 0.000 0.000 1.439 6.009 -0.692 0.000 -1.233 0.000 0.000 0.000 0.000 0.000 0.000 -6.977 1.000 106.865 -27.392 34.006 -6.224 -71.190 protein_LG_0220
SCORE: -960.326 0.722 0.000 0.000 0.000 1.789 0.000 0.000 0.000 0.000 0.000 -1567.611 336.191 -74.335 3.031 -60.171 394.602 727.255 -33.251 -55.313 -32.478 -633.320 0.000 0.000 0.000 0.000 0.000 0.000 0.000 0.000 0.000 -11.068 0.000 0.056 0.000 0.000 2.229 4.045 -0.147 0.000 -0.054 0.000 0.000 0.000 0.000 0.000 0.000 -4.938 1.000 106.698 -27.259 31.783 -6.747 -71.190 protein_LG_0200
SCORE: -959.591 0.766 0.000 0.000 0.000 1.522 0.015 0.000 0.000 0.000 0.000 -1569.017 340.822 -75.422 3.016 -60.868 391.109 729.392 -33.043 -55.265 -33.564 -632.796 0.000 0.000 0.000 0.000 0.000 0.000 0.000 0.000 0.000 -12.117 0.000 -0.293 0.000 0.000 1.089 4.277 -0.149 0.000 -1.635 0.000 0.000 0.000 0.000 0.000 0.000 -8.828 1.000 105.790 -27.510 34.144 -6.724 -71.190 protein_LG_0199
SCORE: -959.630 0.702 0.000 0.000 0.000 1.325 0.000 0.000 0.000 0.000 0.000 -1567.411 341.087 -75.801 3.014 -60.745 390.202 727.891 -33.597 -55.163 -33.414 -632.869 0.000 0.000 0.000 0.000 0.000 0.000 0.000 0.000 0.000 -12.201 0.000 -0.244 0.000 0.000 0.936 4.166 -0.149 0.000 -1.343 0.000 0.000 0.000 0.000 0.000 0.000 -8.834 1.000 106.556 -27.369 34.140 -6.285 -71.190 protein_LG_0194
SCORE: -959.768 0.682 0.000 0.000 0.000 1.398 0.000 0.000 0.000 0.000 0.000 -1567.148 339.118 -75.168 3.021 -60.479 391.426 728.881 -34.037 -54.664 -34.367 -633.026 0.000 0.000 0.000 0.000 0.000 0.000 0.000 0.000 0.000 -10.757 0.000 -0.473 0.000 0.000 1.145 3.850 -0.147 0.000 -1.625 0.000 0.000 0.000 0.000 0.000 0.000 -8.007 1.000 106.294 -26.918 33.383 -6.293 -71.190 protein_LG_0202
SCORE: -956.125 0.724 0.000 0.000 0.000 1.408 0.000 0.000 0.000 0.000 0.000 -1565.272 340.563 -75.565 3.005 -61.281 391.163 728.351 -33.805 -55.742 -31.374 -632.916 0.000 0.000 0.000 0.000 0.000 0.000 0.000 0.000 0.000 -10.491 0.000 -0.083 0.000 0.000 0.686 4.186 -0.174 0.000 -0.055 0.000 0.000 0.000 0.000 0.000 0.000 -5.930 1.000 105.943 -27.188 34.160 -6.383 -71.190 protein_LG_0212
SCORE: -957.118 0.716 0.000 0.000 0.000 1.519 0.000 0.000 0.000 0.000 0.000 -1567.568 341.907 -74.964 3.018 -61.034 390.661 727.987 -33.574 -55.677 -31.435 -633.476 0.000 0.000 0.000 0.000 0.000 0.000 0.000 0.000 0.000 -11.633 0.000 0.025 0.000 0.000 0.594 4.545 -0.195 0.000 -0.118 0.000 0.000 0.000 0.000 0.000 0.000 -6.781 1.000 105.804 -27.253 34.048 -5.889 -71.190 protein_LG_0218
SCORE: -951.133 0.748 0.000 0.000 0.000 1.691 0.000 0.000 0.000 0.000 0.000 -1566.955 341.470 -74.810 3.008 -61.063 394.333 729.936 -33.480 -55.356 -31.291 -632.840 0.000 0.000 0.000 0.000 0.000 0.000 0.000 0.000 0.000 -11.314 0.000 -0.113 0.000 0.000 1.714 5.468 -0.149 0.000 -1.017 0.000 0.000 0.000 0.000 0.000 0.000 -5.411 1.000 105.284 -27.473 34.042 -6.440 -71.190 protein_LG_0220
SCORE: -952.766 0.708 0.000 0.000 0.000 2.291 0.000 0.000 0.000 0.000 0.000 -1567.753 341.986 -75.346 3.000 -60.798 394.483 728.112 -33.669 -54.894 -32.441 -633.332 0.000 0.000 0.000 0.000 0.000 0.000 0.000 0.000 0.000 -11.269 0.000 -0.140 0.000 0.000 1.657 4.785 -0.199 0.000 -0.786 0.000 0.000 0.000 0.000 0.000 0.000 -5.953 1.000 106.311 -27.256 34.008 -6.279 -71.190 protein_LG_0222
SCORE: -957.389 0.722 0.000 0.000 0.000 0.806 0.000 0.000 0.000 0.000 0.000 -1567.959 341.429 -74.831 3.027 -60.712 391.188 729.190 -33.622 -55.725 -32.287 -632.283 0.000 0.000 0.000 0.000 0.000 0.000 0.000 0.000 0.000 -12.282 0.000 -0.183 0.000 0.000 1.265 4.915 -0.157 0.000 -1.009 0.000 0.000 0.000 0.000 0.000 0.000 -7.451 1.000 105.279 -27.464 34.143 -6.377 -71.190 protein_LG_0228
SCORE: -957.165 0.734 0.000 0.000 0.000 1.728 0.000 0.000 0.000 0.000 0.000 -1566.634 341.781 -75.466 3.013 -61.096 390.662 728.086 -33.812 -55.218 -31.624 -633.611 0.000 0.000 0.000 0.000 0.000 0.000 0.000 0.000 0.000 -10.954 0.000 -0.052 0.000 0.000 0.630 4.262 -0.156 0.000 -0.125 0.000 0.000 0.000 0.000 0.000 0.000 -6.394 1.000 106.262 -27.286 34.055 -6.817 -71.190 protein_LG_0214
SCORE: -958.078 0.686 0.000 0.000 0.000 1.080 0.000 0.000 0.000 0.000 0.000 -1566.944 341.018 -75.665 3.009 -61.086 391.809 728.430 -34.169 -55.135 -32.762 -633.490 0.000 0.000 0.000 0.000 0.000 0.000 0.000 0.000 0.000 -10.929 0.000 -0.359 0.000 0.000 0.678 4.123 -0.195 0.000 -1.787 0.000 0.000 0.000 0.000 0.000 0.000 -8.469 1.000 105.462 -26.857 34.125 -5.714 -71.190 protein_LG_0227
SCORE: -957.869 0.698 0.000 0.000 0.000 1.379 0.000 0.000 0.000 0.000 0.000 -1568.245 341.263 -75.213 3.024 -61.260 391.986 731.467 -32.891 -55.506 -34.091 -633.928 0.000 0.000 0.000 0.000 0.000 0.000 0.000 0.000 0.000 -12.824 0.000 -0.539 0.000 0.000 1.913 6.988 -0.130 0.000 -2.961 0.000 0.000 0.000 0.000 0.000 0.000 -7.551 1.000 104.798 -27.330 34.016 -6.149 -71.190 protein_LG_0229
SCORE: -955.653 0.768 0.000 0.000 0.000 1.496 0.000 0.000 0.000 0.000 0.000 -1567.187 340.881 -75.476 3.022 -60.832 392.188 729.795 -33.084 -55.808 -33.028 -632.635 0.000 0.000 0.000 0.000 0.000 0.000 0.000 0.000 0.000 -12.308 0.000 -0.067 0.000 0.000 1.382 5.274 -0.155 0.000 -0.337 0.000 0.000 0.000 0.000 0.000 0.000 -6.210 1.000 106.046 -27.387 34.140 -6.594 -71.190 protein_LG_0225
SCORE: -954.463 0.752 0.000 0.000 0.000 1.354 0.000 0.000 0.000 0.000 0.000 -1568.637 341.374 -75.404 3.017 -60.830 393.143 729.605 -33.088 -55.230 -32.982 -632.381 0.000 0.000 0.000 0.000 0.000 0.000 0.000 0.000 0.000 -12.401 0.000 -0.619 0.000 0.000 2.338 4.994 -0.166 0.000 -1.733 0.000 0.000 0.000 0.000 0.000 0.000 -7.587 1.000 106.173 -27.242 34.129 -6.273 -71.190 protein_LG_0226
SCORE: -948.048 0.756 0.000 0.000 0.000 1.388 0.000 0.000 0.000 0.000 0.000 -1570.109 340.933 -74.953 3.009 -60.916 396.423 730.491 -32.633 -55.309 -30.861 -631.297 0.000 0.000 0.000 0.000 0.000 0.000 0.000 0.000 0.000 -12.769 0.000 -0.055 0.000 0.000 3.066 5.468 -0.406 0.000 -0.047 0.000 0.000 0.000 0.000 0.000 0.000 -4.744 1.000 106.483 -27.340 34.145 -6.311 -71.190 protein_LG_0240
SCORE: -958.662 0.698 0.000 0.000 0.000 1.672 0.000 0.000 0.000 0.000 0.000 -1566.675 341.418 -75.778 3.020 -60.844 392.396 728.091 -35.766 -54.801 -32.250 -633.699 0.000 0.000 0.000 0.000 0.000 0.000 0.000 0.000 0.000 -10.318 0.000 -0.317 0.000 0.000 1.187 3.982 -0.960 0.000 -0.052 0.000 0.000 0.000 0.000 0.000 0.000 -6.477 1.000 106.376 -27.574 33.312 -6.369 -71.190 protein_LG_0226
SCORE: -954.747 0.658 0.000 0.000 0.000 1.381 0.000 0.000 0.000 0.000 0.000 -1567.669 340.500 -74.790 3.020 -60.695 392.025 729.400 -33.959 -55.144 -31.343 -632.458 0.000 0.000 0.000 0.000 0.000 0.000 0.000 0.000 0.000 -11.516 0.000 -0.065 0.000 0.000 0.730 4.394 -0.150 0.000 -0.051 0.000 0.000 0.000 0.000 0.000 0.000 -6.658 1.000 106.390 -26.972 33.333 -6.578 -71.190 protein_LG_0236
SCORE: -956.321 0.752 0.000 0.000 0.000 1.319 0.000 0.000 0.000 0.000 0.000 -1568.225 341.622 -75.113 3.013 -61.126 391.874 729.592 -33.408 -55.459 -31.184 -634.077 0.000 0.000 0.000 0.000 0.000 0.000 0.000 0.000 0.000 -11.882 0.000 -0.109 0.000 0.000 1.315 4.960 -0.427 0.000 -0.129 0.000 0.000 0.000 0.000 0.000 0.000 -6.272 1.000 105.315 -27.258 34.043 -6.060 -71.190 protein_LG_0246
SCORE: -949.784 0.750 0.000 0.000 0.000 2.651 0.000 0.000 0.000 0.000 0.000 -1568.251 342.156 -74.424 2.994 -60.724 395.876 728.169 -33.393 -55.272 -32.318 -632.568 0.000 0.000 0.000 0.000 0.000 0.000 0.000 0.000 0.000 -11.213 0.000 -0.113 0.000 0.000 3.356 4.418 -0.139 0.000 -1.359 0.000 0.000 0.000 0.000 0.000 0.000 -5.051 1.000 106.239 -27.703 34.137 -6.162 -71.190 protein_LG_0242
SCORE: -952.893 0.764 0.000 0.000 0.000 1.322 0.000 0.000 0.000 0.000 0.000 -1566.315 342.500 -75.083 3.008 -61.022 392.644 728.682 -33.669 -55.011 -30.472 -634.164 0.000 0.000 0.000 0.000 0.000 0.000 0.000 0.000 0.000 -10.530 0.000 0.052 0.000 0.000 0.797 4.517 -0.157 0.000 -0.058 0.000 0.000 0.000 0.000 0.000 0.000 -5.379 1.000 105.910 -27.575 34.040 -6.499 -71.190 protein_LG_0235
SCORE: -954.714 0.746 0.000 0.000 0.000 1.486 0.000 0.000 0.000 0.000 0.000 -1567.095 340.569 -74.856 3.017 -61.088 392.461 729.133 -33.138 -55.503 -30.506 -633.040 0.000 0.000 0.000 0.000 0.000 0.000 0.000 0.000 0.000 -10.987 0.000 0.084 0.000 0.000 0.593 4.213 -0.170 0.000 -0.130 0.000 0.000 0.000 0.000 0.000 0.000 -6.397 1.000 105.147 -27.720 33.994 -6.387 -71.190 protein_LG_0241
SCORE: -959.302 0.762 0.000 0.000 0.000 1.356 0.000 0.000 0.000 0.000 0.000 -1565.321 340.380 -76.108 3.011 -60.800 391.911 728.112 -33.676 -55.461 -33.779 -634.511 0.000 0.000 0.000 0.000 0.000 0.000 0.000 0.000 0.000 -9.901 0.000 -0.389 0.000 0.000 1.548 3.691 -0.165 0.000 -1.588 0.000 0.000 0.000 0.000 0.000 0.000 -6.803 1.000 105.465 -26.780 34.180 -6.090 -71.190 protein_LG_0239
SCORE: -955.076 0.798 0.000 0.000 0.000 1.846 0.000 0.000 0.000 0.000 0.000 -1567.877 339.887 -74.646 3.025 -60.989 396.042 728.722 -32.702 -55.211 -34.596 -631.450 0.000 0.000 0.000 0.000 0.000 0.000 0.000 0.000 0.000 -11.591 0.000 0.090 0.000 0.000 2.666 4.457 -0.160 0.000 -0.858 0.000 0.000 0.000 0.000 0.000 0.000 -5.396 1.000 106.525 -27.478 31.433 -6.417 -71.190 protein_LG_0216
SCORE: -963.154 0.664 0.000 0.000 0.000 1.562 0.000 0.000 0.000 0.000 0.000 -1567.474 340.217 -75.583 3.012 -60.695 390.844 729.354 -33.929 -55.705 -35.581 -631.949 0.000 0.000 0.000 0.000 0.000 0.000 0.000 0.000 0.000 -12.825 0.000 -0.113 0.000 0.000 1.861 5.391 -0.145 0.000 -1.516 0.000 0.000 0.000 0.000 0.000 0.000 -7.345 1.000 105.570 -27.229 32.122 -6.501 -71.190 protein_LG_0224
SCORE: -960.063 0.778 0.000 0.000 0.000 1.279 0.000 0.000 0.000 0.000 0.000 -1566.614 339.830 -76.023 3.019 -60.247 391.714 728.584 -33.711 -55.408 -35.510 -631.562 0.000 0.000 0.000 0.000 0.000 0.000 0.000 0.000 0.000 -11.200 0.000 -0.584 0.000 0.000 1.290 4.587 -0.153 0.000 -1.698 0.000 0.000 0.000 0.000 0.000 0.000 -7.757 1.000 105.937 -27.246 33.359 -6.273 -71.190 protein_LG_0231
SCORE: -957.154 0.640 0.000 0.000 0.000 1.687 0.000 0.000 0.000 0.000 0.000 -1569.198 342.079 -75.158 3.014 -60.961 392.311 731.379 -33.969 -55.272 -34.482 -633.867 0.000 0.000 0.000 0.000 0.000 0.000 0.000 0.000 0.000 -12.609 0.000 -0.276 0.000 0.000 1.355 6.425 -0.611 0.000 -2.333 0.000 0.000 0.000 0.000 0.000 0.000 -8.049 1.000 106.054 -27.527 34.009 -6.063 -71.190 protein_LG_0245
SCORE: -959.760 0.700 0.000 0.000 0.000 1.319 0.000 0.000 0.000 0.000 0.000 -1566.638 338.687 -75.116 3.021 -60.238 391.221 728.860 -33.401 -55.685 -33.730 -631.512 0.000 0.000 0.000 0.000 0.000 0.000 0.000 0.000 0.000 -11.985 0.000 0.132 0.000 0.000 1.688 4.505 -0.169 0.000 -0.129 0.000 0.000 0.000 0.000 0.000 0.000 -5.959 1.000 105.913 -26.406 31.594 -6.460 -71.190 protein_LG_0232
SCORE: -951.000 0.770 0.000 0.000 0.000 1.377 0.000 0.000 0.000 0.000 0.000 -1569.673 341.890 -75.711 3.011 -60.755 397.314 730.462 -33.525 -55.184 -33.594 -631.643 0.000 0.000 0.000 0.000 0.000 0.000 0.000 0.000 0.000 -13.166 0.000 -0.309 0.000 0.000 4.221 5.690 -0.151 0.000 -1.283 0.000 0.000 0.000 0.000 0.000 0.000 -4.998 1.000 106.387 -27.113 33.308 -6.362 -71.190 protein_LG_0242
SCORE: -955.184 0.656 0.000 0.000 0.000 2.389 0.000 0.000 0.000 0.000 0.000 -1566.498 341.882 -74.897 3.032 -60.924 394.781 726.687 -34.018 -55.099 -34.674 -632.189 0.000 0.000 0.000 0.000 0.000 0.000 0.000 0.000 0.000 -11.596 0.000 -0.334 0.000 0.000 2.273 4.015 -0.157 0.000 -2.921 0.000 0.000 0.000 0.000 0.000 0.000 -8.722 1.000 106.010 -27.245 33.278 -6.508 -71.190 protein_LG_0217
SCORE: -951.622 0.798 0.000 0.000 0.000 1.187 0.000 0.000 0.000 0.000 0.000 -1568.060 341.885 -74.840 3.038 -61.037 393.453 729.596 -32.970 -56.290 -31.284 -632.287 0.000 0.000 0.000 0.000 0.000 0.000 0.000 0.000 0.000 -12.199 0.000 -0.032 0.000 0.000 2.138 4.963 -0.163 0.000 -0.126 0.000 0.000 0.000 0.000 0.000 0.000 -5.418 1.000 106.154 -27.138 34.142 -5.980 -71.190 protein_LG_0249
SCORE: -960.008 0.680 0.000 0.000 0.000 1.346 0.000 0.000 0.000 0.000 0.000 -1568.074 339.893 -75.454 3.008 -60.216 391.470 729.448 -34.104 -55.810 -34.126 -633.110 0.000 0.000 0.000 0.000 0.000 0.000 0.000 0.000 0.000 -12.742 0.000 -0.236 0.000 0.000 1.528 5.266 -0.170 0.000 -1.153 0.000 0.000 0.000 0.000 0.000 0.000 -7.507 1.000 106.054 -27.293 34.134 -5.984 -71.190 protein_LG_0237
SCORE: -955.698 0.678 0.000 0.000 0.000 0.961 0.000 0.000 0.000 0.000 0.000 -1566.966 342.103 -75.624 3.020 -60.790 392.130 728.421 -34.508 -54.754 -32.927 -632.596 0.000 0.000 0.000 0.000 0.000 0.000 0.000 0.000 0.000 -10.662 0.000 -0.562 0.000 0.000 1.272 4.017 -0.144 0.000 -1.600 0.000 0.000 0.000 0.000 0.000 0.000 -7.680 1.000 106.615 -27.575 34.137 -6.153 -71.190 protein_LG_0244
SCORE: -942.359 0.736 0.000 0.000 0.000 4.325 0.000 0.000 0.000 0.000 0.000 -1568.750 342.555 -75.557 3.036 -59.592 399.984 729.387 -32.105 -55.651 -34.883 -631.364 0.000 0.000 0.000 0.000 0.000 0.000 0.000 0.000 0.000 -12.242 0.000 -0.390 0.000 0.000 1.274 4.623 -0.159 0.000 -1.896 0.000 0.000 0.000 0.000 0.000 0.000 -8.791 1.000 106.185 -26.521 34.193 -6.412 -71.190 protein_LG_0233
SCORE: -956.875 0.736 0.000 0.000 0.000 0.834 0.000 0.000 0.000 0.000 0.000 -1567.881 341.239 -75.422 3.018 -60.747 391.675 729.186 -33.627 -55.155 -34.050 -632.187 0.000 0.000 0.000 0.000 0.000 0.000 0.000 0.000 0.000 -12.507 0.000 -0.130 0.000 0.000 1.331 5.083 -0.277 0.000 -1.983 0.000 0.000 0.000 0.000 0.000 0.000 -8.483 1.000 106.980 -27.583 34.134 -6.102 -71.190 protein_LG_0234
SCORE: -959.684 0.768 0.000 0.000 0.000 0.944 0.000 0.000 0.000 0.000 0.000 -1566.747 338.384 -75.767 3.016 -61.212 392.880 728.335 -32.586 -55.781 -34.013 -632.160 0.000 0.000 0.000 0.000 0.000 0.000 0.000 0.000 0.000 -11.103 0.000 -0.348 0.000 0.000 1.584 4.634 -0.140 0.000 -1.734 0.000 0.000 0.000 0.000 0.000 0.000 -7.107 1.000 106.378 -27.501 34.118 -6.782 -71.190 protein_LG_0249
SCORE: -958.195 0.786 0.000 0.000 0.000 1.243 0.000 0.000 0.000 0.000 0.000 -1567.388 340.311 -74.821 3.012 -60.843 390.420 729.636 -33.558 -55.402 -31.283 -633.713 0.000 0.000 0.000 0.000 0.000 0.000 0.000 0.000 0.000 -10.132 0.000 0.150 0.000 0.000 1.072 4.390 -0.170 0.000 -0.058 0.000 0.000 0.000 0.000 0.000 0.000 -4.748 1.000 105.008 -27.444 33.987 -6.170 -71.190 protein_LG_0249
SCORE: -954.913 0.766 0.000 0.000 0.000 1.470 0.000 0.000 0.000 0.000 0.000 -1567.236 340.943 -74.781 3.024 -60.761 392.255 729.450 -32.858 -55.222 -31.075 -633.850 0.000 0.000 0.000 0.000 0.000 0.000 0.000 0.000 0.000 -10.300 0.000 0.133 0.000 0.000 1.215 4.547 -0.138 0.000 -0.060 0.000 0.000 0.000 0.000 0.000 0.000 -4.603 1.000 105.008 -27.659 34.016 -6.447 -71.190 protein_LG_0260
SCORE: -954.192 0.762 0.000 0.000 0.000 1.433 0.000 0.000 0.000 0.000 0.000 -1567.147 339.827 -75.771 3.014 -60.897 393.701 728.848 -32.587 -54.971 -33.545 -631.829 0.000 0.000 0.000 0.000 0.000 0.000 0.000 0.000 0.000 -10.539 0.000 -0.379 0.000 0.000 1.278 3.769 -0.137 0.000 -1.296 0.000 0.000 0.000 0.000 0.000 0.000 -7.303 1.000 106.254 -27.346 34.152 -6.136 -71.190 protein_LG_0257
SCORE: -957.726 0.826 0.000 0.000 0.000 0.949 0.000 0.000 0.000 0.000 0.000 -1569.800 340.103 -75.791 3.013 -60.977 392.462 730.298 -32.799 -55.432 -32.943 -632.049 0.000 0.000 0.000 0.000 0.000 0.000 0.000 0.000 0.000 -12.687 0.000 -0.065 0.000 0.000 1.050 5.055 -0.146 0.000 -0.087 0.000 0.000 0.000 0.000 0.000 0.000 -6.880 1.000 106.369 -27.532 34.118 -6.524 -71.190 protein_LG_0244
SCORE: -954.334 0.744 0.000 0.000 0.000 1.147 0.004 0.000 0.000 0.000 0.000 -1566.549 341.244 -75.792 3.016 -61.090 393.042 729.617 -32.549 -55.866 -32.941 -632.084 0.000 0.000 0.000 0.000 0.000 0.000 0.000 0.000 0.000 -10.601 0.000 -0.142 0.000 0.000 1.803 4.708 -0.147 0.000 -0.839 0.000 0.000 0.000 0.000 0.000 0.000 -5.219 1.000 105.411 -27.463 34.138 -6.426 -71.190 protein_LG_0223
SCORE: -956.611 0.658 0.000 0.000 0.000 1.386 0.000 0.000 0.000 0.000 0.000 -1568.200 340.845 -74.989 3.010 -61.076 391.318 729.498 -33.463 -55.477 -31.394 -632.730 0.000 0.000 0.000 0.000 0.000 0.000 0.000 0.000 0.000 -11.970 0.000 -0.184 0.000 0.000 1.100 5.202 -0.393 0.000 -0.130 0.000 0.000 0.000 0.000 0.000 0.000 -6.375 1.000 105.689 -27.473 34.033 -6.394 -71.190 protein_LG_0261
SCORE: -954.325 0.762 0.000 0.000 0.000 1.163 0.000 0.000 0.000 0.000 0.000 -1568.963 341.715 -74.805 3.025 -60.788 393.276 730.007 -33.198 -55.341 -31.541 -633.180 0.000 0.000 0.000 0.000 0.000 0.000 0.000 0.000 0.000 -11.925 0.000 0.078 0.000 0.000 1.232 5.514 -0.170 0.000 -0.430 0.000 0.000 0.000 0.000 0.000 0.000 -5.701 1.000 105.629 -27.815 34.140 -6.458 -71.190 protein_LG_0262
SCORE: -950.104 0.756 0.000 0.000 0.000 1.861 0.000 0.000 0.000 0.000 0.000 -1567.809 342.693 -74.964 3.014 -60.817 394.322 728.470 -32.799 -55.350 -31.393 -633.260 0.000 0.000 0.000 0.000 0.000 0.000 0.000 0.000 0.000 -10.040 0.000 -0.174 0.000 0.000 1.441 3.821 -0.324 0.000 -0.060 0.000 0.000 0.000 0.000 0.000 0.000 -5.336 1.000 106.471 -27.323 34.164 -6.194 -71.190 protein_LG_0251
SCORE: -955.398 0.796 0.000 0.000 0.000 1.351 0.000 0.000 0.000 0.000 0.000 -1567.599 342.187 -75.074 3.029 -60.997 391.641 728.218 -33.415 -55.856 -31.151 -632.639 0.000 0.000 0.000 0.000 0.000 0.000 0.000 0.000 0.000 -10.635 0.000 -0.253 0.000 0.000 0.671 3.922 -0.171 0.000 -0.056 0.000 0.000 0.000 0.000 0.000 0.000 -6.522 1.000 106.195 -27.568 34.153 -6.684 -71.190 protein_LG_0261
SCORE: -955.259 0.748 0.000 0.000 0.000 1.569 0.000 0.000 0.000 0.000 0.000 -1566.802 341.264 -75.328 3.014 -60.940 391.418 728.816 -33.925 -55.162 -31.242 -632.888 0.000 0.000 0.000 0.000 0.000 0.000 0.000 0.000 0.000 -10.981 0.000 -0.159 0.000 0.000 0.568 4.168 -0.183 0.000 -0.096 0.000 0.000 0.000 0.000 0.000 0.000 -6.683 1.000 105.916 -27.745 34.028 -6.063 -71.190 protein_LG_0258
SCORE: -953.078 0.730 0.000 0.000 0.000 2.679 0.000 0.000 0.000 0.000 0.000 -1568.713 339.104 -75.194 3.023 -60.930 395.001 730.369 -33.229 -55.436 -31.333 -632.887 0.000 0.000 0.000 0.000 0.000 0.000 0.000 0.000 0.000 -11.954 0.000 -0.104 0.000 0.000 3.882 5.243 -0.151 0.000 -0.119 0.000 0.000 0.000 0.000 0.000 0.000 -3.203 1.000 105.075 -27.310 34.153 -6.261 -71.190 protein_LG_0261
SCORE: -956.185 0.790 0.000 0.000 0.000 1.221 0.000 0.000 0.000 0.000 0.000 -1566.921 342.729 -75.597 3.030 -60.962 389.710 728.238 -33.927 -55.217 -32.242 -632.026 0.000 0.000 0.000 0.000 0.000 0.000 0.000 0.000 0.000 -11.540 0.000 0.121 0.000 0.000 0.547 4.552 -0.167 0.000 -0.116 0.000 0.000 0.000 0.000 0.000 0.000 -6.603 1.000 106.370 -27.379 34.150 -6.173 -71.190 protein_LG_0247
SCORE: -958.695 0.688 0.000 0.000 0.000 2.126 0.000 0.000 0.000 0.000 0.000 -1568.061 341.261 -74.803 3.019 -61.001 391.116 728.807 -33.817 -55.426 -32.464 -631.459 0.000 0.000 0.000 0.000 0.000 0.000 0.000 0.000 0.000 -13.209 0.000 -0.427 0.000 0.000 1.862 5.596 -0.169 0.000 -0.098 0.000 0.000 0.000 0.000 0.000 0.000 -6.444 1.000 105.949 -27.714 31.427 -6.464 -71.190 protein_LG_0238
SCORE: -952.981 0.736 0.000 0.000 0.000 1.271 0.000 0.000 0.000 0.000 0.000 -1567.133 341.070 -75.322 3.010 -60.614 393.422 729.788 -33.159 -55.706 -32.486 -632.855 0.000 0.000 0.000 0.000 0.000 0.000 0.000 0.000 0.000 -12.352 0.000 0.057 0.000 0.000 2.618 5.602 -0.896 0.000 -0.707 0.000 0.000 0.000 0.000 0.000 0.000 -5.678 1.000 106.649 -27.359 34.116 -6.482 -71.190 protein_LG_0255
SCORE: -953.530 0.766 0.000 0.000 0.000 1.603 0.000 0.000 0.000 0.000 0.000 -1567.925 342.326 -74.857 3.026 -61.100 391.872 729.788 -32.579 -56.335 -31.203 -633.617 0.000 0.000 0.000 0.000 0.000 0.000 0.000 0.000 0.000 -11.326 0.000 -0.100 0.000 -0.269 0.820 5.656 -0.545 0.000 -0.124 0.000 0.000 0.000 0.000 0.000 0.000 -5.887 1.000 106.212 -27.350 34.069 -6.268 -71.190 protein_LG_0278
SCORE: -961.310 0.748 0.000 0.000 0.000 1.489 0.000 0.000 0.000 0.000 0.000 -1566.865 340.112 -75.509 3.010 -61.254 390.684 728.233 -33.432 -55.539 -33.150 -634.128 0.000 0.000 0.000 0.000 0.000 0.000 0.000 0.000 0.000 -11.253 0.000 -0.100 0.000 0.000 0.844 4.322 -0.147 0.000 -0.912 0.000 0.000 0.000 0.000 0.000 0.000 -7.246 1.000 106.116 -27.319 34.023 -6.590 -71.190 protein_LG_0244
SCORE: -958.271 0.724 0.000 0.000 0.000 1.374 0.000 0.000 0.000 0.000 0.000 -1567.912 341.073 -75.677 3.016 -60.937 391.768 728.151 -33.116 -55.304 -33.003 -632.869 0.000 0.000 0.000 0.000 0.000 0.000 0.000 0.000 0.000 -10.771 0.000 -0.387 0.000 0.000 0.869 3.862 -0.144 0.000 -1.041 0.000 0.000 0.000 0.000 0.000 0.000 -7.613 1.000 105.987 -27.380 34.148 -6.400 -71.190 protein_LG_0268
SCORE: -957.706 0.698 0.000 0.000 0.000 1.498 0.000 0.000 0.000 0.000 0.000 -1566.441 341.573 -75.101 3.030 -60.747 392.257 726.777 -34.593 -55.002 -31.690 -633.986 0.000 0.000 0.000 0.000 0.000 0.000 0.000 0.000 0.000 -10.343 0.000 0.014 0.000 0.000 1.197 3.374 -0.225 0.000 -0.050 0.000 0.000 0.000 0.000 0.000 0.000 -6.032 1.000 105.894 -27.729 34.025 -6.280 -71.190 protein_LG_0230
SCORE: -953.218 0.728 0.000 0.000 0.000 1.655 0.000 0.000 0.000 0.000 0.000 -1566.461 342.998 -75.728 3.023 -60.550 391.620 728.561 -33.918 -55.089 -32.308 -632.147 0.000 0.000 0.000 0.000 0.000 0.000 0.000 0.000 0.000 -10.496 0.000 -0.302 0.000 0.000 1.103 3.957 -0.154 0.000 -0.093 0.000 0.000 0.000 0.000 0.000 0.000 -5.985 1.000 105.989 -27.552 34.153 -6.274 -71.190 protein_LG_0257
SCORE: -954.851 0.788 0.000 0.000 0.000 1.163 0.003 0.000 0.000 0.000 0.000 -1568.473 342.188 -75.236 3.035 -61.131 392.473 729.361 -32.775 -55.567 -32.164 -632.976 0.000 0.000 0.000 0.000 0.000 0.000 0.000 0.000 0.000 -11.964 0.000 0.104 0.000 0.000 1.381 4.543 -0.160 0.000 -0.120 0.000 0.000 0.000 0.000 0.000 0.000 -6.217 1.000 106.474 -27.685 34.128 -6.476 -71.190 protein_LG_0250
SCORE: -957.667 0.720 0.000 0.000 0.000 1.201 0.000 0.000 0.000 0.000 0.000 -1566.978 341.390 -75.528 3.028 -61.112 391.901 728.771 -33.824 -55.692 -32.758 -631.586 0.000 0.000 0.000 0.000 0.000 0.000 0.000 0.000 0.000 -12.068 0.000 -0.086 0.000 0.000 1.531 4.517 -0.161 0.000 -0.067 0.000 0.000 0.000 0.000 0.000 0.000 -6.333 1.000 105.180 -27.313 33.356 -6.513 -71.190 protein_LG_0252
SCORE: -952.882 0.772 0.000 0.000 0.000 1.318 0.000 0.000 0.000 0.000 0.000 -1565.474 341.075 -74.803 3.017 -61.096 391.941 728.186 -33.086 -54.811 -31.222 -634.230 0.000 0.000 0.000 0.000 0.000 0.000 0.000 0.000 0.000 -9.971 0.000 0.022 0.000 0.000 1.592 3.929 -0.149 0.000 -0.059 0.000 0.000 0.000 0.000 0.000 0.000 -4.635 1.000 106.167 -26.710 34.028 -5.993 -71.190 protein_LG_0270
SCORE: -955.964 0.690 0.000 0.000 0.000 2.150 0.000 0.000 0.000 0.000 0.000 -1566.588 340.857 -74.790 3.016 -61.111 391.995 728.956 -32.850 -55.387 -33.258 -633.564 0.000 0.000 0.000 0.000 0.000 0.000 0.000 0.000 0.000 -11.269 0.000 -0.328 0.000 0.000 1.996 5.562 -0.161 0.000 -1.531 0.000 0.000 0.000 0.000 0.000 0.000 -5.731 1.000 105.849 -27.510 34.021 -6.560 -71.190 protein_LG_0253
SCORE: -954.220 0.716 0.000 0.000 0.000 1.619 0.000 0.000 0.000 0.000 0.000 -1568.286 339.545 -74.761 3.016 -60.760 393.844 729.754 -32.723 -55.713 -31.333 -633.119 0.000 0.000 0.000 0.000 0.000 0.000 0.000 0.000 0.000 -11.148 0.000 0.047 0.000 0.000 1.787 4.954 -0.154 0.000 -0.399 0.000 0.000 0.000 0.000 0.000 0.000 -4.913 1.000 105.756 -27.461 34.141 -6.550 -71.190 protein_LG_0275
SCORE: -958.405 0.740 0.000 0.000 0.000 1.698 0.000 0.000 0.000 0.000 0.000 -1568.443 340.693 -75.539 3.014 -61.185 391.691 729.601 -33.943 -55.906 -32.168 -632.589 0.000 0.000 0.000 0.000 0.000 0.000 0.000 0.000 0.000 -11.061 0.000 -0.123 0.000 -0.172 0.686 4.528 -0.191 0.000 -0.128 0.000 0.000 0.000 0.000 0.000 0.000 -6.462 1.000 105.564 -27.512 34.183 -6.373 -71.190 protein_LG_0261
SCORE: -958.813 0.738 0.000 0.000 0.000 1.586 0.000 0.000 0.000 0.000 0.000 -1567.305 341.645 -76.284 3.012 -60.946 391.332 728.402 -33.384 -55.478 -34.555 -631.832 0.000 0.000 0.000 0.000 0.000 0.000 0.000 0.000 0.000 -11.681 0.000 -0.661 0.000 0.000 1.159 4.707 -0.157 0.000 -2.335 0.000 0.000 0.000 0.000 0.000 0.000 -8.968 1.000 105.983 -27.554 34.147 -6.393 -71.190 protein_LG_0266
SCORE: -961.831 0.726 0.000 0.000 0.000 1.108 0.000 0.000 0.000 0.000 0.000 -1566.888 340.411 -75.412 3.009 -60.322 390.228 728.537 -33.852 -55.670 -35.006 -631.773 0.000 0.000 0.000 0.000 0.000 0.000 0.000 0.000 0.000 -12.568 0.000 -0.161 0.000 0.000 2.032 4.653 -0.158 0.000 -0.765 0.000 0.000 0.000 0.000 0.000 0.000 -6.966 1.000 105.396 -27.267 33.328 -6.468 -71.190 protein_LG_0221
SCORE: -961.960 0.734 0.000 0.000 0.000 1.173 0.000 0.000 0.000 0.000 0.000 -1567.345 339.463 -75.788 3.023 -60.258 390.684 729.085 -33.860 -55.565 -35.143 -632.652 0.000 0.000 0.000 0.000 0.000 0.000 0.000 0.000 0.000 -12.595 0.000 -0.356 0.000 0.000 1.782 5.279 -0.157 0.000 -1.010 0.000 0.000 0.000 0.000 0.000 0.000 -7.056 1.000 106.714 -27.091 33.336 -6.545 -71.190 protein_LG_0219
SCORE: -955.540 0.794 0.000 0.000 0.000 1.046 0.000 0.000 0.000 0.000 0.000 -1567.629 340.949 -75.762 3.021 -60.513 392.000 729.986 -33.388 -55.418 -33.106 -632.690 0.000 0.000 0.000 0.000 0.000 0.000 0.000 0.000 0.000 -12.359 0.000 -0.096 0.000 0.000 0.814 5.301 -0.143 0.000 -0.097 0.000 0.000 0.000 0.000 0.000 0.000 -6.580 1.000 106.737 -27.139 34.141 -6.587 -71.190 protein_LG_0261
SCORE: -957.277 0.736 0.000 0.000 0.000 1.563 0.000 0.000 0.000 0.000 0.000 -1566.634 341.459 -75.359 3.019 -60.949 391.384 728.426 -33.667 -55.142 -33.257 -632.861 0.000 0.000 0.000 0.000 0.000 0.000 0.000 0.000 0.000 -10.615 0.000 -0.399 0.000 0.000 0.925 4.253 -0.144 0.000 -1.858 0.000 0.000 0.000 0.000 0.000 0.000 -7.838 1.000 106.198 -27.945 34.044 -6.365 -71.190 protein_LG_0271
SCORE: -954.224 0.742 0.000 0.000 0.000 1.343 0.000 0.000 0.000 0.000 0.000 -1567.475 340.258 -75.219 3.029 -60.766 393.688 728.794 -33.130 -55.274 -32.116 -632.339 0.000 0.000 0.000 0.000 0.000 0.000 0.000 0.000 0.000 -10.318 0.000 -0.175 0.000 0.000 1.894 3.894 -0.171 0.000 -0.914 0.000 0.000 0.000 0.000 0.000 0.000 -5.790 1.000 105.733 -27.730 34.137 -5.967 -71.190 protein_LG_0273
SCORE: -957.396 0.762 0.000 0.000 0.000 1.340 0.000 0.000 0.000 0.000 0.000 -1567.763 343.426 -74.998 3.020 -61.192 393.147 728.668 -35.565 -54.908 -33.899 -634.074 0.000 0.000 0.000 0.000 0.000 0.000 0.000 0.000 0.000 -10.902 0.000 -0.564 0.000 0.000 1.839 4.546 -2.015 0.000 -2.552 0.000 0.000 0.000 0.000 0.000 0.000 -9.649 1.000 106.135 -27.425 34.020 -6.137 -71.190 protein_LG_0259
SCORE: -971.829 0.770 0.000 0.000 0.000 2.259 0.000 0.000 0.000 0.000 0.000 -1567.433 341.597 -74.664 3.009 -60.746 373.020 729.138 -33.525 -55.691 -30.324 -633.089 0.000 0.000 0.000 0.000 0.000 0.000 0.000 0.000 0.000 -11.714 0.000 0.278 0.000 0.000 0.240 5.005 -0.176 0.000 -0.157 0.000 0.000 0.000 0.000 0.000 0.000 -6.526 1.000 104.818 -27.288 34.141 -5.858 -71.190 protein_LG_0274
SCORE: -954.907 0.754 0.000 0.000 0.000 1.576 0.000 0.000 0.000 0.000 0.000 -1568.289 341.150 -75.129 3.027 -60.697 393.036 729.685 -33.645 -55.261 -33.010 -632.251 0.000 0.000 0.000 0.000 0.000 0.000 0.000 0.000 0.000 -11.723 0.000 -0.292 0.000 0.000 1.703 4.896 -0.137 0.000 -1.613 0.000 0.000 0.000 0.000 0.000 0.000 -7.166 1.000 106.360 -27.297 33.300 -6.272 -71.190 protein_LG_0267
SCORE: -955.828 0.752 0.000 0.000 0.000 1.838 0.000 0.000 0.000 0.000 0.000 -1567.807 340.151 -75.100 3.019 -61.162 393.081 729.176 -34.714 -56.181 -32.314 -631.868 0.000 0.000 0.000 0.000 0.000 0.000 0.000 0.000 0.000 -10.701 0.000 -0.138 0.000 0.000 1.796 4.322 -0.203 0.000 -1.162 0.000 0.000 0.000 0.000 0.000 0.000 -6.086 1.000 106.492 -27.351 34.131 -6.030 -71.190 protein_LG_0282
SCORE: -958.146 0.712 0.000 0.000 0.000 1.471 0.000 0.000 0.000 0.000 0.000 -1567.046 340.115 -75.239 3.022 -60.967 391.836 728.231 -33.797 -55.920 -31.921 -632.814 0.000 0.000 0.000 0.000 0.000 0.000 0.000 0.000 0.000 -10.432 0.000 -0.384 0.000 0.000 0.827 3.852 -0.164 0.000 -1.773 0.000 0.000 0.000 0.000 0.000 0.000 -8.073 1.000 105.627 -27.375 34.135 -6.314 -71.190 protein_LG_0267
SCORE: -957.773 0.754 0.000 0.000 0.000 1.653 0.000 0.000 0.000 0.000 0.000 -1567.388 341.770 -75.952 3.021 -60.743 392.346 728.355 -33.433 -55.504 -33.904 -633.078 0.000 0.000 0.000 0.000 0.000 0.000 0.000 0.000 0.000 -10.629 0.000 -0.493 0.000 0.000 1.210 3.771 -0.155 0.000 -1.584 0.000 0.000 0.000 0.000 0.000 0.000 -7.881 1.000 106.081 -27.565 34.163 -6.406 -71.190 protein_LG_0261
SCORE: -954.028 0.742 0.000 0.000 0.000 0.935 0.000 0.000 0.000 0.000 0.000 -1570.473 341.160 -74.996 3.022 -60.733 394.889 730.548 -33.866 -55.212 -31.785 -631.589 0.000 0.000 0.000 0.000 0.000 0.000 0.000 0.000 0.000 -12.615 0.000 -0.051 0.000 0.000 1.301 4.811 -0.148 0.000 -0.061 0.000 0.000 0.000 0.000 0.000 0.000 -6.763 1.000 106.782 -26.838 31.638 -6.319 -71.190 protein_LG_0248
SCORE: -951.896 0.730 0.000 0.000 0.000 1.988 0.000 0.000 0.000 0.000 0.000 -1567.274 343.102 -75.601 3.002 -61.053 394.019 728.216 -32.487 -55.097 -33.010 -633.618 0.000 0.000 0.000 0.000 0.000 0.000 0.000 0.000 0.000 -11.338 0.000 0.003 0.000 0.000 0.906 4.835 -0.148 0.000 -0.054 0.000 0.000 0.000 0.000 0.000 0.000 -5.796 1.000 106.570 -27.394 34.157 -6.226 -71.190 protein_LG_0254
SCORE: -947.644 0.662 0.000 0.000 0.000 1.606 0.000 0.000 0.000 0.000 0.000 -1566.734 342.202 -74.998 3.012 -60.830 395.074 728.384 -32.363 -54.985 -31.452 -632.376 0.000 0.000 0.000 0.000 0.000 0.000 0.000 0.000 0.000 -9.677 0.000 -0.182 0.000 0.000 2.048 3.645 -0.147 0.000 -0.061 0.000 0.000 0.000 0.000 0.000 0.000 -4.373 1.000 106.737 -27.520 33.989 -6.199 -71.190 protein_LG_0284
SCORE: -957.983 0.732 0.000 0.000 0.000 1.280 0.000 0.000 0.000 0.000 0.000 -1567.600 341.779 -75.570 3.034 -60.337 390.903 728.837 -33.671 -55.891 -34.180 -632.009 0.000 0.000 0.000 0.000 0.000 0.000 0.000 0.000 0.000 -11.642 0.000 -0.185 0.000 0.000 1.846 4.549 -0.195 0.000 -0.954 0.000 0.000 0.000 0.000 0.000 0.000 -6.581 1.000 105.819 -27.074 34.142 -6.255 -71.190 protein_LG_0256
SCORE: -960.348 0.734 0.000 0.000 0.000 1.152 0.000 0.000 0.000 0.000 0.000 -1566.719 339.118 -75.323 3.018 -60.585 390.732 728.808 -34.520 -54.977 -34.005 -632.352 0.000 0.000 0.000 0.000 0.000 0.000 0.000 0.000 0.000 -11.217 0.000 -0.255 0.000 0.000 1.320 4.749 -0.160 0.000 -1.656 0.000 0.000 0.000 0.000 0.000 0.000 -7.219 1.000 106.017 -27.372 34.123 -6.274 -71.190 protein_LG_0243
SCORE: -970.012 0.700 0.000 0.000 0.000 3.690 0.000 0.000 0.000 0.000 0.000 -1568.436 341.999 -75.382 3.032 -61.102 376.835 730.059 -34.468 -55.416 -31.514 -634.082 0.000 0.000 0.000 0.000 0.000 0.000 0.000 0.000 0.000 -11.739 0.000 -0.037 0.000 0.000 2.668 5.174 -0.548 0.000 -0.125 0.000 0.000 0.000 0.000 0.000 0.000 -4.606 1.000 105.105 -27.275 34.037 -5.904 -71.190 protein_LG_0273
SCORE: -956.770 0.760 0.000 0.000 0.000 1.333 0.000 0.000 0.000 0.000 0.000 -1566.305 342.068 -75.271 3.014 -60.880 392.283 727.570 -33.476 -55.420 -33.005 -634.251 0.000 0.000 0.000 0.000 0.000 0.000 0.000 0.000 0.000 -9.975 0.000 -0.335 0.000 0.000 1.770 3.642 -0.139 0.000 -1.506 0.000 0.000 0.000 0.000 0.000 0.000 -6.543 1.000 106.333 -27.384 34.158 -6.347 -71.190 protein_LG_0264
SCORE: -959.150 0.704 0.000 0.000 0.000 1.563 0.000 0.000 0.000 0.000 0.000 -1567.616 340.294 -75.378 3.029 -60.902 390.855 728.583 -33.690 -55.464 -32.739 -633.377 0.000 0.000 0.000 0.000 0.000 0.000 0.000 0.000 0.000 -11.544 0.000 -0.411 0.000 0.000 1.414 4.429 -0.155 0.000 -1.471 0.000 0.000 0.000 0.000 0.000 0.000 -7.737 1.000 106.608 -27.695 34.160 -6.190 -71.190 protein_LG_0277
SCORE: -957.419 0.658 0.000 0.000 0.000 2.876 0.000 0.000 0.000 0.000 0.000 -1568.495 341.073 -74.871 3.028 -60.504 395.545 730.072 -33.402 -56.139 -35.288 -631.948 0.000 0.000 0.000 0.000 0.000 0.000 0.000 0.000 0.000 -11.331 0.000 -0.164 0.000 0.000 3.032 4.807 -0.176 0.000 -1.493 0.000 0.000 0.000 0.000 0.000 0.000 -5.324 1.000 105.858 -26.999 29.144 -6.178 -71.190 protein_LG_0267
SCORE: -957.205 0.804 0.000 0.000 0.000 1.652 0.000 0.000 0.000 0.000 0.000 -1565.816 340.206 -75.333 3.014 -60.689 391.275 727.494 -33.602 -54.954 -32.254 -634.075 0.000 0.000 0.000 0.000 0.000 0.000 0.000 0.000 0.000 -10.262 0.000 0.143 0.000 0.000 1.582 4.042 -0.223 0.000 -0.058 0.000 0.000 0.000 0.000 0.000 0.000 -4.776 1.000 106.769 -27.630 34.126 -6.201 -71.190 protein_LG_0282
SCORE: -951.841 0.788 0.000 0.000 0.000 1.878 0.000 0.000 0.000 0.000 0.000 -1567.912 341.869 -75.425 3.020 -61.129 394.324 728.398 -33.290 -55.230 -32.266 -632.707 0.000 0.000 0.000 0.000 0.000 0.000 0.000 0.000 0.000 -10.659 0.000 -0.024 0.000 0.000 2.199 3.837 -0.192 0.000 -0.110 0.000 0.000 0.000 0.000 0.000 0.000 -4.949 1.000 106.294 -26.848 34.148 -5.774 -71.190 protein_LG_0272
SCORE: -942.898 0.708 0.000 0.000 0.000 3.603 0.000 0.000 0.000 0.000 0.000 -1569.831 343.491 -74.910 3.050 -60.817 403.211 728.531 -34.323 -54.678 -31.440 -632.830 0.000 0.000 0.000 0.000 0.000 0.000 0.000 0.000 0.000 -11.153 0.000 -0.053 0.000 0.000 7.265 3.370 -0.113 0.000 -0.067 0.000 0.000 0.000 0.000 0.000 0.000 -0.752 1.000 106.695 -26.979 31.603 -6.083 -71.190 protein_LG_0272
SCORE: -954.308 0.738 0.000 0.000 0.000 2.551 0.000 0.000 0.000 0.000 0.000 -1567.000 342.951 -75.547 3.011 -60.917 393.392 728.010 -34.447 -54.939 -33.348 -632.468 0.000 0.000 0.000 0.000 0.000 0.000 0.000 0.000 0.000 -10.748 0.000 -0.531 0.000 0.000 0.844 4.215 -0.204 0.000 -1.953 0.000 0.000 0.000 0.000 0.000 0.000 -8.378 1.000 106.223 -27.609 33.285 -6.268 -71.190 protein_LG_0279
SCORE: -958.987 0.738 0.000 0.000 0.000 1.542 0.000 0.000 0.000 0.000 0.000 -1566.874 339.277 -74.736 3.005 -60.690 392.572 728.628 -34.479 -55.485 -33.473 -633.516 0.000 0.000 0.000 0.000 0.000 0.000 0.000 0.000 0.000 -11.839 0.000 0.172 0.000 0.000 3.387 4.919 -0.221 0.000 -0.117 0.000 0.000 0.000 0.000 0.000 0.000 -3.701 1.000 106.071 -27.473 34.148 -6.314 -71.190 protein_LG_0269
SCORE: -958.505 0.700 0.000 0.000 0.000 1.633 0.000 0.000 0.000 0.000 0.000 -1566.591 341.741 -76.073 3.020 -60.905 391.513 728.241 -33.491 -55.335 -34.132 -633.465 0.000 0.000 0.000 0.000 0.000 0.000 0.000 0.000 0.000 -10.694 0.000 -0.396 0.000 0.000 0.934 4.305 -0.137 0.000 -1.799 0.000 0.000 0.000 0.000 0.000 0.000 -7.787 1.000 105.512 -27.288 34.155 -5.849 -71.190 protein_LG_0283
SCORE: -959.989 0.686 0.000 0.000 0.000 1.298 0.000 0.000 0.000 0.000 0.000 -1566.487 341.537 -75.987 3.013 -60.940 391.120 727.784 -33.760 -55.712 -33.640 -633.336 0.000 0.000 0.000 0.000 0.000 0.000 0.000 0.000 0.000 -10.970 0.000 -0.362 0.000 0.000 0.819 4.060 -0.171 0.000 -1.489 0.000 0.000 0.000 0.000 0.000 0.000 -8.114 1.000 105.558 -26.884 34.144 -6.505 -71.190 protein_LG_0288
SCORE: -958.139 0.612 0.000 0.000 0.000 1.190 0.000 0.000 0.000 0.000 0.000 -1566.466 339.705 -75.343 3.010 -61.128 392.874 727.916 -34.053 -55.603 -31.440 -633.699 0.000 0.000 0.000 0.000 0.000 0.000 0.000 0.000 0.000 -9.922 0.000 -0.131 0.000 0.000 1.167 3.738 -0.232 0.000 -0.129 0.000 0.000 0.000 0.000 0.000 0.000 -5.509 1.000 105.251 -27.355 34.126 -5.935 -71.190 protein_LG_0289
SCORE: -954.778 0.702 0.000 0.000 0.000 1.479 0.000 0.000 0.000 0.000 0.000 -1568.719 341.570 -75.022 3.012 -60.865 394.096 729.666 -33.457 -55.255 -32.543 -632.206 0.000 0.000 0.000 0.000 0.000 0.000 0.000 0.000 0.000 -12.536 0.000 -0.124 0.000 0.000 2.510 5.069 -0.133 0.000 -1.343 0.000 0.000 0.000 0.000 0.000 0.000 -6.556 1.000 105.362 -27.454 33.240 -6.492 -71.190 protein_LG_0284
SCORE: -956.672 0.768 0.000 0.000 0.000 1.092 0.000 0.000 0.000 0.000 0.000 -1566.321 340.881 -75.576 3.018 -60.572 391.457 728.483 -32.549 -55.708 -33.410 -632.189 0.000 0.000 0.000 0.000 0.000 0.000 0.000 0.000 0.000 -11.613 0.000 -0.042 0.000 0.000 1.489 4.389 -0.138 0.000 -0.101 0.000 0.000 0.000 0.000 0.000 0.000 -6.017 1.000 105.330 -27.244 34.162 -6.336 -71.190 protein_LG_0282
SCORE: -957.016 0.756 0.000 0.000 0.000 1.858 0.000 0.000 0.000 0.000 0.000 -1567.277 341.850 -74.738 3.018 -60.929 390.855 727.495 -33.797 -56.062 -31.206 -633.719 0.000 0.000 0.000 0.000 0.000 0.000 0.000 0.000 0.000 -10.732 0.000 0.184 0.000 0.000 0.427 3.874 -0.149 0.000 -0.055 0.000 0.000 0.000 0.000 0.000 0.000 -6.450 1.000 106.459 -27.334 34.189 -6.489 -71.190 protein_LG_0281
SCORE: -961.097 0.732 0.000 0.000 0.000 1.819 0.000 0.000 0.000 0.000 0.000 -1566.824 341.481 -75.928 3.014 -60.989 391.182 727.971 -34.666 -56.045 -33.757 -633.577 0.000 0.000 0.000 0.000 0.000 0.000 0.000 0.000 0.000 -11.147 0.000 -0.391 0.000 0.000 0.885 4.425 -0.195 0.000 -1.415 0.000 0.000 0.000 0.000 0.000 0.000 -7.838 1.000 105.908 -27.335 34.024 -6.187 -71.190 protein_LG_0257
SCORE: -952.222 0.698 0.000 0.000 0.000 1.491 0.000 0.000 0.000 0.000 0.000 -1568.117 341.038 -75.249 3.035 -61.096 394.885 728.483 -33.308 -55.094 -31.448 -633.375 0.000 0.000 0.000 0.000 0.000 0.000 0.000 0.000 0.000 -11.601 0.000 0.028 0.000 0.000 2.570 4.063 -0.149 0.000 -0.055 0.000 0.000 0.000 0.000 0.000 0.000 -5.144 1.000 106.838 -27.350 34.189 -5.953 -71.190 protein_LG_0263
SCORE: -957.873 0.786 0.000 0.000 0.000 1.365 0.000 0.000 0.000 0.000 0.000 -1568.365 340.083 -75.541 3.012 -60.537 393.389 729.258 -32.988 -55.874 -32.386 -633.439 0.000 0.000 0.000 0.000 0.000 0.000 0.000 0.000 0.000 -11.719 0.000 -0.177 0.000 0.000 1.376 4.566 -0.148 0.000 -0.101 0.000 0.000 0.000 0.000 0.000 0.000 -6.203 1.000 105.359 -27.580 34.160 -6.598 -71.190 protein_LG_0290
SCORE: -957.700 0.740 0.000 0.000 0.000 1.200 0.000 0.000 0.000 0.000 0.000 -1568.280 341.044 -75.875 3.023 -60.887 392.126 729.428 -33.670 -55.272 -33.423 -632.761 0.000 0.000 0.000 0.000 0.000 0.000 0.000 0.000 0.000 -12.602 0.000 -0.499 0.000 0.000 1.573 5.114 -0.154 0.000 -1.362 0.000 0.000 0.000 0.000 0.000 0.000 -7.929 1.000 106.649 -27.367 34.143 -6.588 -71.190 protein_LG_0275
SCORE: -955.881 0.766 0.000 0.000 0.000 1.558 0.000 0.000 0.000 0.000 0.000 -1565.457 340.260 -76.035 3.024 -61.288 393.303 727.661 -32.540 -55.585 -33.675 -632.933 0.000 0.000 0.000 0.000 0.000 0.000 0.000 0.000 0.000 -10.339 0.000 -0.070 0.000 0.000 2.829 4.135 -0.204 0.000 -0.601 0.000 0.000 0.000 0.000 0.000 0.000 -4.251 1.000 106.367 -26.950 34.149 -6.552 -71.190 protein_LG_0285
SCORE: -958.180 0.830 0.000 0.000 0.000 1.597 0.000 0.000 0.000 0.000 0.000 -1567.207 340.261 -74.951 3.015 -60.194 391.484 728.329 -34.348 -55.215 -33.519 -632.739 0.000 0.000 0.000 0.000 0.000 0.000 0.000 0.000 0.000 -10.784 0.000 -0.196 0.000 0.000 1.274 3.735 -0.172 0.000 -0.952 0.000 0.000 0.000 0.000 0.000 0.000 -7.095 1.000 106.721 -27.380 33.279 -6.124 -71.190 protein_LG_0282
SCORE: -958.095 0.622 0.000 0.000 0.000 1.318 0.000 0.000 0.000 0.000 0.000 -1567.645 340.683 -75.636 3.024 -60.989 391.838 729.319 -34.838 -55.102 -31.322 -634.369 0.000 0.000 0.000 0.000 0.000 0.000 0.000 0.000 0.000 -11.782 0.000 -0.524 0.000 0.000 1.323 4.732 -1.027 0.000 -0.059 0.000 0.000 0.000 0.000 0.000 0.000 -7.337 1.000 105.941 -27.469 34.144 -5.801 -71.190 protein_LG_0294
SCORE: -952.769 0.718 0.000 0.000 0.000 2.153 0.000 0.000 0.000 0.000 0.000 -1567.423 342.121 -75.400 3.006 -60.360 395.057 728.987 -33.724 -55.252 -34.999 -632.049 0.000 0.000 0.000 0.000 0.000 0.000 0.000 0.000 0.000 -10.935 0.000 0.013 0.000 0.000 4.149 4.151 -0.201 0.000 -0.880 0.000 0.000 0.000 0.000 0.000 0.000 -3.704 1.000 105.938 -26.810 33.296 -6.121 -71.190 protein_LG_0280
SCORE: -953.317 0.660 0.000 0.000 0.000 2.428 0.000 0.000 0.000 0.000 0.000 -1567.421 343.393 -74.635 3.022 -60.645 395.037 727.941 -33.090 -55.019 -32.705 -633.363 0.000 0.000 0.000 0.000 0.000 0.000 0.000 0.000 0.000 -11.679 0.000 0.015 0.000 0.000 1.885 4.800 -0.151 0.000 -0.071 0.000 0.000 0.000 0.000 0.000 0.000 -5.201 1.000 105.072 -27.521 31.439 -6.059 -71.190 protein_LG_0265
SCORE: -956.041 0.772 0.000 0.000 0.000 1.091 0.000 0.000 0.000 0.000 0.000 -1568.338 341.598 -76.015 3.020 -60.883 393.489 729.272 -32.870 -55.679 -33.928 -632.064 0.000 0.000 0.000 0.000 0.000 0.000 0.000 0.000 0.000 -12.402 0.000 -0.636 0.000 0.000 2.304 5.031 -0.144 0.000 -1.721 0.000 0.000 0.000 0.000 0.000 0.000 -7.569 1.000 106.390 -27.595 34.170 -6.508 -71.190 protein_LG_0276
SCORE: -959.011 0.648 0.000 0.000 0.000 1.223 0.000 0.000 0.000 0.000 0.000 -1566.347 340.665 -75.297 3.009 -61.169 390.406 728.271 -33.659 -54.983 -31.494 -634.261 0.000 0.000 0.000 0.000 0.000 0.000 0.000 0.000 0.000 -10.752 0.000 -0.087 0.000 0.000 0.654 4.304 -0.215 0.000 -0.129 0.000 0.000 0.000 0.000 0.000 0.000 -6.224 1.000 105.746 -27.679 34.020 -6.272 -71.190 protein_LG_0287
SCORE: -963.814 0.758 0.000 0.000 0.000 1.412 0.000 0.000 0.000 0.000 0.000 -1566.913 340.166 -76.178 3.048 -60.264 390.069 728.980 -33.968 -55.673 -36.864 -631.862 0.000 0.000 0.000 0.000 0.000 0.000 0.000 0.000 0.000 -10.965 0.000 -0.328 0.000 0.000 0.968 4.197 -0.158 0.000 -1.611 0.000 0.000 0.000 0.000 0.000 0.000 -7.898 1.000 105.793 -26.943 33.333 -6.760 -71.190 protein_LG_0292
SCORE: -955.898 0.708 0.000 0.000 0.000 1.354 0.000 0.000 0.000 0.000 0.000 -1566.562 341.772 -75.259 3.013 -61.175 391.402 728.526 -33.401 -55.373 -31.396 -633.182 0.000 0.000 0.000 0.000 0.000 0.000 0.000 0.000 0.000 -10.701 0.000 -0.011 0.000 0.000 1.087 3.913 -0.143 0.000 -0.058 0.000 0.000 0.000 0.000 0.000 0.000 -5.913 1.000 104.653 -27.346 34.053 -5.787 -71.190 protein_LG_0296
SCORE: -948.752 0.736 0.000 0.000 0.000 1.473 0.000 0.000 0.000 0.000 0.000 -1569.517 340.596 -74.944 3.011 -60.680 396.568 730.812 -33.355 -55.030 -31.334 -631.658 0.000 0.000 0.000 0.000 0.000 0.000 0.000 0.000 0.000 -11.720 0.000 0.038 0.000 0.000 2.647 4.954 -0.135 0.000 -0.059 0.000 0.000 0.000 0.000 0.000 0.000 -4.276 1.000 105.870 -27.239 34.138 -6.275 -71.190 protein_LG_0302
SCORE: -960.777 0.754 0.000 0.000 0.000 1.287 0.000 0.000 0.000 0.000 0.000 -1567.954 334.707 -74.921 3.024 -60.979 392.757 729.335 -32.320 -55.126 -32.629 -633.016 0.000 0.000 0.000 0.000 0.000 0.000 0.000 0.000 0.000 -12.174 0.000 -0.283 0.000 0.000 1.377 5.575 -0.126 0.000 -1.502 0.000 0.000 0.000 0.000 0.000 0.000 -7.135 1.000 106.450 -27.710 34.136 -6.626 -71.190 protein_LG_0307
SCORE: -956.165 0.714 0.000 0.000 0.000 1.886 0.000 0.000 0.000 0.000 0.000 -1566.159 340.750 -75.560 3.011 -60.546 391.489 729.262 -33.716 -55.521 -34.486 -632.807 0.000 0.000 0.000 0.000 0.000 0.000 0.000 0.000 0.000 -10.995 0.000 -0.089 0.000 0.000 2.116 4.544 -0.129 0.000 -1.063 0.000 0.000 0.000 0.000 0.000 0.000 -5.615 1.000 107.061 -26.582 33.242 -6.297 -71.190 protein_LG_0286
SCORE: -957.248 0.814 0.000 0.000 0.000 1.596 0.000 0.000 0.000 0.000 0.000 -1569.877 342.224 -75.038 3.018 -61.394 393.218 731.383 -33.153 -55.381 -33.221 -634.557 0.000 0.000 0.000 0.000 0.000 0.000 0.000 0.000 0.000 -13.071 0.000 -0.218 0.000 0.000 2.395 6.892 -0.199 0.000 -1.991 0.000 0.000 0.000 0.000 0.000 0.000 -6.192 1.000 104.883 -27.555 34.033 -6.235 -71.190 protein_LG_0295
SCORE: -960.017 0.706 0.000 0.000 0.000 1.098 0.000 0.000 0.000 0.000 0.000 -1569.488 336.045 -75.015 3.012 -60.821 392.506 729.292 -32.476 -55.422 -31.983 -631.881 0.000 0.000 0.000 0.000 0.000 0.000 0.000 0.000 0.000 -12.737 0.000 -0.521 0.000 0.000 1.097 5.295 -0.365 0.000 -1.377 0.000 0.000 0.000 0.000 0.000 0.000 -8.608 1.000 105.999 -27.481 34.138 -6.349 -71.190 protein_LG_0293
SCORE: -958.772 0.718 0.000 0.000 0.000 1.285 0.000 0.000 0.000 0.000 0.000 -1567.306 343.314 -75.569 3.031 -61.104 389.145 728.319 -33.852 -55.809 -31.660 -632.523 0.000 0.000 0.000 0.000 0.000 0.000 0.000 0.000 0.000 -11.675 0.000 -0.153 0.000 0.000 0.431 4.310 -0.190 0.000 -0.053 0.000 0.000 0.000 0.000 0.000 0.000 -7.329 1.000 104.971 -27.529 34.018 -6.313 -71.190 protein_LG_0286
SCORE: -957.862 0.702 0.000 0.000 0.000 2.126 0.005 0.000 0.000 0.000 0.000 -1568.758 341.039 -75.272 3.047 -60.396 392.339 728.986 -33.813 -56.313 -32.950 -632.322 0.000 0.000 0.000 0.000 0.000 0.000 0.000 0.000 0.000 -12.314 0.000 -0.401 0.000 0.000 1.839 4.639 -0.154 0.000 -1.555 0.000 0.000 0.000 0.000 0.000 0.000 -7.946 1.000 105.945 -27.364 33.342 -6.313 -71.190 protein_LG_0301
SCORE: -957.719 0.720 0.000 0.000 0.000 1.416 0.000 0.000 0.000 0.000 0.000 -1566.714 340.401 -75.260 3.018 -60.628 392.115 729.921 -33.867 -55.082 -35.417 -632.391 0.000 0.000 0.000 0.000 0.000 0.000 0.000 0.000 0.000 -12.263 0.000 0.132 0.000 0.000 2.099 5.182 -0.144 0.000 -0.059 0.000 0.000 0.000 0.000 0.000 0.000 -5.053 1.000 106.608 -27.556 33.263 -6.355 -71.190 protein_LG_0289
SCORE: -956.887 0.792 0.000 0.000 0.000 1.404 0.000 0.000 0.000 0.000 0.000 -1567.145 340.743 -74.912 3.015 -61.148 391.213 728.811 -33.375 -55.175 -31.386 -633.852 0.000 0.000 0.000 0.000 0.000 0.000 0.000 0.000 0.000 -11.393 0.000 -0.035 0.000 0.000 0.767 4.687 -0.174 0.000 -0.128 0.000 0.000 0.000 0.000 0.000 0.000 -6.276 1.000 106.041 -27.585 34.021 -6.364 -71.190 protein_LG_0304
SCORE: -959.439 0.694 0.000 0.000 0.000 1.308 0.000 0.000 0.000 0.000 0.000 -1567.437 334.945 -74.210 3.014 -60.533 392.648 728.663 -31.916 -55.254 -34.740 -632.553 0.000 0.000 0.000 0.000 0.000 0.000 0.000 0.000 0.000 -13.128 0.000 0.166 0.000 0.000 2.798 6.055 -0.140 0.000 -0.765 0.000 0.000 0.000 0.000 0.000 0.000 -5.015 1.000 106.961 -27.023 34.159 -6.282 -71.190 protein_LG_0292
SCORE: -957.651 0.760 0.000 0.000 0.000 1.453 0.001 0.000 0.000 0.000 0.000 -1568.222 341.568 -75.548 3.012 -61.100 391.790 729.554 -34.651 -55.600 -32.618 -632.901 0.000 0.000 0.000 0.000 0.000 0.000 0.000 0.000 0.000 -11.757 0.000 -0.020 0.000 0.000 1.307 4.805 -0.193 0.000 -0.123 0.000 0.000 0.000 0.000 0.000 0.000 -5.980 1.000 106.629 -27.244 34.138 -6.722 -71.190 protein_LG_0277
SCORE: -956.905 0.750 0.000 0.000 0.000 1.811 0.000 0.000 0.000 0.000 0.000 -1566.755 340.631 -75.380 3.024 -60.968 391.884 727.980 -33.433 -55.212 -32.149 -633.581 0.000 0.000 0.000 0.000 0.000 0.000 0.000 0.000 0.000 -10.357 0.000 0.029 0.000 0.000 0.886 3.904 -0.153 0.000 -0.053 0.000 0.000 0.000 0.000 0.000 0.000 -5.743 1.000 106.377 -27.531 34.056 -6.469 -71.190 protein_LG_0299
SCORE: -955.233 0.754 0.000 0.000 0.000 1.278 0.000 0.000 0.000 0.000 0.000 -1566.632 342.061 -75.554 3.010 -60.776 392.186 728.183 -33.605 -55.239 -33.058 -632.389 0.000 0.000 0.000 0.000 0.000 0.000 0.000 0.000 0.000 -10.689 0.000 -0.544 0.000 0.000 1.293 3.991 -0.155 0.000 -1.615 0.000 0.000 0.000 0.000 0.000 0.000 -7.719 1.000 106.354 -27.755 34.048 -6.156 -71.190 protein_LG_0291
SCORE: -953.622 0.774 0.000 0.000 0.000 2.412 0.000 0.000 0.000 0.000 0.000 -1567.246 342.028 -74.713 3.009 -60.766 392.076 729.139 -32.159 -55.339 -33.871 -634.367 0.000 0.000 0.000 0.000 0.000 0.000 0.000 0.000 0.000 -10.866 0.000 -0.618 0.000 0.000 1.319 4.721 -0.154 0.000 -2.869 0.000 0.000 0.000 0.000 0.000 0.000 -8.468 1.000 106.813 -27.465 34.141 -6.126 -71.190 protein_LG_0300
SCORE: -956.046 0.786 0.000 0.000 0.000 1.511 0.000 0.000 0.000 0.000 0.000 -1568.305 336.324 -75.659 3.013 -60.279 398.789 729.087 -33.647 -55.545 -34.174 -631.800 0.000 0.000 0.000 0.000 0.000 0.000 0.000 0.000 0.000 -13.080 0.000 -0.092 0.000 0.000 6.472 5.631 -0.187 0.000 -0.125 0.000 0.000 0.000 0.000 0.000 0.000 -1.380 1.000 106.046 -27.231 33.376 -6.364 -71.190 protein_LG_0289
SCORE: -934.505 0.758 0.000 0.000 0.000 7.542 0.000 0.000 0.000 0.000 0.000 -1570.482 337.982 -74.666 3.021 -61.186 406.147 731.657 -32.601 -55.501 -31.316 -633.688 0.000 0.000 0.000 0.000 0.000 0.000 0.000 0.000 0.000 -12.146 0.000 0.020 0.000 -0.126 12.166 5.164 -0.193 0.000 -0.120 0.000 0.000 0.000 0.000 0.000 0.000 4.765 1.000 107.826 -27.228 34.159 -4.981 -71.190 protein_LG_0311
SCORE: -958.625 0.692 0.000 0.000 0.000 2.075 0.000 0.000 0.000 0.000 0.000 -1566.497 341.067 -75.468 3.012 -60.816 391.900 728.435 -34.993 -55.307 -32.494 -633.681 0.000 0.000 0.000 0.000 0.000 0.000 0.000 0.000 0.000 -10.330 0.000 -0.059 0.000 0.000 1.199 3.881 -0.177 0.000 -0.053 0.000 0.000 0.000 0.000 0.000 0.000 -5.539 1.000 105.822 -27.502 33.106 -6.093 -71.190 protein_LG_0306
SCORE: -960.193 0.800 0.000 0.000 0.000 1.162 0.000 0.000 0.000 0.000 0.000 -1567.408 339.670 -75.297 3.021 -60.201 390.812 729.312 -33.814 -55.248 -34.455 -632.220 0.000 0.000 0.000 0.000 0.000 0.000 0.000 0.000 0.000 -12.565 0.000 -0.035 0.000 0.000 2.180 5.211 -0.156 0.000 -0.750 0.000 0.000 0.000 0.000 0.000 0.000 -6.115 1.000 106.185 -27.183 33.344 -6.683 -71.190 protein_LG_0298
SCORE: -947.569 0.712 0.000 0.000 0.000 1.440 0.000 0.000 0.000 0.000 0.000 -1566.956 341.126 -74.914 3.020 -61.036 396.422 728.618 -32.444 -55.657 -31.590 -631.225 0.000 0.000 0.000 0.000 0.000 0.000 0.000 0.000 0.000 -10.867 0.000 -0.067 0.000 0.000 3.272 3.826 -0.162 0.000 -0.323 0.000 0.000 0.000 0.000 0.000 0.000 -4.322 1.000 106.362 -27.473 34.136 -6.210 -71.190 protein_LG_0305
SCORE: -947.825 0.730 0.000 0.000 0.000 1.779 0.000 0.000 0.000 0.000 0.000 -1568.116 342.950 -75.014 3.008 -60.761 394.442 728.729 -32.723 -54.794 -31.528 -631.096 0.000 0.000 0.000 0.000 0.000 0.000 0.000 0.000 0.000 -10.837 0.000 -0.274 0.000 0.000 0.610 4.152 -0.144 0.000 -0.482 0.000 0.000 0.000 0.000 0.000 0.000 -6.974 1.000 105.857 -27.399 34.133 -6.103 -71.190 protein_LG_0315
SCORE: -953.895 0.686 0.000 0.000 0.000 0.789 0.000 0.000 0.000 0.000 0.000 -1568.893 341.215 -74.792 3.022 -60.753 393.029 730.183 -33.459 -55.754 -31.745 -632.048 0.000 0.000 0.000 0.000 0.000 0.000 0.000 0.000 0.000 -12.849 0.000 -0.033 0.000 0.000 1.700 5.611 -0.764 0.000 -0.732 0.000 0.000 0.000 0.000 0.000 0.000 -7.068 1.000 106.057 -27.315 34.139 -6.381 -71.190 protein_LG_0311
SCORE: -953.929 0.792 0.000 0.000 0.000 1.225 0.000 0.000 0.000 0.000 0.000 -1569.063 341.064 -75.224 3.015 -61.158 393.886 730.164 -32.686 -55.958 -32.368 -632.620 0.000 0.000 0.000 0.000 0.000 0.000 0.000 0.000 0.000 -10.627 0.000 0.080 0.000 0.000 1.449 4.549 -0.163 0.000 -0.502 0.000 0.000 0.000 0.000 0.000 0.000 -5.214 1.000 106.552 -27.600 34.034 -6.002 -71.190 protein_LG_0313
SCORE: -952.137 0.768 0.000 0.000 0.000 2.244 0.000 0.000 0.000 0.000 0.000 -1567.521 341.285 -75.108 3.013 -61.076 394.414 729.504 -33.232 -55.435 -31.287 -633.966 0.000 0.000 0.000 0.000 0.000 0.000 0.000 0.000 0.000 -11.005 0.000 -0.134 0.000 0.000 2.431 4.889 -0.174 0.000 -0.130 0.000 0.000 0.000 0.000 0.000 0.000 -4.123 1.000 105.073 -27.200 34.028 -5.682 -71.190 protein_LG_0313
SCORE: -956.430 0.754 0.000 0.000 0.000 1.146 0.000 0.000 0.000 0.000 0.000 -1568.681 341.466 -75.519 3.021 -60.791 393.369 728.823 -32.848 -55.662 -33.996 -631.899 0.000 0.000 0.000 0.000 0.000 0.000 0.000 0.000 0.000 -11.586 0.000 -0.257 0.000 0.000 1.541 4.679 -0.143 0.000 -1.647 0.000 0.000 0.000 0.000 0.000 0.000 -7.411 1.000 105.879 -27.283 34.118 -6.383 -71.190 protein_LG_0309
SCORE: -956.887 0.706 0.000 0.000 0.000 1.461 0.000 0.000 0.000 0.000 0.000 -1566.485 341.979 -75.011 3.020 -60.797 391.686 727.771 -33.596 -55.140 -32.364 -633.544 0.000 0.000 0.000 0.000 0.000 0.000 0.000 0.000 0.000 -10.405 0.000 -0.170 0.000 0.000 0.790 4.151 -0.147 0.000 -1.274 0.000 0.000 0.000 0.000 0.000 0.000 -7.056 1.000 105.095 -27.411 34.030 -6.391 -71.190 protein_LG_0310
SCORE: -957.665 0.786 0.000 0.000 0.000 0.936 0.000 0.000 0.000 0.000 0.000 -1566.797 339.659 -75.715 3.021 -61.162 391.421 729.004 -32.915 -55.336 -33.154 -632.251 0.000 0.000 0.000 0.000 0.000 0.000 0.000 0.000 0.000 -12.357 0.000 -0.040 0.000 0.000 0.960 5.318 -0.172 0.000 -0.230 0.000 0.000 0.000 0.000 0.000 0.000 -6.521 1.000 106.634 -27.287 34.135 -6.669 -71.190 protein_LG_0318
SCORE: -958.009 0.744 0.000 0.000 0.000 1.270 0.000 0.000 0.000 0.000 0.000 -1566.708 339.551 -75.227 3.029 -61.168 392.118 728.625 -33.052 -55.620 -32.531 -633.074 0.000 0.000 0.000 0.000 0.000 0.000 0.000 0.000 0.000 -12.499 0.000 0.099 0.000 0.000 1.574 4.975 -0.139 0.000 -0.101 0.000 0.000 0.000 0.000 0.000 0.000 -6.092 1.000 105.872 -27.513 34.149 -6.539 -71.190 protein_LG_0312
SCORE: -956.589 0.734 0.000 0.000 0.000 1.636 0.000 0.000 0.000 0.000 0.000 -1568.492 341.640 -75.253 3.030 -60.987 393.107 728.557 -33.862 -55.119 -32.208 -633.780 0.000 0.000 0.000 0.000 0.000 0.000 0.000 0.000 0.000 -11.124 0.000 -0.040 0.000 0.000 1.929 3.656 -0.192 0.000 -0.050 0.000 0.000 0.000 0.000 0.000 0.000 -5.822 1.000 105.470 -27.378 34.157 -5.917 -71.190 protein_LG_0308
SCORE: -958.160 0.714 0.000 0.000 0.000 1.491 0.000 0.000 0.000 0.000 0.000 -1566.420 341.224 -75.292 3.020 -61.085 391.095 728.495 -33.235 -54.871 -33.112 -634.666 0.000 0.000 0.000 0.000 0.000 0.000 0.000 0.000 0.000 -10.398 0.000 -0.397 0.000 -0.264 1.049 4.072 -0.169 0.000 -1.906 0.000 0.000 0.000 0.000 0.000 0.000 -8.011 1.000 105.949 -27.381 34.038 -6.224 -71.190 protein_LG_0320
SCORE: -951.862 0.686 0.000 0.000 0.000 4.443 0.000 0.000 0.000 0.000 0.000 -1569.074 337.734 -75.588 3.015 -59.613 399.569 730.806 -34.282 -56.369 -34.345 -632.251 0.000 0.000 0.000 0.000 0.000 0.000 0.000 0.000 0.000 -12.870 0.000 -0.039 0.000 0.678 8.881 5.676 -0.178 0.000 -0.394 0.000 0.000 0.000 0.000 0.000 0.000 1.754 1.000 106.126 -26.867 32.009 -5.986 -71.190 protein_LG_0297
SCORE: -954.685 0.722 0.000 0.000 0.000 1.524 0.000 0.000 0.000 0.000 0.000 -1567.292 341.392 -75.238 3.009 -60.740 392.275 729.093 -33.337 -55.171 -33.272 -632.629 0.000 0.000 0.000 0.000 0.000 0.000 0.000 0.000 0.000 -10.788 0.000 -0.364 0.000 0.000 1.621 4.423 -0.138 0.000 -1.793 0.000 0.000 0.000 0.000 0.000 0.000 -7.039 1.000 106.135 -27.361 34.145 -6.027 -71.190 protein_LG_0314
SCORE: -956.976 0.790 0.000 0.000 0.000 1.246 0.000 0.000 0.000 0.000 0.000 -1568.127 341.843 -74.729 3.026 -60.709 391.500 728.565 -33.921 -55.671 -31.576 -630.930 0.000 0.000 0.000 0.000 0.000 0.000 0.000 0.000 0.000 -11.962 0.000 0.013 0.000 0.000 0.572 3.959 -0.161 0.000 -0.056 0.000 0.000 0.000 0.000 0.000 0.000 -7.635 1.000 105.070 -27.111 32.117 -6.378 -71.190 protein_LG_0319
SCORE: -955.938 0.664 0.000 0.000 0.000 2.184 0.000 0.000 0.000 0.000 0.000 -1571.343 340.184 -75.410 3.020 -61.542 397.977 730.484 -32.696 -55.174 -35.607 -633.359 0.000 0.000 0.000 0.000 0.000 0.000 0.000 0.000 0.000 -15.025 0.000 -1.136 0.000 -0.038 4.644 6.872 -0.178 0.000 -3.140 0.000 0.000 0.000 0.000 0.000 0.000 -8.000 1.000 106.505 -27.639 34.142 -6.472 -71.190 protein_LG_0331
SCORE: -958.792 0.706 0.000 0.000 0.000 1.860 0.000 0.000 0.000 0.000 0.000 -1566.690 341.021 -75.483 3.013 -60.623 391.542 728.216 -33.563 -56.024 -34.174 -633.753 0.000 0.000 0.000 0.000 0.000 0.000 0.000 0.000 0.000 -10.214 0.000 0.047 0.000 0.000 1.622 3.973 -0.178 0.000 -0.054 0.000 0.000 0.000 0.000 0.000 0.000 -4.803 1.000 106.269 -27.124 34.203 -6.294 -71.190 protein_LG_0316
SCORE: -959.631 0.752 0.000 0.000 0.000 1.116 0.000 0.000 0.000 0.000 0.000 -1567.356 341.907 -74.676 3.013 -61.156 389.344 728.333 -33.483 -55.746 -31.451 -633.670 0.000 0.000 0.000 0.000 0.000 0.000 0.000 0.000 0.000 -11.225 0.000 0.209 0.000 0.000 0.406 4.147 -0.177 0.000 -0.059 0.000 0.000 0.000 0.000 0.000 0.000 -6.699 1.000 105.107 -27.520 33.991 -6.194 -71.190 protein_LG_0317
SCORE: -949.374 0.778 0.000 0.000 0.000 2.042 0.000 0.000 0.000 0.000 0.000 -1567.900 341.962 -75.155 3.014 -60.791 395.352 729.290 -32.530 -55.269 -32.668 -631.309 0.000 0.000 0.000 0.000 0.000 0.000 0.000 0.000 0.000 -11.060 0.000 -0.271 0.000 0.000 3.400 4.412 -0.157 0.000 -1.625 0.000 0.000 0.000 0.000 0.000 0.000 -5.300 1.000 105.356 -27.682 34.184 -6.080 -71.190 protein_LG_0342
SCORE: -955.876 0.602 0.000 0.000 0.000 2.195 0.000 0.000 0.000 0.000 0.000 -1567.751 340.994 -75.301 3.010 -60.563 394.577 729.202 -35.035 -54.914 -34.340 -632.505 0.000 0.000 0.000 0.000 0.000 0.000 0.000 0.000 0.000 -11.822 0.000 -0.019 0.000 0.000 4.161 4.956 -0.222 0.000 -0.200 0.000 0.000 0.000 0.000 0.000 0.000 -3.147 1.000 106.690 -26.336 31.592 -6.201 -71.190 protein_LG_0303
SCORE: -957.565 0.746 0.000 0.000 0.000 1.388 0.000 0.000 0.000 0.000 0.000 -1566.962 339.953 -74.975 3.011 -61.016 390.285 728.944 -33.336 -55.349 -31.424 -633.238 0.000 0.000 0.000 0.000 0.000 0.000 0.000 0.000 0.000 -11.166 0.000 -0.139 0.000 -0.253 0.723 4.667 -0.200 0.000 -0.271 0.000 0.000 0.000 0.000 0.000 0.000 -6.638 1.000 106.217 -27.440 34.010 -6.445 -71.190 protein_LG_0323
SCORE: -951.177 0.698 0.000 0.000 0.000 1.859 0.000 0.000 0.000 0.000 0.000 -1569.280 340.019 -75.324 3.030 -60.697 396.797 729.584 -33.258 -55.501 -31.957 -632.119 0.000 0.000 0.000 0.000 0.000 0.000 0.000 0.000 0.000 -11.875 0.000 -0.017 0.000 0.000 2.520 4.042 -0.189 0.000 -0.112 0.000 0.000 0.000 0.000 0.000 0.000 -5.631 1.000 106.202 -26.971 33.612 -5.983 -71.190 protein_LG_0323
SCORE: -954.252 0.776 0.000 0.000 0.000 1.311 0.000 0.000 0.000 0.000 0.000 -1567.435 340.311 -75.007 3.026 -60.691 391.806 729.025 -32.685 -56.017 -31.089 -633.119 0.000 0.000 0.000 0.000 0.000 0.000 0.000 0.000 0.000 -11.997 0.000 -0.189 0.000 0.000 1.775 4.951 -0.143 0.000 -0.059 0.000 0.000 0.000 0.000 0.000 0.000 -5.663 1.000 106.889 -27.101 34.138 -6.424 -71.190 protein_LG_0339
SCORE: -955.569 0.742 0.000 0.000 0.000 1.582 0.000 0.000 0.000 0.000 0.000 -1566.404 341.458 -75.957 3.008 -61.089 392.342 728.272 -33.776 -55.129 -32.777 -633.095 0.000 0.000 0.000 0.000 0.000 0.000 0.000 0.000 0.000 -10.582 0.000 -0.435 0.000 0.000 1.199 3.956 -0.177 0.000 -1.423 0.000 0.000 0.000 0.000 0.000 0.000 -7.460 1.000 106.372 -27.183 34.202 -6.207 -71.190 protein_LG_0310
SCORE: -959.786 0.688 0.000 0.000 0.000 1.311 0.000 0.000 0.000 0.000 0.000 -1567.051 340.321 -75.364 3.020 -61.087 391.002 728.783 -33.835 -55.403 -33.147 -633.334 0.000 0.000 0.000 0.000 0.000 0.000 0.000 0.000 0.000 -10.902 0.000 -0.389 0.000 0.000 1.042 4.313 -0.147 0.000 -1.877 0.000 0.000 0.000 0.000 0.000 0.000 -7.959 1.000 105.468 -27.482 34.157 -5.954 -71.190 protein_LG_0340
SCORE: -953.536 0.790 0.000 0.000 0.000 1.867 0.000 0.000 0.000 0.000 0.000 -1566.405 341.267 -74.287 3.009 -61.153 393.293 729.237 -32.950 -55.245 -32.665 -634.414 0.000 0.000 0.000 0.000 0.000 0.000 0.000 0.000 0.000 -10.901 0.000 0.126 0.000 0.000 1.152 5.474 -0.180 0.000 -1.553 0.000 0.000 0.000 0.000 0.000 0.000 -5.882 1.000 106.258 -27.662 34.029 -6.527 -71.190 protein_LG_0321
SCORE: -955.208 0.750 0.000 0.000 0.000 1.094 0.000 0.000 0.000 0.000 0.000 -1567.550 339.812 -74.757 3.021 -60.870 393.305 729.117 -32.896 -55.819 -31.378 -632.471 0.000 0.000 0.000 0.000 0.000 0.000 0.000 0.000 0.000 -12.014 0.000 -0.037 0.000 0.000 2.528 4.954 -0.158 0.000 -0.061 0.000 0.000 0.000 0.000 0.000 0.000 -4.789 1.000 105.262 -27.485 34.128 -6.530 -71.190 protein_LG_0322
SCORE: -959.941 0.774 0.000 0.000 0.000 1.254 0.000 0.000 0.000 0.000 0.000 -1567.441 340.023 -75.261 3.023 -60.935 391.989 728.795 -33.904 -55.493 -32.608 -634.077 0.000 0.000 0.000 0.000 0.000 0.000 0.000 0.000 0.000 -10.807 0.000 -0.294 0.000 0.000 1.001 4.460 -0.154 0.000 -1.423 0.000 0.000 0.000 0.000 0.000 0.000 -7.217 1.000 105.321 -27.311 34.136 -6.262 -71.190 protein_LG_0337
SCORE: -957.149 0.694 0.000 0.000 0.000 1.112 0.000 0.000 0.000 0.000 0.000 -1567.668 339.986 -75.229 3.017 -61.153 392.545 728.870 -34.000 -55.187 -32.678 -632.666 0.000 0.000 0.000 0.000 0.000 0.000 0.000 0.000 0.000 -11.561 0.000 -0.386 0.000 0.000 1.347 4.430 -0.166 0.000 -1.472 0.000 0.000 0.000 0.000 0.000 0.000 -7.808 1.000 105.788 -26.944 34.126 -5.879 -71.190 protein_LG_0324
SCORE: -951.631 0.684 0.000 0.000 0.000 2.484 0.000 0.000 0.000 0.000 0.000 -1566.956 341.785 -74.814 3.026 -60.777 394.979 727.758 -33.559 -54.768 -34.146 -632.548 0.000 0.000 0.000 0.000 0.000 0.000 0.000 0.000 0.000 -11.225 0.000 -0.296 0.000 0.000 1.943 5.090 -0.180 0.000 -1.663 0.000 0.000 0.000 0.000 0.000 0.000 -6.332 1.000 106.513 -27.434 34.200 -6.184 -71.190 protein_LG_0328
SCORE: -950.835 0.716 0.000 0.000 0.000 1.850 0.013 0.000 0.000 0.000 0.000 -1568.413 341.891 -74.727 3.023 -60.718 394.495 729.321 -33.412 -55.121 -33.179 -631.512 0.000 0.000 0.000 0.000 0.000 0.000 0.000 0.000 0.000 -12.166 0.000 -0.156 0.000 0.000 2.712 5.343 -0.178 0.000 -1.598 0.000 0.000 0.000 0.000 0.000 0.000 -6.042 1.000 106.271 -26.976 33.386 -5.838 -71.190 protein_LG_0332
SCORE: -959.426 0.762 0.000 0.000 0.000 1.313 0.000 0.000 0.000 0.000 0.000 -1568.105 340.425 -75.185 3.009 -60.859 390.353 728.014 -32.828 -55.467 -32.854 -632.151 0.000 0.000 0.000 0.000 0.000 0.000 0.000 0.000 0.000 -12.244 0.000 -0.395 0.000 0.000 0.818 4.221 -0.158 0.000 -1.730 0.000 0.000 0.000 0.000 0.000 0.000 -9.488 1.000 105.401 -27.129 34.154 -6.327 -71.190 protein_LG_0328
SCORE: -958.229 0.744 0.000 0.000 0.000 2.343 0.000 0.000 0.000 0.000 0.000 -1566.863 340.128 -75.447 2.992 -60.268 392.607 728.227 -34.041 -55.142 -34.076 -632.837 0.000 0.000 0.000 0.000 0.000 0.000 0.000 0.000 0.000 -10.861 0.000 -0.077 0.000 0.000 1.107 4.373 -0.152 0.000 -0.053 0.000 0.000 0.000 0.000 0.000 0.000 -5.664 1.000 107.048 -27.023 31.600 -6.287 -71.190 protein_LG_0345
SCORE: -941.700 0.696 0.000 0.000 0.000 4.250 0.000 0.000 0.000 0.000 0.000 -1568.518 343.604 -73.851 3.042 -60.892 398.076 731.337 -29.731 -56.385 -35.375 -633.664 0.000 0.000 0.000 0.000 0.000 0.000 0.000 0.000 0.000 -12.562 0.000 0.511 0.000 -0.278 7.157 7.014 -0.043 0.000 -0.956 0.000 0.000 0.000 0.000 0.000 0.000 0.843 1.000 107.699 -27.363 34.119 -6.859 -71.190 protein_LG_0339
SCORE: -950.992 0.688 0.000 0.000 0.000 2.142 0.000 0.000 0.000 0.000 0.000 -1566.190 341.548 -75.322 3.013 -60.782 394.950 728.663 -35.105 -54.736 -31.611 -633.507 0.000 0.000 0.000 0.000 0.000 0.000 0.000 0.000 0.000 -10.486 0.000 -0.072 0.000 0.000 2.046 4.572 -0.196 0.000 -0.667 0.000 0.000 0.000 0.000 0.000 0.000 -4.804 1.000 105.813 -27.436 34.123 -5.364 -71.190 protein_LG_0327
SCORE: -955.206 0.716 0.000 0.000 0.000 1.490 0.000 0.000 0.000 0.000 0.000 -1568.179 340.796 -75.132 3.011 -61.113 392.747 729.522 -32.865 -55.294 -32.051 -632.351 0.000 0.000 0.000 0.000 0.000 0.000 0.000 0.000 0.000 -12.035 0.000 -0.067 0.000 0.000 2.000 4.910 -0.156 0.000 -0.788 0.000 0.000 0.000 0.000 0.000 0.000 -6.134 1.000 105.897 -27.949 34.018 -6.564 -71.190 protein_LG_0339
SCORE: -944.428 0.672 0.000 0.000 0.000 4.677 0.000 0.000 0.000 0.000 0.000 -1565.687 342.100 -75.400 3.036 -60.686 398.044 729.184 -33.814 -56.349 -32.137 -632.416 0.000 0.000 0.000 0.000 0.000 0.000 0.000 0.000 0.000 -9.641 0.000 0.083 0.000 0.000 0.711 4.115 -0.183 0.000 -0.055 0.000 0.000 0.000 0.000 0.000 0.000 -4.970 1.000 104.776 -26.812 34.141 -5.895 -71.190 protein_LG_0337
SCORE: -960.481 0.692 0.000 0.000 0.000 1.616 0.000 0.000 0.000 0.000 0.000 -1567.211 340.401 -75.046 3.005 -60.407 390.233 728.343 -33.871 -56.069 -34.096 -631.658 0.000 0.000 0.000 0.000 0.000 0.000 0.000 0.000 0.000 -12.174 0.000 0.157 0.000 0.000 0.880 4.294 -0.160 0.000 -0.061 0.000 0.000 0.000 0.000 0.000 0.000 -7.064 1.000 105.959 -27.434 33.341 -6.397 -71.190 protein_LG_0327
SCORE: -955.250 0.694 0.000 0.000 0.000 1.528 0.000 0.000 0.000 0.000 0.000 -1566.810 341.507 -74.832 3.003 -61.151 391.828 728.588 -34.143 -55.224 -31.115 -633.526 0.000 0.000 0.000 0.000 0.000 0.000 0.000 0.000 0.000 -11.175 0.000 0.022 0.000 0.000 0.732 4.508 -0.197 0.000 -0.128 0.000 0.000 0.000 0.000 0.000 0.000 -6.239 1.000 106.366 -27.738 34.024 -6.365 -71.190 protein_LG_0343
SCORE: -955.648 0.666 0.000 0.000 0.000 1.313 0.000 0.000 0.000 0.000 0.000 -1567.189 340.774 -75.059 3.012 -60.967 391.861 729.249 -33.653 -55.206 -32.542 -632.797 0.000 0.000 0.000 0.000 0.000 0.000 0.000 0.000 0.000 -10.550 0.000 -0.362 0.000 0.000 1.275 4.444 -0.177 0.000 -1.551 0.000 0.000 0.000 0.000 0.000 0.000 -6.922 1.000 106.525 -27.385 34.021 -6.412 -71.190 protein_LG_0353
SCORE: -958.169 0.718 0.000 0.000 0.000 1.498 0.000 0.000 0.000 0.000 0.000 -1567.805 341.854 -75.106 3.027 -60.715 392.153 727.494 -34.536 -55.420 -32.193 -632.707 0.000 0.000 0.000 0.000 0.000 0.000 0.000 0.000 0.000 -10.939 0.000 -0.167 0.000 0.000 1.018 3.443 -0.159 0.000 -0.467 0.000 0.000 0.000 0.000 0.000 0.000 -7.273 1.000 105.587 -27.741 34.146 -6.516 -71.190 protein_LG_0344
SCORE: -957.441 0.704 0.000 0.000 0.000 1.217 0.000 0.000 0.000 0.000 0.000 -1567.553 342.010 -75.681 3.026 -61.056 391.041 729.453 -33.140 -55.502 -33.515 -632.683 0.000 0.000 0.000 0.000 0.000 0.000 0.000 0.000 0.000 -11.503 0.000 -0.079 0.000 -0.219 1.054 5.658 -0.150 0.000 -1.285 0.000 0.000 0.000 0.000 0.000 0.000 -6.524 1.000 106.057 -27.444 34.139 -6.620 -71.190 protein_LG_0330
SCORE: -960.657 0.732 0.000 0.000 0.000 1.470 0.000 0.000 0.000 0.000 0.000 -1569.048 339.894 -76.187 3.007 -60.946 392.295 729.653 -33.806 -55.708 -33.783 -633.366 0.000 0.000 0.000 0.000 0.000 0.000 0.000 0.000 0.000 -11.826 0.000 -0.564 0.000 0.000 1.548 4.891 -0.161 0.000 -1.498 0.000 0.000 0.000 0.000 0.000 0.000 -7.609 1.000 107.097 -27.512 34.136 -6.664 -71.190 protein_LG_0346
SCORE: -954.349 0.744 0.000 0.000 0.000 1.408 0.000 0.000 0.000 0.000 0.000 -1568.186 342.122 -75.136 3.020 -60.795 391.809 728.857 -33.263 -55.318 -30.998 -632.582 0.000 0.000 0.000 0.000 0.000 0.000 0.000 0.000 0.000 -11.356 0.000 -0.108 0.000 0.000 1.318 4.513 -0.150 0.000 -0.054 0.000 0.000 0.000 0.000 0.000 0.000 -5.837 1.000 105.999 -27.623 34.148 -6.619 -71.190 protein_LG_0349
SCORE: -955.690 0.760 0.000 0.000 0.000 1.432 0.000 0.000 0.000 0.000 0.000 -1566.622 341.561 -75.119 3.017 -61.168 390.901 728.244 -33.366 -55.869 -31.344 -632.490 0.000 0.000 0.000 0.000 0.000 0.000 0.000 0.000 0.000 -11.112 0.000 -0.082 0.000 0.000 0.698 4.611 -0.198 0.000 -0.131 0.000 0.000 0.000 0.000 0.000 0.000 -6.214 1.000 105.965 -27.601 34.033 -6.072 -71.190 protein_LG_0329
SCORE: -951.208 0.654 0.000 0.000 0.000 1.688 0.000 0.000 0.000 0.000 0.000 -1567.387 341.600 -74.163 3.023 -60.852 393.374 730.506 -33.034 -55.207 -31.262 -633.854 0.000 0.000 0.000 0.000 0.000 0.000 0.000 0.000 0.000 -11.413 0.000 0.199 0.000 -0.240 2.644 5.705 -0.515 0.000 -0.127 0.000 0.000 0.000 0.000 0.000 0.000 -3.746 1.000 105.342 -27.517 34.001 -6.276 -71.190 protein_LG_0364
SCORE: -957.615 0.672 0.000 0.000 0.000 1.298 0.000 0.000 0.000 0.000 0.000 -1567.606 340.710 -75.341 3.036 -60.677 391.362 728.602 -33.837 -55.164 -32.965 -632.622 0.000 0.000 0.000 0.000 0.000 0.000 0.000 0.000 0.000 -11.388 0.000 -0.284 0.000 0.000 1.634 4.593 -0.164 0.000 -1.697 0.000 0.000 0.000 0.000 0.000 0.000 -7.306 1.000 106.674 -27.514 34.137 -6.517 -71.190 protein_LG_0334
SCORE: -954.869 0.774 0.000 0.000 0.000 1.650 0.000 0.000 0.000 0.000 0.000 -1567.197 341.252 -75.077 3.013 -61.145 392.479 729.340 -33.221 -55.619 -31.449 -634.244 0.000 0.000 0.000 0.000 0.000 0.000 0.000 0.000 0.000 -10.841 0.000 0.019 0.000 0.000 1.006 4.549 -0.155 0.000 -0.059 0.000 0.000 0.000 0.000 0.000 0.000 -5.482 1.000 106.092 -27.334 33.997 -6.215 -71.190 protein_LG_0356
SCORE: -959.106 0.684 0.000 0.000 0.000 2.066 0.000 0.000 0.000 0.000 0.000 -1567.878 341.911 -75.204 3.026 -60.808 392.016 727.994 -34.524 -55.774 -32.785 -633.345 0.000 0.000 0.000 0.000 0.000 0.000 0.000 0.000 0.000 -10.896 0.000 -0.374 0.000 0.000 0.671 4.056 -0.152 0.000 -1.413 0.000 0.000 0.000 0.000 0.000 0.000 -8.108 1.000 106.143 -27.727 33.358 -6.384 -71.190 protein_LG_0353
SCORE: -955.739 0.714 0.000 0.000 0.000 1.641 0.000 0.000 0.000 0.000 0.000 -1567.574 340.580 -75.210 3.020 -60.890 392.749 728.971 -34.425 -55.293 -33.024 -632.497 0.000 0.000 0.000 0.000 0.000 0.000 0.000 0.000 0.000 -10.968 0.000 -0.329 0.000 0.000 1.326 4.286 -0.152 0.000 -1.694 0.000 0.000 0.000 0.000 0.000 0.000 -7.531 1.000 106.502 -26.955 34.144 -6.287 -71.190 protein_LG_0335
SCORE: -956.586 0.752 0.000 0.000 0.000 1.408 0.000 0.000 0.000 0.000 0.000 -1568.844 341.686 -75.089 3.049 -61.213 391.970 730.803 -33.086 -55.650 -33.032 -633.154 0.000 0.000 0.000 0.000 0.000 0.000 0.000 0.000 0.000 -12.010 0.000 -0.725 0.000 -0.258 0.960 6.026 -0.169 0.000 -1.887 0.000 0.000 0.000 0.000 0.000 0.000 -8.062 1.000 105.852 -27.757 34.079 -6.416 -71.190 protein_LG_0361
SCORE: -956.141 0.680 0.000 0.000 0.000 2.010 0.000 0.000 0.000 0.000 0.000 -1568.855 340.365 -74.475 3.017 -60.039 394.190 730.970 -32.871 -55.702 -33.335 -635.165 0.000 0.000 0.000 0.000 0.000 0.000 0.000 0.000 0.000 -13.436 0.000 -0.065 0.000 -0.218 3.796 6.763 -0.183 0.000 -2.252 0.000 0.000 0.000 0.000 0.000 0.000 -5.595 1.000 104.296 -27.071 34.000 -6.285 -71.190 protein_LG_0361
SCORE: -955.699 0.792 0.000 0.000 0.000 1.436 0.000 0.000 0.000 0.000 0.000 -1566.290 341.906 -75.038 3.021 -60.949 391.576 729.233 -32.944 -55.724 -33.490 -632.094 0.000 0.000 0.000 0.000 0.000 0.000 0.000 0.000 0.000 -10.324 0.000 -0.316 0.000 0.000 0.963 5.016 -0.210 0.000 -2.817 0.000 0.000 0.000 0.000 0.000 0.000 -7.688 1.000 104.874 -27.600 33.995 -6.421 -71.190 protein_LG_0352
SCORE: -947.180 0.722 0.000 0.000 0.000 1.413 0.000 0.000 0.000 0.000 0.000 -1567.014 338.550 -74.530 3.008 -61.069 398.115 729.293 -32.514 -55.386 -31.158 -632.133 0.000 0.000 0.000 0.000 0.000 0.000 0.000 0.000 0.000 -11.295 0.000 0.084 0.000 0.000 4.904 4.769 -0.161 0.000 -0.120 0.000 0.000 0.000 0.000 0.000 0.000 -1.819 1.000 107.019 -27.330 34.157 -6.413 -71.190 protein_LG_0364
SCORE: -955.885 0.712 0.000 0.000 0.000 1.749 0.000 0.000 0.000 0.000 0.000 -1567.498 341.021 -74.651 3.010 -61.079 391.611 728.891 -33.256 -55.374 -31.286 -633.379 0.000 0.000 0.000 0.000 0.000 0.000 0.000 0.000 0.000 -11.445 0.000 0.138 0.000 0.000 1.277 4.428 -0.151 0.000 -0.059 0.000 0.000 0.000 0.000 0.000 0.000 -5.812 1.000 105.648 -27.704 34.006 -6.405 -71.190 protein_LG_0360
SCORE: -956.753 0.698 0.000 0.000 0.000 1.911 0.000 0.000 0.000 0.000 0.000 -1566.302 342.926 -75.570 3.040 -60.406 392.202 727.454 -34.521 -55.241 -34.156 -632.965 0.000 0.000 0.000 0.000 0.000 0.000 0.000 0.000 0.000 -10.073 0.000 0.009 0.000 0.000 0.728 3.515 -0.173 0.000 -0.056 0.000 0.000 0.000 0.000 0.000 0.000 -6.049 1.000 106.393 -27.209 33.428 -6.548 -71.190 protein_LG_0329
SCORE: -952.269 0.824 0.000 0.000 0.000 1.226 0.000 0.000 0.000 0.000 0.000 -1567.956 339.930 -73.823 3.026 -60.465 394.640 727.783 -32.274 -55.075 -32.516 -632.536 0.000 0.000 0.000 0.000 0.000 0.000 0.000 0.000 0.000 -12.451 0.000 0.003 0.000 0.000 3.080 5.799 -0.190 0.000 -1.646 0.000 0.000 0.000 0.000 0.000 0.000 -5.405 1.000 106.253 -27.236 34.168 -6.225 -71.190 protein_LG_0330
SCORE: -955.475 0.714 0.000 0.000 0.000 1.746 0.000 0.000 0.000 0.000 0.000 -1567.910 341.110 -74.977 3.012 -60.850 392.982 729.565 -33.649 -56.040 -31.338 -634.021 0.000 0.000 0.000 0.000 0.000 0.000 0.000 0.000 0.000 -11.576 0.000 0.150 0.000 0.000 1.549 5.057 -0.200 0.000 -0.132 0.000 0.000 0.000 0.000 0.000 0.000 -5.152 1.000 105.686 -27.375 33.999 -6.223 -71.190 protein_LG_0365
SCORE: -954.532 0.752 0.000 0.000 0.000 1.295 0.000 0.000 0.000 0.000 0.000 -1567.464 342.589 -75.306 3.010 -60.721 392.108 729.202 -33.048 -55.073 -32.628 -632.807 0.000 0.000 0.000 0.000 0.000 0.000 0.000 0.000 0.000 -10.152 0.000 -0.358 0.000 0.000 1.052 4.465 -0.162 0.000 -1.551 0.000 0.000 0.000 0.000 0.000 0.000 -6.705 1.000 105.616 -27.767 34.002 -6.349 -71.190 protein_LG_0325
SCORE: -958.130 0.732 0.000 0.000 0.000 1.401 0.000 0.000 0.000 0.000 0.000 -1567.401 340.969 -75.333 3.015 -60.618 392.423 729.273 -33.591 -55.438 -33.983 -633.428 0.000 0.000 0.000 0.000 0.000 0.000 0.000 0.000 0.000 -12.152 0.000 -0.049 0.000 0.000 2.360 4.561 -0.130 0.000 -0.062 0.000 0.000 0.000 0.000 0.000 0.000 -5.472 1.000 105.866 -27.160 33.327 -6.262 -71.190 protein_LG_0355
SCORE: -945.820 0.784 0.000 0.000 0.000 1.877 0.000 0.000 0.000 0.000 0.000 -1571.502 341.993 -74.360 3.025 -60.629 396.032 731.654 -31.011 -55.017 -31.908 -632.313 0.000 0.000 0.000 0.000 0.000 0.000 0.000 0.000 0.000 -13.431 0.000 0.306 0.000 -0.264 2.963 5.477 -0.272 0.000 -0.503 0.000 0.000 0.000 0.000 0.000 0.000 -5.724 1.000 105.893 -26.706 34.206 -5.862 -71.190 protein_LG_0374
SCORE: -965.154 0.650 0.000 0.000 0.000 1.831 0.000 0.000 0.000 0.000 0.000 -1567.046 338.599 -75.823 3.012 -60.551 390.293 729.380 -33.875 -56.154 -35.842 -632.865 0.000 0.000 0.000 0.000 0.000 0.000 0.000 0.000 0.000 -11.881 0.000 -0.480 0.000 0.000 0.804 4.984 -0.156 0.000 -1.476 0.000 0.000 0.000 0.000 0.000 0.000 -8.204 1.000 105.479 -27.318 33.347 -6.431 -71.190 protein_LG_0351
SCORE: -951.308 0.776 0.000 0.000 0.000 2.162 0.000 0.000 0.000 0.000 0.000 -1565.581 341.986 -75.211 2.997 -61.011 394.243 727.259 -33.459 -55.358 -31.899 -633.116 0.000 0.000 0.000 0.000 0.000 0.000 0.000 0.000 0.000 -9.880 0.000 -0.375 0.000 0.000 1.168 3.678 -0.195 0.000 -1.582 0.000 0.000 0.000 0.000 0.000 0.000 -7.186 1.000 106.102 -27.207 34.178 -6.203 -71.190 protein_LG_0350
SCORE: -956.884 0.818 0.000 0.000 0.000 1.946 0.000 0.000 0.000 0.000 0.000 -1567.057 340.668 -75.129 3.020 -60.941 392.874 728.579 -32.995 -55.392 -34.481 -632.676 0.000 0.000 0.000 0.000 0.000 0.000 0.000 0.000 0.000 -12.146 0.000 -0.263 0.000 0.000 1.680 4.958 -0.303 0.000 -1.119 0.000 0.000 0.000 0.000 0.000 0.000 -7.193 1.000 106.229 -27.265 33.323 -6.396 -71.190 protein_LG_0347
SCORE: -951.635 0.710 0.000 0.000 0.000 1.584 0.000 0.000 0.000 0.000 0.000 -1568.954 342.119 -74.732 3.023 -61.475 393.019 730.265 -32.585 -55.086 -33.308 -631.712 0.000 0.000 0.000 0.000 0.000 0.000 0.000 0.000 0.000 -12.414 0.000 -0.049 0.000 0.000 1.893 5.378 -0.225 0.000 -0.851 0.000 0.000 0.000 0.000 0.000 0.000 -6.268 1.000 106.607 -27.099 34.144 -6.254 -71.190 protein_LG_0380
SCORE: -954.550 0.768 0.000 0.000 0.000 1.741 0.000 0.000 0.000 0.000 0.000 -1566.842 341.691 -74.999 3.037 -60.848 393.615 728.989 -33.437 -55.722 -33.166 -633.754 0.000 0.000 0.000 0.000 0.000 0.000 0.000 0.000 0.000 -11.331 0.000 -0.282 0.000 0.000 2.428 5.577 -0.593 0.000 -1.330 0.000 0.000 0.000 0.000 0.000 0.000 -5.531 1.000 105.826 -27.293 34.038 -6.235 -71.190 protein_LG_0366
SCORE: -947.448 0.784 0.000 0.000 0.000 4.671 0.000 0.000 0.000 0.000 0.000 -1568.787 340.818 -75.593 3.021 -60.468 397.709 729.859 -33.597 -56.165 -32.151 -631.612 0.000 0.000 0.000 0.000 0.000 0.000 0.000 0.000 0.000 -13.185 0.000 -0.046 0.000 0.000 0.909 5.316 -0.180 0.000 -0.060 0.000 0.000 0.000 0.000 0.000 0.000 -7.246 1.000 105.480 -27.366 34.130 -6.206 -71.190 protein_LG_0354
SCORE: -958.580 0.664 0.000 0.000 0.000 1.380 0.000 0.000 0.000 0.000 0.000 -1566.890 339.575 -74.293 3.013 -60.475 391.324 728.573 -33.130 -54.987 -33.701 -632.421 0.000 0.000 0.000 0.000 0.000 0.000 0.000 0.000 0.000 -12.333 0.000 0.039 0.000 0.000 2.141 5.358 -0.146 0.000 -0.078 0.000 0.000 0.000 0.000 0.000 0.000 -5.019 1.000 106.989 -27.369 31.590 -6.567 -71.190 protein_LG_0333
SCORE: -957.714 0.748 0.000 0.000 0.000 1.233 0.000 0.000 0.000 0.000 0.000 -1566.974 341.487 -75.158 3.018 -60.738 392.125 728.364 -34.162 -54.999 -33.653 -633.670 0.000 0.000 0.000 0.000 0.000 0.000 0.000 0.000 0.000 -10.365 0.000 -0.582 0.000 0.000 1.118 4.232 -0.198 0.000 -2.656 0.000 0.000 0.000 0.000 0.000 0.000 -8.450 1.000 106.013 -27.623 34.128 -5.915 -71.190 protein_LG_0383
SCORE: -958.207 0.650 0.000 0.000 0.000 2.136 0.000 0.000 0.000 0.000 0.000 -1567.643 341.859 -75.234 3.019 -61.066 390.692 729.154 -33.494 -56.258 -32.890 -632.205 0.000 0.000 0.000 0.000 0.000 0.000 0.000 0.000 0.000 -12.058 0.000 -0.393 0.000 0.000 1.127 4.753 -0.141 0.000 -1.375 0.000 0.000 0.000 0.000 0.000 0.000 -8.087 1.000 105.728 -27.609 33.276 -6.480 -71.190 protein_LG_0360
SCORE: -957.544 0.670 0.000 0.000 0.000 1.652 0.000 0.000 0.000 0.000 0.000 -1567.386 341.381 -74.889 3.013 -61.054 390.825 728.087 -33.377 -55.365 -31.368 -634.176 0.000 0.000 0.000 0.000 0.000 0.000 0.000 0.000 0.000 -11.522 0.000 0.044 0.000 0.000 0.555 4.195 -0.173 0.000 -0.058 0.000 0.000 0.000 0.000 0.000 0.000 -6.960 1.000 105.839 -27.669 34.017 -5.883 -71.190 protein_LG_0359
SCORE: -951.235 0.802 0.000 0.000 0.000 1.763 0.000 0.000 0.000 0.000 0.000 -1566.554 341.179 -74.708 3.004 -61.034 393.574 728.573 -33.652 -55.260 -30.841 -632.150 0.000 0.000 0.000 0.000 0.000 0.000 0.000 0.000 0.000 -9.937 0.000 0.065 0.000 0.000 0.985 3.906 -0.158 0.000 -0.619 0.000 0.000 0.000 0.000 0.000 0.000 -5.757 1.000 106.373 -27.872 34.133 -6.573 -71.190 protein_LG_0366
SCORE: -962.863 0.720 0.000 0.000 0.000 1.463 0.000 0.000 0.000 0.000 0.000 -1566.225 339.069 -75.835 3.007 -60.460 388.956 728.341 -33.258 -55.262 -35.128 -633.564 0.000 0.000 0.000 0.000 0.000 0.000 0.000 0.000 0.000 -10.700 0.000 -0.466 0.000 0.000 1.329 3.933 -0.163 0.000 -1.661 0.000 0.000 0.000 0.000 0.000 0.000 -7.727 1.000 106.684 -27.339 34.179 -6.303 -71.190 protein_LG_0341
SCORE: -955.415 0.730 0.000 0.000 0.000 1.231 0.000 0.000 0.000 0.000 0.000 -1567.787 340.616 -75.258 3.017 -61.054 393.179 729.056 -33.304 -55.043 -32.963 -632.763 0.000 0.000 0.000 0.000 0.000 0.000 0.000 0.000 0.000 -11.310 0.000 -0.367 0.000 0.000 1.588 4.741 -0.183 0.000 -1.622 0.000 0.000 0.000 0.000 0.000 0.000 -7.153 1.000 105.996 -27.188 34.052 -6.013 -71.190 protein_LG_0364
SCORE: -951.971 0.690 0.000 0.000 0.000 2.279 0.000 0.000 0.000 0.000 0.000 -1566.770 341.787 -75.499 3.008 -60.858 394.970 729.036 -33.793 -55.205 -32.529 -633.295 0.000 0.000 0.000 0.000 0.000 0.000 0.000 0.000 0.000 -11.659 0.000 -0.247 0.000 0.000 2.899 4.845 -0.145 0.000 -1.253 0.000 0.000 0.000 0.000 0.000 0.000 -5.561 1.000 106.297 -27.317 33.271 -6.163 -71.190 protein_LG_0368
SCORE: -959.424 0.718 0.000 0.000 0.000 1.267 0.000 0.000 0.000 0.000 0.000 -1566.238 338.686 -75.534 3.023 -61.191 391.157 727.863 -32.779 -56.517 -32.121 -632.893 0.000 0.000 0.000 0.000 0.000 0.000 0.000 0.000 0.000 -11.325 0.000 -0.267 0.000 0.000 0.842 4.320 -0.157 0.000 -0.054 0.000 0.000 0.000 0.000 0.000 0.000 -6.642 1.000 106.656 -27.197 34.192 -6.607 -71.190 protein_LG_0357
SCORE: -956.012 0.824 0.000 0.000 0.000 1.372 0.000 0.000 0.000 0.000 0.000 -1567.100 340.577 -74.935 3.029 -61.042 391.386 728.119 -33.470 -55.441 -31.261 -633.062 0.000 0.000 0.000 0.000 0.000 0.000 0.000 0.000 0.000 -11.757 0.000 0.004 0.000 0.000 1.391 4.279 -0.148 0.000 -0.058 0.000 0.000 0.000 0.000 0.000 0.000 -6.289 1.000 106.186 -27.089 34.143 -6.236 -71.190 protein_LG_0371
SCORE: -958.448 0.702 0.000 0.000 0.000 1.636 0.000 0.000 0.000 0.000 0.000 -1567.172 341.111 -75.761 3.017 -60.753 391.389 727.486 -33.445 -56.097 -32.986 -633.209 0.000 0.000 0.000 0.000 0.000 0.000 0.000 0.000 0.000 -10.813 0.000 -0.372 0.000 0.000 0.895 3.890 -0.174 0.000 -1.009 0.000 0.000 0.000 0.000 0.000 0.000 -7.583 1.000 107.070 -27.226 34.175 -6.490 -71.190 protein_LG_0367
SCORE: -957.648 0.798 0.000 0.000 0.000 1.211 0.000 0.000 0.000 0.000 0.000 -1569.066 340.288 -75.072 3.021 -60.467 392.115 730.116 -33.268 -55.920 -32.805 -632.424 0.000 0.000 0.000 0.000 0.000 0.000 0.000 0.000 0.000 -12.483 0.000 -0.009 0.000 0.000 1.638 5.647 -0.381 0.000 -0.666 0.000 0.000 0.000 0.000 0.000 0.000 -6.253 1.000 105.530 -27.326 34.151 -6.541 -71.190 protein_LG_0326
SCORE: -961.764 0.632 0.000 0.000 0.000 1.466 0.000 0.000 0.000 0.000 0.000 -1567.154 339.769 -75.722 3.003 -60.325 389.864 729.171 -33.506 -55.211 -35.365 -632.180 0.000 0.000 0.000 0.000 0.000 0.000 0.000 0.000 0.000 -12.131 0.000 -0.370 0.000 0.000 1.007 4.737 -0.137 0.000 -1.714 0.000 0.000 0.000 0.000 0.000 0.000 -8.608 1.000 105.859 -27.374 33.357 -6.226 -71.190 protein_LG_0363
SCORE: -956.697 0.752 0.000 0.000 0.000 0.967 0.000 0.000 0.000 0.000 0.000 -1566.883 341.328 -75.114 3.019 -60.953 392.088 728.324 -33.746 -55.309 -31.370 -633.948 0.000 0.000 0.000 0.000 0.000 0.000 0.000 0.000 0.000 -10.934 0.000 -0.379 0.000 0.000 0.934 4.021 -0.168 0.000 -1.298 0.000 0.000 0.000 0.000 0.000 0.000 -7.824 1.000 105.931 -27.638 33.993 -6.195 -71.190 protein_LG_0370
SCORE: -954.087 0.736 0.000 0.000 0.000 2.543 0.000 0.000 0.000 0.000 0.000 -1567.357 339.498 -74.936 2.993 -60.768 393.682 728.006 -34.627 -55.142 -31.658 -630.969 0.000 0.000 0.000 0.000 0.000 0.000 0.000 0.000 0.000 -11.538 0.000 -0.075 0.000 0.000 1.653 4.249 -0.221 0.000 -0.048 0.000 0.000 0.000 0.000 0.000 0.000 -5.978 1.000 105.527 -27.377 34.147 -6.459 -71.190 protein_LG_0348
SCORE: -956.664 0.718 0.000 0.000 0.000 1.457 0.000 0.000 0.000 0.000 0.000 -1566.948 340.230 -75.179 3.012 -60.907 391.800 729.190 -34.281 -55.481 -31.684 -632.885 0.000 0.000 0.000 0.000 0.000 0.000 0.000 0.000 0.000 -10.622 0.000 -0.311 0.000 0.000 0.817 4.062 -0.197 0.000 -1.495 0.000 0.000 0.000 0.000 0.000 0.000 -7.746 1.000 105.581 -27.527 34.144 -5.995 -71.190 protein_LG_0373
SCORE: -948.046 0.760 0.000 0.000 0.000 1.852 0.000 0.000 0.000 0.000 0.000 -1566.922 343.216 -74.746 3.011 -60.692 394.914 726.727 -33.978 -55.407 -30.676 -631.207 0.000 0.000 0.000 0.000 0.000 0.000 0.000 0.000 0.000 -10.503 0.000 -0.015 0.000 0.000 1.353 3.335 -0.127 0.000 -0.054 0.000 0.000 0.000 0.000 0.000 0.000 -6.011 1.000 106.586 -27.358 34.191 -6.368 -71.190 protein_LG_0338
SCORE: -957.223 0.694 0.000 0.000 0.000 1.403 0.000 0.000 0.000 0.000 0.000 -1566.735 341.811 -75.993 3.008 -60.842 391.742 728.351 -33.933 -55.124 -33.971 -632.486 0.000 0.000 0.000 0.000 0.000 0.000 0.000 0.000 0.000 -10.987 0.000 -0.388 0.000 0.000 1.202 4.351 -0.179 0.000 -1.707 0.000 0.000 0.000 0.000 0.000 0.000 -7.708 1.000 106.694 -27.602 34.148 -6.503 -71.190 protein_LG_0376
SCORE: -960.602 0.672 0.000 0.000 0.000 0.944 0.000 0.000 0.000 0.000 0.000 -1566.252 339.820 -74.838 3.026 -60.408 389.741 728.219 -33.629 -55.707 -33.211 -631.470 0.000 0.000 0.000 0.000 0.000 0.000 0.000 0.000 0.000 -11.580 0.000 -0.111 0.000 0.000 1.397 4.372 -0.153 0.000 -0.058 0.000 0.000 0.000 0.000 0.000 0.000 -6.133 1.000 105.044 -27.429 33.272 -6.536 -71.190 protein_LG_0356
SCORE: -954.086 0.720 0.000 0.000 0.000 1.121 0.000 0.000 0.000 0.000 0.000 -1567.353 341.302 -74.956 3.019 -60.718 393.868 729.146 -34.385 -55.060 -33.091 -632.658 0.000 0.000 0.000 0.000 0.000 0.000 0.000 0.000 0.000 -10.502 0.000 -0.516 0.000 0.000 2.066 4.512 -0.191 0.000 -1.997 0.000 0.000 0.000 0.000 0.000 0.000 -6.628 1.000 106.048 -27.482 34.120 -5.817 -71.190 protein_LG_0367
SCORE: -955.950 0.710 0.000 0.000 0.000 1.646 0.001 0.000 0.000 0.000 0.000 -1567.990 342.609 -75.068 3.031 -61.251 393.390 730.143 -34.639 -55.546 -32.616 -633.815 0.000 0.000 0.000 0.000 0.000 0.000 0.000 0.000 0.000 -12.006 0.000 -0.527 0.000 0.000 1.948 5.738 -1.545 0.000 -1.598 0.000 0.000 0.000 0.000 0.000 0.000 -7.990 1.000 105.057 -27.286 33.999 -6.426 -71.190 protein_LG_0388
SCORE: -959.619 0.664 0.000 0.000 0.000 1.840 0.000 0.000 0.000 0.000 0.000 -1566.099 340.078 -75.326 3.007 -60.513 389.915 728.241 -34.377 -54.790 -34.108 -632.646 0.000 0.000 0.000 0.000 0.000 0.000 0.000 0.000 0.000 -10.612 0.000 0.097 0.000 0.000 1.461 3.924 -0.148 0.000 -0.055 0.000 0.000 0.000 0.000 0.000 0.000 -5.332 1.000 106.543 -27.204 33.168 -6.158 -71.190 protein_LG_0360
SCORE: -954.926 0.768 0.000 0.000 0.000 2.062 0.000 0.000 0.000 0.000 0.000 -1567.098 336.824 -74.542 3.007 -60.470 397.031 727.824 -32.798 -54.812 -31.529 -633.550 0.000 0.000 0.000 0.000 0.000 0.000 0.000 0.000 0.000 -11.510 0.000 0.037 0.000 0.000 4.531 4.718 -0.157 0.000 -0.190 0.000 0.000 0.000 0.000 0.000 0.000 -2.571 1.000 106.184 -27.334 31.559 -6.095 -71.190 protein_LG_0382
SCORE: -956.698 0.722 0.000 0.000 0.000 1.325 0.000 0.000 0.000 0.000 0.000 -1567.405 340.795 -75.350 3.012 -60.858 391.672 729.666 -32.771 -55.910 -32.823 -632.534 0.000 0.000 0.000 0.000 0.000 0.000 0.000 0.000 0.000 -12.710 0.000 -0.025 0.000 0.000 1.748 5.443 -0.134 0.000 -0.133 0.000 0.000 0.000 0.000 0.000 0.000 -5.812 1.000 105.650 -27.422 34.130 -6.686 -71.190 protein_LG_0372
SCORE: -950.891 0.776 0.000 0.000 0.000 1.382 0.000 0.000 0.000 0.000 0.000 -1566.056 341.724 -74.967 3.014 -61.078 392.933 728.881 -33.167 -54.782 -30.550 -634.052 0.000 0.000 0.000 0.000 0.000 0.000 0.000 0.000 0.000 -9.602 0.000 0.022 0.000 0.000 0.510 3.813 -0.170 0.000 -0.129 0.000 0.000 0.000 0.000 0.000 0.000 -5.556 1.000 106.080 -27.078 34.022 -6.006 -71.190 protein_LG_0373
SCORE: -958.165 0.722 0.000 0.000 0.000 1.442 0.000 0.000 0.000 0.000 0.000 -1566.752 341.299 -75.460 3.013 -61.055 391.737 728.784 -33.996 -56.008 -32.661 -633.934 0.000 0.000 0.000 0.000 0.000 0.000 0.000 0.000 0.000 -10.792 0.000 -0.378 0.000 0.000 1.210 4.688 -0.168 0.000 -1.393 0.000 0.000 0.000 0.000 0.000 0.000 -6.833 1.000 106.372 -27.460 34.028 -6.326 -71.190 protein_LG_0379
SCORE: -954.990 0.782 0.000 0.000 0.000 1.108 0.000 0.000 0.000 0.000 0.000 -1567.282 339.698 -75.303 3.028 -60.223 391.970 729.012 -32.609 -55.549 -33.172 -631.718 0.000 0.000 0.000 0.000 0.000 0.000 0.000 0.000 0.000 -11.869 0.000 -0.101 0.000 0.000 1.889 4.553 -0.156 0.000 -0.094 0.000 0.000 0.000 0.000 0.000 0.000 -5.778 1.000 106.606 -27.271 34.144 -6.239 -71.190 protein_LG_0384
SCORE: -951.440 0.710 0.000 0.000 0.000 1.781 0.000 0.000 0.000 0.000 0.000 -1567.000 342.340 -74.831 2.997 -60.722 394.392 728.537 -33.219 -55.824 -30.715 -633.391 0.000 0.000 0.000 0.000 0.000 0.000 0.000 0.000 0.000 -11.033 0.000 -0.149 0.000 0.000 1.748 5.026 -0.166 0.000 -0.057 0.000 0.000 0.000 0.000 0.000 0.000 -4.630 1.000 105.421 -27.628 34.158 -6.547 -71.190 protein_LG_0362
SCORE: -956.463 0.756 0.000 0.000 0.000 0.886 0.000 0.000 0.000 0.000 0.000 -1569.429 340.359 -75.714 3.009 -60.768 392.530 729.683 -32.851 -55.373 -32.805 -631.355 0.000 0.000 0.000 0.000 0.000 0.000 0.000 0.000 0.000 -12.496 0.000 -0.169 0.000 0.000 1.254 5.220 -0.173 0.000 -0.655 0.000 0.000 0.000 0.000 0.000 0.000 -7.018 1.000 106.311 -27.548 34.131 -6.339 -71.190 protein_LG_0377
SCORE: -951.774 0.738 0.000 0.000 0.000 1.013 0.000 0.000 0.000 0.000 0.000 -1567.566 339.577 -74.866 3.016 -60.788 394.420 729.188 -32.935 -55.161 -31.383 -631.949 0.000 0.000 0.000 0.000 0.000 0.000 0.000 0.000 0.000 -12.025 0.000 -0.028 0.000 0.000 2.599 4.944 -0.147 0.000 -0.061 0.000 0.000 0.000 0.000 0.000 0.000 -4.719 1.000 106.634 -27.443 34.152 -6.493 -71.190 protein_LG_0385
SCORE: -958.471 0.768 0.000 0.000 0.000 1.362 0.000 0.000 0.000 0.000 0.000 -1567.581 341.318 -76.278 3.012 -60.663 390.993 728.948 -33.415 -55.329 -34.603 -631.981 0.000 0.000 0.000 0.000 0.000 0.000 0.000 0.000 0.000 -10.927 0.000 -0.450 0.000 0.000 1.051 4.144 -0.187 0.000 -1.652 0.000 0.000 0.000 0.000 0.000 0.000 -8.023 1.000 106.722 -27.394 34.132 -6.522 -71.190 protein_LG_0387
SCORE: -953.974 0.750 0.000 0.000 0.000 1.323 0.000 0.000 0.000 0.000 0.000 -1568.491 342.018 -74.731 3.015 -61.084 393.194 730.680 -33.019 -55.568 -33.491 -633.430 0.000 0.000 0.000 0.000 0.000 0.000 0.000 0.000 0.000 -11.517 0.000 -0.181 0.000 0.000 1.785 5.480 -0.211 0.000 -2.291 0.000 0.000 0.000 0.000 0.000 0.000 -6.935 1.000 106.192 -27.465 34.050 -5.978 -71.190 protein_LG_0400
SCORE: -955.376 0.762 0.000 0.000 0.000 1.424 0.000 0.000 0.000 0.000 0.000 -1569.420 340.219 -75.073 3.015 -60.463 393.106 729.955 -33.352 -55.172 -32.743 -632.552 0.000 0.000 0.000 0.000 0.000 0.000 0.000 0.000 0.000 -12.326 0.000 0.045 0.000 0.000 1.186 4.990 -0.167 0.000 -0.524 0.000 0.000 0.000 0.000 0.000 0.000 -6.796 1.000 106.457 -27.610 34.143 -6.118 -71.190 protein_LG_0386
SCORE: -959.064 0.732 0.000 0.000 0.000 1.531 0.000 0.000 0.000 0.000 0.000 -1566.584 341.950 -76.136 3.013 -61.067 391.216 728.475 -34.140 -55.649 -34.054 -632.613 0.000 0.000 0.000 0.000 0.000 0.000 0.000 0.000 0.000 -10.829 0.000 -0.401 0.000 0.000 1.256 4.206 -0.173 0.000 -1.607 0.000 0.000 0.000 0.000 0.000 0.000 -7.550 1.000 106.110 -27.412 34.149 -6.663 -71.190 protein_LG_0369
SCORE: -951.449 0.714 0.000 0.000 0.000 1.523 0.000 0.000 0.000 0.000 0.000 -1567.313 340.795 -75.074 3.007 -60.793 392.817 729.545 -32.404 -55.344 -31.451 -632.695 0.000 0.000 0.000 0.000 0.000 0.000 0.000 0.000 0.000 -10.582 0.000 -0.087 0.000 0.000 1.407 4.225 -0.153 0.000 -0.130 0.000 0.000 0.000 0.000 0.000 0.000 -5.320 1.000 106.755 -27.516 34.133 -6.244 -71.190 protein_LG_0393
SCORE: -952.572 0.762 0.000 0.000 0.000 1.414 0.000 0.000 0.000 0.000 0.000 -1566.141 340.660 -75.768 3.014 -60.781 393.557 729.238 -33.674 -55.258 -32.664 -632.489 0.000 0.000 0.000 0.000 0.000 0.000 0.000 0.000 0.000 -10.307 0.000 -0.326 0.000 0.000 1.795 4.507 -0.173 0.000 -1.613 0.000 0.000 0.000 0.000 0.000 0.000 -6.116 1.000 106.705 -27.310 34.140 -6.024 -71.190 protein_LG_0391
SCORE: -956.522 0.700 0.000 0.000 0.000 0.953 0.000 0.000 0.000 0.000 0.000 -1568.705 341.436 -74.925 3.023 -60.788 392.311 729.902 -34.452 -55.478 -32.888 -632.015 0.000 0.000 0.000 0.000 0.000 0.000 0.000 0.000 0.000 -12.848 0.000 -0.019 0.000 0.000 1.704 5.304 -0.596 0.000 -1.534 0.000 0.000 0.000 0.000 0.000 0.000 -7.988 1.000 106.065 -27.475 34.128 -6.423 -71.190 protein_LG_0381
SCORE: -954.891 0.702 0.000 0.000 0.000 1.001 0.000 0.000 0.000 0.000 0.000 -1568.240 341.481 -75.789 3.018 -60.722 393.060 729.274 -32.808 -55.147 -33.546 -631.746 0.000 0.000 0.000 0.000 0.000 0.000 0.000 0.000 0.000 -11.920 0.000 -0.448 0.000 0.000 1.948 4.395 -0.152 0.000 -1.217 0.000 0.000 0.000 0.000 0.000 0.000 -7.395 1.000 106.131 -27.522 34.180 -6.324 -71.190 protein_LG_0355
SCORE: -954.289 0.668 0.000 0.000 0.000 2.228 0.000 0.000 0.000 0.000 0.000 -1567.093 341.814 -74.622 3.002 -60.718 394.101 727.618 -32.987 -55.693 -33.402 -633.008 0.000 0.000 0.000 0.000 0.000 0.000 0.000 0.000 0.000 -11.331 0.000 -0.234 0.000 0.000 2.019 5.243 -0.176 0.000 -1.472 0.000 0.000 0.000 0.000 0.000 0.000 -5.951 1.000 105.171 -27.379 34.166 -6.297 -71.190 protein_LG_0375
SCORE: -955.624 0.762 0.000 0.000 0.000 1.728 0.000 0.000 0.000 0.000 0.000 -1568.603 342.648 -75.522 3.025 -60.503 391.508 728.527 -32.879 -55.321 -33.623 -632.230 0.000 0.000 0.000 0.000 0.000 0.000 0.000 0.000 0.000 -11.991 0.000 -0.243 0.000 0.000 0.744 4.127 -0.140 0.000 -1.412 0.000 0.000 0.000 0.000 0.000 0.000 -8.916 1.000 106.698 -27.627 34.152 -6.413 -71.190 protein_LG_0369
SCORE: -954.067 0.774 0.000 0.000 0.000 1.463 0.000 0.000 0.000 0.000 0.000 -1566.471 341.304 -75.177 3.026 -61.064 392.896 728.131 -33.375 -55.404 -31.881 -632.165 0.000 0.000 0.000 0.000 0.000 0.000 0.000 0.000 0.000 -10.427 0.000 -0.447 0.000 0.000 1.209 3.898 -0.142 0.000 -1.437 0.000 0.000 0.000 0.000 0.000 0.000 -7.346 1.000 106.018 -27.650 34.140 -6.669 -71.190 protein_LG_0336
SCORE: -957.176 0.750 0.000 0.000 0.000 1.167 0.000 0.000 0.000 0.000 0.000 -1568.021 342.027 -75.596 3.031 -60.811 393.039 727.405 -34.301 -55.426 -32.146 -633.039 0.000 0.000 0.000 0.000 0.000 0.000 0.000 0.000 0.000 -11.066 0.000 -0.108 0.000 0.000 1.279 3.229 -0.147 0.000 -0.057 0.000 0.000 0.000 0.000 0.000 0.000 -6.870 1.000 106.372 -27.206 34.135 -6.617 -71.190 protein_LG_0393
SCORE: -957.263 0.650 0.000 0.000 0.000 1.072 0.000 0.000 0.000 0.000 0.000 -1567.432 341.646 -75.821 3.016 -60.908 391.032 728.664 -33.594 -55.209 -33.682 -631.557 0.000 0.000 0.000 0.000 0.000 0.000 0.000 0.000 0.000 -12.117 0.000 -0.307 0.000 0.000 1.396 4.736 -0.161 0.000 -1.561 0.000 0.000 0.000 0.000 0.000 0.000 -8.014 1.000 106.109 -27.268 34.138 -6.278 -71.190 protein_LG_0390
SCORE: -956.998 0.764 0.000 0.000 0.000 1.435 0.000 0.000 0.000 0.000 0.000 -1568.867 341.153 -76.286 3.027 -61.330 395.254 729.166 -33.733 -55.450 -33.691 -633.139 0.000 0.000 0.000 0.000 0.000 0.000 0.000 0.000 0.000 -12.907 0.000 -0.378 0.000 0.000 3.879 4.915 -0.162 0.000 -1.745 0.000 0.000 0.000 0.000 0.000 0.000 -6.398 1.000 105.489 -27.201 34.138 -5.773 -71.190 protein_LG_0393
SCORE: -955.651 0.718 0.000 0.000 0.000 2.038 0.000 0.000 0.000 0.000 0.000 -1567.182 340.925 -75.440 3.028 -60.932 394.465 728.815 -33.860 -56.237 -32.300 -632.083 0.000 0.000 0.000 0.000 0.000 0.000 0.000 0.000 0.000 -11.511 0.000 -0.022 0.000 0.000 1.834 4.699 -0.158 0.000 -0.055 0.000 0.000 0.000 0.000 0.000 0.000 -5.213 1.000 106.662 -27.241 31.419 -6.538 -71.190 protein_LG_0392
SCORE: -958.714 0.794 0.000 0.000 0.000 1.229 0.000 0.000 0.000 0.000 0.000 -1568.329 338.786 -75.223 3.013 -60.229 393.347 729.534 -33.857 -55.079 -34.000 -632.450 0.000 0.000 0.000 0.000 0.000 0.000 0.000 0.000 0.000 -11.836 0.000 0.084 0.000 0.000 2.683 4.526 -0.200 0.000 -0.120 0.000 0.000 0.000 0.000 0.000 0.000 -4.863 1.000 106.313 -27.580 33.338 -6.335 -71.190 protein_LG_0395
SCORE: -958.339 0.728 0.000 0.000 0.000 1.745 0.000 0.000 0.000 0.000 0.000 -1566.983 342.177 -75.098 3.007 -61.261 392.530 728.861 -34.554 -55.507 -33.972 -633.374 0.000 0.000 0.000 0.000 0.000 0.000 0.000 0.000 0.000 -10.719 0.000 -0.325 0.000 0.000 1.580 4.439 -0.198 0.000 -2.929 0.000 0.000 0.000 0.000 0.000 0.000 -8.152 1.000 104.668 -27.386 34.025 -6.028 -71.190 protein_LG_0394
SCORE: -956.709 0.720 0.000 0.000 0.000 2.054 0.000 0.000 0.000 0.000 0.000 -1566.937 341.217 -75.344 3.033 -60.742 394.591 726.824 -33.122 -55.634 -34.469 -633.720 0.000 0.000 0.000 0.000 0.000 0.000 0.000 0.000 0.000 -11.246 0.000 -0.297 0.000 0.000 1.828 4.327 -0.152 0.000 -1.535 0.000 0.000 0.000 0.000 0.000 0.000 -7.075 1.000 106.453 -27.304 34.169 -6.589 -71.190 protein_LG_0397
SCORE: -956.716 0.778 0.000 0.000 0.000 1.311 0.000 0.000 0.000 0.000 0.000 -1568.154 341.983 -75.670 3.023 -60.713 393.015 729.617 -34.349 -55.216 -34.329 -632.647 0.000 0.000 0.000 0.000 0.000 0.000 0.000 0.000 0.000 -11.574 0.000 -0.625 0.000 0.000 1.447 4.917 -0.145 0.000 -2.788 0.000 0.000 0.000 0.000 0.000 0.000 -8.767 1.000 105.670 -27.362 34.153 -5.858 -71.190 protein_LG_0358
SCORE: -960.537 0.756 0.000 0.000 0.000 1.162 0.000 0.000 0.000 0.000 0.000 -1567.865 340.896 -75.578 3.009 -60.336 391.401 729.571 -33.824 -55.569 -35.536 -630.719 0.000 0.000 0.000 0.000 0.000 0.000 0.000 0.000 0.000 -12.402 0.000 -0.067 0.000 0.000 2.068 5.021 -0.162 0.000 -1.268 0.000 0.000 0.000 0.000 0.000 0.000 -6.809 1.000 105.690 -26.666 31.543 -6.526 -71.190 protein_LG_0386
SCORE: -958.971 0.758 0.000 0.000 0.000 1.156 0.000 0.000 0.000 0.000 0.000 -1567.847 340.493 -75.812 3.014 -60.050 390.701 729.575 -33.737 -55.523 -34.621 -632.491 0.000 0.000 0.000 0.000 0.000 0.000 0.000 0.000 0.000 -12.629 0.000 -0.332 0.000 0.000 1.438 5.129 -0.191 0.000 -1.505 0.000 0.000 0.000 0.000 0.000 0.000 -8.089 1.000 106.957 -27.241 34.138 -6.491 -71.190 protein_LG_0382
SCORE: -955.767 0.718 0.000 0.000 0.000 1.361 0.000 0.000 0.000 0.000 0.000 -1566.653 341.233 -75.734 3.022 -60.559 391.965 728.534 -32.524 -56.430 -33.434 -632.422 0.000 0.000 0.000 0.000 0.000 0.000 0.000 0.000 0.000 -11.879 0.000 0.012 0.000 0.000 1.069 4.529 -0.158 0.000 -0.161 0.000 0.000 0.000 0.000 0.000 0.000 -6.587 1.000 106.075 -26.796 34.154 -6.369 -71.190 protein_LG_0389
[truncated: 3 more rows]

## Sheet: HyT134
SEQUEN	CE:
[truncated: 242 more rows]
[truncated: 6 more columns]

## Sheet: HyT172
SEQUEN	CE:
[truncated: 303 more rows]
[truncated: 6 more columns]

## Sheet: HyT5
SEQUEN	CE:
[truncated: 311 more rows]
[truncated: 6 more columns]

## Sheet: chart
CE:HyT55		CE:HyT31		CE:HyT19		CE:HyT12		CE:HyT134		CE:HyT172		CE:HyT5
[truncated: 597 more rows]
